# Supplementary material for: Genome-Wide Identification of Rare and Common Variants Driving Triglyceride Levels in a Nevada Population
Source: Front Genet. 2021 Mar 2;12:639418. doi: 10.3389/fgene.2021.639418 (PMC7982958; doi:10.3389/fgene.2021.639418)
Supplement: Supplementary file 2 [file Table_1.XLSX]

## Sheet: UxTzhSpm2hOSkBVh
Table S1. VEP annotation of statistically significant single variant associations
#Uploaded_variation	Location	Allele	Consequence	IMPACT	SYMBOL	Gene	Feature_type	Feature	BIOTYPE	EXON	INTRON	HGVSc	HGVSp	cDNA_position	CDS_position	Protein_position	Amino_acids	Codons	Existing_variation	DISTANCE	STRAND	FLAGS	SYMBOL_SOURCE	HGNC_ID	MANE	TSL	APPRIS	REFSEQ_MATCH	REFSEQ_OFFSET	GIVEN_REF	USED_REF	BAM_EDIT	SIFT	PolyPhen	AF	CLIN_SIG	SOMATIC	PHENO	PUBMED	MOTIF_NAME	MOTIF_POS	HIGH_INF_POS	MOTIF_SCORE_CHANGE	TRANSCRIPTION_FACTORS	CADD_PHRED	CADD_RAW	LoFtool
rs148878941	1:9806740-9806740	A	intron_variant	MODIFIER	CLSTN1	22883	Transcript	NM_001009566.3	protein_coding	-	2021-01-18	-	-	-	-	-	-	-	rs148878941	-	-1	-	EntrezGene	-	-	-	-	-	-	G	G	-	-	-	0.013	-	-	-	-	-	-	-	-	-	0.264	-0.334008	0.289
rs148878941	1:9806740-9806740	T	intron_variant	MODIFIER	CLSTN1	22883	Transcript	NM_001009566.3	protein_coding	-	2021-01-18	-	-	-	-	-	-	-	rs148878941	-	-1	-	EntrezGene	-	-	-	-	-	-	G	G	-	-	-	-	-	-	-	-	-	-	-	-	-	0.209	-0.382861	0.289
rs148878941	1:9806740-9806740	A	intron_variant	MODIFIER	CLSTN1	22883	Transcript	NM_001302883.1	protein_coding	-	2021-01-17	-	-	-	-	-	-	-	rs148878941	-	-1	-	EntrezGene	-	-	-	-	-	-	G	G	OK	-	-	0.013	-	-	-	-	-	-	-	-	-	0.264	-0.334008	0.289
rs148878941	1:9806740-9806740	T	intron_variant	MODIFIER	CLSTN1	22883	Transcript	NM_001302883.1	protein_coding	-	2021-01-17	-	-	-	-	-	-	-	rs148878941	-	-1	-	EntrezGene	-	-	-	-	-	-	G	G	OK	-	-	-	-	-	-	-	-	-	-	-	-	0.209	-0.382861	0.289
rs148878941	1:9806740-9806740	A	intron_variant	MODIFIER	CLSTN1	22883	Transcript	NM_014944.4	protein_coding	-	2021-01-17	-	-	-	-	-	-	-	rs148878941	-	-1	-	EntrezGene	-	-	-	-	-	-	G	G	OK	-	-	0.013	-	-	-	-	-	-	-	-	-	0.264	-0.334008	0.289
rs148878941	1:9806740-9806740	T	intron_variant	MODIFIER	CLSTN1	22883	Transcript	NM_014944.4	protein_coding	-	2021-01-17	-	-	-	-	-	-	-	rs148878941	-	-1	-	EntrezGene	-	-	-	-	-	-	G	G	OK	-	-	-	-	-	-	-	-	-	-	-	-	0.209	-0.382861	0.289
rs148878941	1:9806740-9806740	A	regulatory_region_variant	MODIFIER	-	-	RegulatoryFeature	ENSR00000346865	promoter_flanking_region	-	-	-	-	-	-	-	-	-	rs148878941	-	-	-	-	-	-	-	-	-	-	-	-	-	-	-	0.013	-	-	-	-	-	-	-	-	-	0.264	-0.334008	-
rs148878941	1:9806740-9806740	T	regulatory_region_variant	MODIFIER	-	-	RegulatoryFeature	ENSR00000346865	promoter_flanking_region	-	-	-	-	-	-	-	-	-	rs148878941	-	-	-	-	-	-	-	-	-	-	-	-	-	-	-	-	-	-	-	-	-	-	-	-	-	0.209	-0.382861	-
rs78437162	1:36784454-36784454	A	intergenic_variant	MODIFIER	-	-	-	-	-	-	-	-	-	-	-	-	-	-	rs78437162	-	-	-	-	-	-	-	-	-	-	-	-	-	-	-	0.0208	-	-	-	-	-	-	-	-	-	0.382	-0.258772	-
rs114593704	1:36787147-36787147	A	intergenic_variant	MODIFIER	-	-	-	-	-	-	-	-	-	-	-	-	-	-	rs114593704	-	-	-	-	-	-	-	-	-	-	-	-	-	-	-	0.021	-	-	-	-	-	-	-	-	-	3.075	0.195691	-
rs149694882	1:78426949-78426950	-	regulatory_region_variant	MODIFIER	-	-	RegulatoryFeature	ENSR00000926580	enhancer	-	-	-	-	-	-	-	-	-	rs149694882	-	-	-	-	-	-	-	-	-	-	-	-	-	-	-	0.0276	-	-	-	-	-	-	-	-	-	0.552	-0.184337	-
rs149694882	1:78426949-78426950	-	intergenic_variant	MODIFIER	-	-	-	-	-	-	-	-	-	-	-	-	-	-	rs149694882	-	-	-	-	-	-	-	-	-	-	-	-	-	-	-	0.0276	-	-	-	-	-	-	-	-	-	0.552	-0.184337	-
rs17101736	1:78442546-78442546	A	intergenic_variant	MODIFIER	-	-	-	-	-	-	-	-	-	-	-	-	-	-	rs17101736	-	-	-	-	-	-	-	-	-	-	-	-	-	-	-	-	-	-	-	-	-	-	-	-	-	3.027	0.191514	-
rs17101736	1:78442546-78442546	G	intergenic_variant	MODIFIER	-	-	-	-	-	-	-	-	-	-	-	-	-	-	rs17101736	-	-	-	-	-	-	-	-	-	-	-	-	-	-	-	0.0276	-	-	-	-	-	-	-	-	-	3.379	0.222205	-
rs17101744	1:78445131-78445131	A	intergenic_variant	MODIFIER	-	-	-	-	-	-	-	-	-	-	-	-	-	-	rs17101744	-	-	-	-	-	-	-	-	-	-	-	-	-	-	-	0.0278	-	-	-	-	-	-	-	-	-	0.298	-0.308982	-
rs6664915	1:83708231-83708231	C	intron_variant,non_coding_transcript_variant	MODIFIER	LINC01725	101927587	Transcript	NR_119375.1	lncRNA	-	2021-02-02	-	-	-	-	-	-	-	rs6664915	-	-1	-	EntrezGene	-	-	-	-	-	-	A	A	-	-	-	0.0192	-	-	-	-	-	-	-	-	-	21.2	2.24274	-
rs111936106	1:87377213-87377213	G	intergenic_variant	MODIFIER	-	-	-	-	-	-	-	-	-	-	-	-	-	-	rs111936106	-	-	-	-	-	-	-	-	-	-	-	-	-	-	-	-	-	-	-	-	-	-	-	-	-	0.278	-0.32327	-
rs111936106	1:87377213-87377213	T	intergenic_variant	MODIFIER	-	-	-	-	-	-	-	-	-	-	-	-	-	-	rs111936106	-	-	-	-	-	-	-	-	-	-	-	-	-	-	-	0.0272	-	-	-	-	-	-	-	-	-	0.342	-0.280998	-
rs144888076	1:89709912-89709912	G	intron_variant	MODIFIER	LRRC8C	84230	Transcript	NM_032270.5	protein_coding	-	2021-02-02	-	-	-	-	-	-	-	rs144888076	-	1	-	EntrezGene	-	-	-	-	-	-	C	C	-	-	-	0.018	-	-	-	-	-	-	-	-	-	0.107	-0.521346	0.642
rs144888076	1:89709912-89709912	G	intron_variant	MODIFIER	LRRC8C	84230	Transcript	XM_006710960.4	protein_coding	-	2021-02-02	-	-	-	-	-	-	-	rs144888076	-	1	-	EntrezGene	-	-	-	-	-	-	C	C	-	-	-	0.018	-	-	-	-	-	-	-	-	-	0.107	-0.521346	0.642
rs144888076	1:89709912-89709912	G	intron_variant	MODIFIER	LRRC8C	84230	Transcript	XM_011542282.2	protein_coding	-	2021-02-02	-	-	-	-	-	-	-	rs144888076	-	1	-	EntrezGene	-	-	-	-	-	-	C	C	-	-	-	0.018	-	-	-	-	-	-	-	-	-	0.107	-0.521346	0.642
rs144888076	1:89709912-89709912	G	intron_variant	MODIFIER	LRRC8C	84230	Transcript	XM_011542283.2	protein_coding	-	2021-02-03	-	-	-	-	-	-	-	rs144888076	-	1	-	EntrezGene	-	-	-	-	-	-	C	C	-	-	-	0.018	-	-	-	-	-	-	-	-	-	0.107	-0.521346	0.642
rs144888076	1:89709912-89709912	G	intron_variant	MODIFIER	LRRC8C	84230	Transcript	XM_017002503.2	protein_coding	-	2021-02-02	-	-	-	-	-	-	-	rs144888076	-	1	-	EntrezGene	-	-	-	-	-	-	C	C	-	-	-	0.018	-	-	-	-	-	-	-	-	-	0.107	-0.521346	0.642
rs144888076	1:89709912-89709912	G	intron_variant	MODIFIER	LRRC8C	84230	Transcript	XM_017002504.1	protein_coding	-	2021-02-03	-	-	-	-	-	-	-	rs144888076	-	1	-	EntrezGene	-	-	-	-	-	-	C	C	-	-	-	0.018	-	-	-	-	-	-	-	-	-	0.107	-0.521346	0.642
rs114156500	1:89717375-89717375	T	3_prime_UTR_variant	MODIFIER	LRRC8C	84230	Transcript	NM_032270.5	protein_coding	2021-03-03	-	-	-	5012	-	-	-	-	rs114156500	-	1	-	EntrezGene	-	-	-	-	-	-	G	G	-	-	-	0.0178	-	-	-	-	-	-	-	-	-	0.127	-0.485956	0.642
rs114156500	1:89717375-89717375	T	3_prime_UTR_variant	MODIFIER	LRRC8C	84230	Transcript	XM_006710960.4	protein_coding	2021-03-03	-	-	-	6690	-	-	-	-	rs114156500	-	1	-	EntrezGene	-	-	-	-	-	-	G	G	-	-	-	0.0178	-	-	-	-	-	-	-	-	-	0.127	-0.485956	0.642
rs114156500	1:89717375-89717375	T	3_prime_UTR_variant	MODIFIER	LRRC8C	84230	Transcript	XM_011542282.2	protein_coding	2021-03-03	-	-	-	5034	-	-	-	-	rs114156500	-	1	-	EntrezGene	-	-	-	-	-	-	G	G	-	-	-	0.0178	-	-	-	-	-	-	-	-	-	0.127	-0.485956	0.642
rs114156500	1:89717375-89717375	T	3_prime_UTR_variant	MODIFIER	LRRC8C	84230	Transcript	XM_011542283.2	protein_coding	2021-04-04	-	-	-	6601	-	-	-	-	rs114156500	-	1	-	EntrezGene	-	-	-	-	-	-	G	G	-	-	-	0.0178	-	-	-	-	-	-	-	-	-	0.127	-0.485956	0.642
rs114156500	1:89717375-89717375	T	3_prime_UTR_variant	MODIFIER	LRRC8C	84230	Transcript	XM_017002503.2	protein_coding	2021-03-03	-	-	-	4831	-	-	-	-	rs114156500	-	1	-	EntrezGene	-	-	-	-	-	-	G	G	-	-	-	0.0178	-	-	-	-	-	-	-	-	-	0.127	-0.485956	0.642
rs114156500	1:89717375-89717375	T	3_prime_UTR_variant	MODIFIER	LRRC8C	84230	Transcript	XM_017002504.1	protein_coding	2021-04-04	-	-	-	4803	-	-	-	-	rs114156500	-	1	-	EntrezGene	-	-	-	-	-	-	G	G	-	-	-	0.0178	-	-	-	-	-	-	-	-	-	0.127	-0.485956	0.642
rs1336472324	1:199258984-199258984	T	intron_variant,non_coding_transcript_variant	MODIFIER	LOC400800	400800	Transcript	NR_147896.1	lncRNA	-	2021-03-03	-	-	-	-	-	-	-	rs1336472324	-	1	-	EntrezGene	-	-	-	-	-	-	-	-	-	-	-	-	-	-	-	-	-	-	-	-	-	1.078	-0.045196	-
rs546245268	1:199258984-199258984	T	intron_variant,non_coding_transcript_variant	MODIFIER	LOC400800	400800	Transcript	NR_147896.1	lncRNA	-	2021-03-03	-	-	-	-	-	-	-	rs546245268	-	1	-	EntrezGene	-	-	-	-	-	-	A	A	-	-	-	0.0387	-	-	-	-	-	-	-	-	-	1.118	-0.037457	-
rs10919652	1:199266639-199266639	T	intron_variant,non_coding_transcript_variant	MODIFIER	LOC400800	400800	Transcript	NR_147896.1	lncRNA	-	2021-03-03	-	-	-	-	-	-	-	rs10919652	-	1	-	EntrezGene	-	-	-	-	-	-	C	C	-	-	-	0.0375	-	-	-	-	-	-	-	-	-	2.805	0.171497	-
rs147250881	1:220170806-220170806	C	intron_variant	MODIFIER	RAB3GAP2	25782	Transcript	NM_012414.4	protein_coding	-	24/34	-	-	-	-	-	-	-	rs147250881	-	-1	-	EntrezGene	-	-	-	-	-	-	T	T	-	-	-	0.007	-	-	-	-	-	-	-	-	-	7.423	0.590752	0.42
rs140244260	1:234420733-234420733	A	missense_variant	MODERATE	TARBP1	6894	Transcript	NM_005646.4	protein_coding	21/30	-	-	-	3600	3524	1175	T/I	aCt/aTt	rs140244260	-	-1	-	EntrezGene	-	-	-	-	-	-	G	G	-	tolerated(0.05)	benign(0.024)	0.0006	-	-	-	-	-	-	-	-	-	18.36	1.8838	0.993
rs140244260	1:234420733-234420733	A	missense_variant	MODERATE	TARBP1	6894	Transcript	XM_005273234.3	protein_coding	21/30	-	-	-	3521	3521	1174	T/I	aCt/aTt	rs140244260	-	-1	-	EntrezGene	-	-	-	-	-	-	G	G	-	-	-	0.0006	-	-	-	-	-	-	-	-	-	18.36	1.8838	0.993
rs140244260	1:234420733-234420733	A	missense_variant	MODERATE	TARBP1	6894	Transcript	XM_011544263.2	protein_coding	20/29	-	-	-	3519	3452	1151	T/I	aCt/aTt	rs140244260	-	-1	-	EntrezGene	-	-	-	-	-	-	G	G	-	-	-	0.0006	-	-	-	-	-	-	-	-	-	18.36	1.8838	0.993
rs140244260	1:234420733-234420733	A	missense_variant	MODERATE	TARBP1	6894	Transcript	XM_017002194.2	protein_coding	21/23	-	-	-	3594	3524	1175	T/I	aCt/aTt	rs140244260	-	-1	-	EntrezGene	-	-	-	-	-	-	G	G	-	-	-	0.0006	-	-	-	-	-	-	-	-	-	18.36	1.8838	0.993
rs140244260	1:234420733-234420733	A	missense_variant	MODERATE	TARBP1	6894	Transcript	XM_017002195.1	protein_coding	18/27	-	-	-	2397	2156	719	T/I	aCt/aTt	rs140244260	-	-1	-	EntrezGene	-	-	-	-	-	-	G	G	-	-	-	0.0006	-	-	-	-	-	-	-	-	-	18.36	1.8838	0.993
rs140244260	1:234420733-234420733	A	missense_variant	MODERATE	TARBP1	6894	Transcript	XM_017002196.1	protein_coding	2021-09-18	-	-	-	1369	1295	432	T/I	aCt/aTt	rs140244260	-	-1	-	EntrezGene	-	-	-	-	-	-	G	G	-	-	-	0.0006	-	-	-	-	-	-	-	-	-	18.36	1.8838	0.993
rs140244260	1:234420733-234420733	A	missense_variant	MODERATE	TARBP1	6894	Transcript	XM_017002197.1	protein_coding	16/25	-	-	-	2137	1133	378	T/I	aCt/aTt	rs140244260	-	-1	-	EntrezGene	-	-	-	-	-	-	G	G	-	-	-	0.0006	-	-	-	-	-	-	-	-	-	18.36	1.8838	0.993
rs140244260	1:234420733-234420733	A	non_coding_transcript_exon_variant	MODIFIER	TARBP1	6894	Transcript	XR_001737374.1	misc_RNA	21/31	-	-	-	3593	-	-	-	-	rs140244260	-	-1	-	EntrezGene	-	-	-	-	-	-	G	G	-	-	-	0.0006	-	-	-	-	-	-	-	-	-	18.36	1.8838	0.993
rs140244260	1:234420733-234420733	A	non_coding_transcript_exon_variant	MODIFIER	TARBP1	6894	Transcript	XR_001737375.1	misc_RNA	20/28	-	-	-	3522	-	-	-	-	rs140244260	-	-1	-	EntrezGene	-	-	-	-	-	-	G	G	-	-	-	0.0006	-	-	-	-	-	-	-	-	-	18.36	1.8838	0.993
rs140244260	1:234420733-234420733	A	non_coding_transcript_exon_variant	MODIFIER	TARBP1	6894	Transcript	XR_001737376.2	misc_RNA	21/31	-	-	-	3595	-	-	-	-	rs140244260	-	-1	-	EntrezGene	-	-	-	-	-	-	G	G	-	-	-	0.0006	-	-	-	-	-	-	-	-	-	18.36	1.8838	0.993
rs140244260	1:234420733-234420733	A	non_coding_transcript_exon_variant	MODIFIER	TARBP1	6894	Transcript	XR_001737377.1	misc_RNA	21/29	-	-	-	3595	-	-	-	-	rs140244260	-	-1	-	EntrezGene	-	-	-	-	-	-	G	G	-	-	-	0.0006	-	-	-	-	-	-	-	-	-	18.36	1.8838	0.993
rs140244260	1:234420733-234420733	A	non_coding_transcript_exon_variant	MODIFIER	TARBP1	6894	Transcript	XR_001737378.2	misc_RNA	21/32	-	-	-	3595	-	-	-	-	rs140244260	-	-1	-	EntrezGene	-	-	-	-	-	-	G	G	-	-	-	0.0006	-	-	-	-	-	-	-	-	-	18.36	1.8838	0.993
rs140244260	1:234420733-234420733	A	non_coding_transcript_exon_variant	MODIFIER	TARBP1	6894	Transcript	XR_001737379.2	misc_RNA	21/31	-	-	-	3595	-	-	-	-	rs140244260	-	-1	-	EntrezGene	-	-	-	-	-	-	G	G	-	-	-	0.0006	-	-	-	-	-	-	-	-	-	18.36	1.8838	0.993
rs140244260	1:234420733-234420733	A	non_coding_transcript_exon_variant	MODIFIER	TARBP1	6894	Transcript	XR_001737380.2	misc_RNA	21/28	-	-	-	3595	-	-	-	-	rs140244260	-	-1	-	EntrezGene	-	-	-	-	-	-	G	G	-	-	-	0.0006	-	-	-	-	-	-	-	-	-	18.36	1.8838	0.993
rs140244260	1:234420733-234420733	A	non_coding_transcript_exon_variant	MODIFIER	TARBP1	6894	Transcript	XR_001737381.2	misc_RNA	21/30	-	-	-	3591	-	-	-	-	rs140244260	-	-1	-	EntrezGene	-	-	-	-	-	-	G	G	-	-	-	0.0006	-	-	-	-	-	-	-	-	-	18.36	1.8838	0.993
rs140244260	1:234420733-234420733	A	non_coding_transcript_exon_variant	MODIFIER	TARBP1	6894	Transcript	XR_001737382.2	misc_RNA	20/29	-	-	-	3523	-	-	-	-	rs140244260	-	-1	-	EntrezGene	-	-	-	-	-	-	G	G	-	-	-	0.0006	-	-	-	-	-	-	-	-	-	18.36	1.8838	0.993
rs140244260	1:234420733-234420733	A	non_coding_transcript_exon_variant	MODIFIER	TARBP1	6894	Transcript	XR_001737383.1	misc_RNA	18/26	-	-	-	2382	-	-	-	-	rs140244260	-	-1	-	EntrezGene	-	-	-	-	-	-	G	G	-	-	-	0.0006	-	-	-	-	-	-	-	-	-	18.36	1.8838	0.993
rs140244260	1:234420733-234420733	A	non_coding_transcript_exon_variant	MODIFIER	TARBP1	6894	Transcript	XR_002957455.1	misc_RNA	21/29	-	-	-	3593	-	-	-	-	rs140244260	-	-1	-	EntrezGene	-	-	-	-	-	-	G	G	-	-	-	0.0006	-	-	-	-	-	-	-	-	-	18.36	1.8838	0.993
rs140244260	1:234420733-234420733	A	non_coding_transcript_exon_variant	MODIFIER	TARBP1	6894	Transcript	XR_002957456.1	misc_RNA	21/29	-	-	-	3595	-	-	-	-	rs140244260	-	-1	-	EntrezGene	-	-	-	-	-	-	G	G	-	-	-	0.0006	-	-	-	-	-	-	-	-	-	18.36	1.8838	0.993
rs140244260	1:234420733-234420733	A	non_coding_transcript_exon_variant	MODIFIER	TARBP1	6894	Transcript	XR_949155.2	misc_RNA	21/29	-	-	-	3593	-	-	-	-	rs140244260	-	-1	-	EntrezGene	-	-	-	-	-	-	G	G	-	-	-	0.0006	-	-	-	-	-	-	-	-	-	18.36	1.8838	0.993
rs140244260	1:234420733-234420733	A	non_coding_transcript_exon_variant	MODIFIER	TARBP1	6894	Transcript	XR_949157.2	misc_RNA	21/27	-	-	-	3593	-	-	-	-	rs140244260	-	-1	-	EntrezGene	-	-	-	-	-	-	G	G	-	-	-	0.0006	-	-	-	-	-	-	-	-	-	18.36	1.8838	0.993
rs140244260	1:234420733-234420733	A	non_coding_transcript_exon_variant	MODIFIER	TARBP1	6894	Transcript	XR_949158.3	misc_RNA	21/29	-	-	-	3595	-	-	-	-	rs140244260	-	-1	-	EntrezGene	-	-	-	-	-	-	G	G	-	-	-	0.0006	-	-	-	-	-	-	-	-	-	18.36	1.8838	0.993
rs12045578	1:245247818-245247818	T	intron_variant	MODIFIER	KIF26B	55083	Transcript	NM_018012.4	protein_coding	-	2021-02-14	-	-	-	-	-	-	-	rs12045578	-	1	-	EntrezGene	-	-	-	-	-	-	G	G	-	-	-	0.016	-	-	-	-	-	-	-	-	-	0.047	-0.687371	0.0724
rs189492838	10:6253597-6253597	G	intron_variant	MODIFIER	PFKFB3	5209	Transcript	NM_001363545.2	protein_coding	-	14/14	-	-	-	-	-	-	-	rs189492838	-	1	-	EntrezGene	-	-	-	-	-	-	A	A	-	-	-	0.0012	-	-	-	-	-	-	-	-	-	0.487	-0.209537	0.125
rs189492838	10:6253597-6253597	G	intron_variant	MODIFIER	PFKFB3	5209	Transcript	XM_017016326.2	protein_coding	-	13/13	-	-	-	-	-	-	-	rs189492838	-	1	-	EntrezGene	-	-	-	-	-	-	A	A	-	-	-	0.0012	-	-	-	-	-	-	-	-	-	0.487	-0.209537	0.125
rs189492838	10:6253597-6253597	G	intron_variant	MODIFIER	PFKFB3	5209	Transcript	XM_017016327.2	protein_coding	-	14/14	-	-	-	-	-	-	-	rs189492838	-	1	-	EntrezGene	-	-	-	-	-	-	A	A	-	-	-	0.0012	-	-	-	-	-	-	-	-	-	0.487	-0.209537	0.125
rs189492838	10:6253597-6253597	G	intron_variant	MODIFIER	PFKFB3	5209	Transcript	XM_017016328.2	protein_coding	-	13/13	-	-	-	-	-	-	-	rs189492838	-	1	-	EntrezGene	-	-	-	-	-	-	A	A	-	-	-	0.0012	-	-	-	-	-	-	-	-	-	0.487	-0.209537	0.125
rs189492838	10:6253597-6253597	G	intron_variant	MODIFIER	PFKFB3	5209	Transcript	XM_024448037.1	protein_coding	-	2021-09-09	-	-	-	-	-	-	-	rs189492838	-	1	-	EntrezGene	-	-	-	-	-	-	A	A	-	-	-	0.0012	-	-	-	-	-	-	-	-	-	0.487	-0.209537	0.125
rs189492838	10:6253597-6253597	G	regulatory_region_variant	MODIFIER	-	-	RegulatoryFeature	ENSR00000940835	promoter_flanking_region	-	-	-	-	-	-	-	-	-	rs189492838	-	-	-	-	-	-	-	-	-	-	-	-	-	-	-	0.0012	-	-	-	-	-	-	-	-	-	0.487	-0.209537	-
rs947056517	10:24218181-24218181	A	intron_variant	MODIFIER	KIAA1217	56243	Transcript	NM_001098500.3	protein_coding	-	2021-02-18	-	-	-	-	-	-	-	rs947056517,COSV64609373	-	1	-	EntrezGene	-	-	-	-	-	-	T	T	-	-	-	-	-	0,1	0,1	-	-	-	-	-	-	0.139	-0.467489	0.533
rs947056517	10:24218181-24218181	A	intron_variant	MODIFIER	KIAA1217	56243	Transcript	NM_001282767.1	protein_coding	-	2021-01-18	-	-	-	-	-	-	-	rs947056517,COSV64609373	-	1	-	EntrezGene	-	-	-	-	-	-	T	T	-	-	-	-	-	0,1	0,1	-	-	-	-	-	-	0.139	-0.467489	0.533
rs947056517	10:24218181-24218181	A	intron_variant	MODIFIER	KIAA1217	56243	Transcript	NM_001282768.1	protein_coding	-	2021-01-17	-	-	-	-	-	-	-	rs947056517,COSV64609373	-	1	-	EntrezGene	-	-	-	-	-	-	T	T	-	-	-	-	-	0,1	0,1	-	-	-	-	-	-	0.139	-0.467489	0.533
rs947056517	10:24218181-24218181	A	intron_variant	MODIFIER	KIAA1217	56243	Transcript	NM_019590.5	protein_coding	-	2021-01-20	-	-	-	-	-	-	-	rs947056517,COSV64609373	-	1	-	EntrezGene	-	-	-	-	-	-	T	T	-	-	-	-	-	0,1	0,1	-	-	-	-	-	-	0.139	-0.467489	0.533
rs947056517	10:24218181-24218181	A	intron_variant	MODIFIER	KIAA1217	56243	Transcript	XM_011519552.3	protein_coding	-	2021-01-21	-	-	-	-	-	-	-	rs947056517,COSV64609373	-	1	-	EntrezGene	-	-	-	-	-	-	T	T	-	-	-	-	-	0,1	0,1	-	-	-	-	-	-	0.139	-0.467489	0.533
rs947056517	10:24218181-24218181	A	intron_variant	MODIFIER	KIAA1217	56243	Transcript	XM_011519555.3	protein_coding	-	2021-01-20	-	-	-	-	-	-	-	rs947056517,COSV64609373	-	1	-	EntrezGene	-	-	-	-	-	-	T	T	-	-	-	-	-	0,1	0,1	-	-	-	-	-	-	0.139	-0.467489	0.533
rs947056517	10:24218181-24218181	A	intron_variant	MODIFIER	KIAA1217	56243	Transcript	XM_011519558.2	protein_coding	-	2021-01-20	-	-	-	-	-	-	-	rs947056517,COSV64609373	-	1	-	EntrezGene	-	-	-	-	-	-	T	T	-	-	-	-	-	0,1	0,1	-	-	-	-	-	-	0.139	-0.467489	0.533
rs947056517	10:24218181-24218181	A	intron_variant	MODIFIER	KIAA1217	56243	Transcript	XM_011519559.2	protein_coding	-	2021-01-19	-	-	-	-	-	-	-	rs947056517,COSV64609373	-	1	-	EntrezGene	-	-	-	-	-	-	T	T	-	-	-	-	-	0,1	0,1	-	-	-	-	-	-	0.139	-0.467489	0.533
rs947056517	10:24218181-24218181	A	intron_variant	MODIFIER	KIAA1217	56243	Transcript	XM_011519562.2	protein_coding	-	2021-01-19	-	-	-	-	-	-	-	rs947056517,COSV64609373	-	1	-	EntrezGene	-	-	-	-	-	-	T	T	-	-	-	-	-	0,1	0,1	-	-	-	-	-	-	0.139	-0.467489	0.533
rs947056517	10:24218181-24218181	A	intron_variant	MODIFIER	KIAA1217	56243	Transcript	XM_011519564.2	protein_coding	-	2021-01-17	-	-	-	-	-	-	-	rs947056517,COSV64609373	-	1	-	EntrezGene	-	-	-	-	-	-	T	T	-	-	-	-	-	0,1	0,1	-	-	-	-	-	-	0.139	-0.467489	0.533
rs947056517	10:24218181-24218181	A	intron_variant	MODIFIER	KIAA1217	56243	Transcript	XM_011519565.3	protein_coding	-	2021-01-17	-	-	-	-	-	-	-	rs947056517,COSV64609373	-	1	-	EntrezGene	-	-	-	-	-	-	T	T	-	-	-	-	-	0,1	0,1	-	-	-	-	-	-	0.139	-0.467489	0.533
rs947056517	10:24218181-24218181	A	intron_variant	MODIFIER	KIAA1217	56243	Transcript	XM_011519566.2	protein_coding	-	2021-01-17	-	-	-	-	-	-	-	rs947056517,COSV64609373	-	1	-	EntrezGene	-	-	-	-	-	-	T	T	-	-	-	-	-	0,1	0,1	-	-	-	-	-	-	0.139	-0.467489	0.533
rs947056517	10:24218181-24218181	A	intron_variant	MODIFIER	KIAA1217	56243	Transcript	XM_017016416.1	protein_coding	-	2021-01-21	-	-	-	-	-	-	-	rs947056517,COSV64609373	-	1	-	EntrezGene	-	-	-	-	-	-	T	T	-	-	-	-	-	0,1	0,1	-	-	-	-	-	-	0.139	-0.467489	0.533
rs947056517	10:24218181-24218181	A	intron_variant	MODIFIER	KIAA1217	56243	Transcript	XM_017016417.1	protein_coding	-	2021-01-19	-	-	-	-	-	-	-	rs947056517,COSV64609373	-	1	-	EntrezGene	-	-	-	-	-	-	T	T	-	-	-	-	-	0,1	0,1	-	-	-	-	-	-	0.139	-0.467489	0.533
rs947056517	10:24218181-24218181	A	intron_variant	MODIFIER	KIAA1217	56243	Transcript	XM_017016421.1	protein_coding	-	2021-01-21	-	-	-	-	-	-	-	rs947056517,COSV64609373	-	1	-	EntrezGene	-	-	-	-	-	-	T	T	-	-	-	-	-	0,1	0,1	-	-	-	-	-	-	0.139	-0.467489	0.533
rs947056517	10:24218181-24218181	A	intron_variant	MODIFIER	KIAA1217	56243	Transcript	XM_017016425.2	protein_coding	-	2021-01-19	-	-	-	-	-	-	-	rs947056517,COSV64609373	-	1	-	EntrezGene	-	-	-	-	-	-	T	T	-	-	-	-	-	0,1	0,1	-	-	-	-	-	-	0.139	-0.467489	0.533
rs947056517	10:24218181-24218181	A	intron_variant	MODIFIER	KIAA1217	56243	Transcript	XM_017016426.2	protein_coding	-	2021-01-19	-	-	-	-	-	-	-	rs947056517,COSV64609373	-	1	-	EntrezGene	-	-	-	-	-	-	T	T	-	-	-	-	-	0,1	0,1	-	-	-	-	-	-	0.139	-0.467489	0.533
rs947056517	10:24218181-24218181	A	intron_variant	MODIFIER	KIAA1217	56243	Transcript	XM_017016427.2	protein_coding	-	2021-01-18	-	-	-	-	-	-	-	rs947056517,COSV64609373	-	1	-	EntrezGene	-	-	-	-	-	-	T	T	-	-	-	-	-	0,1	0,1	-	-	-	-	-	-	0.139	-0.467489	0.533
rs947056517	10:24218181-24218181	A	intron_variant	MODIFIER	KIAA1217	56243	Transcript	XM_017016429.1	protein_coding	-	2021-03-19	-	-	-	-	-	-	-	rs947056517,COSV64609373	-	1	-	EntrezGene	-	-	-	-	-	-	T	T	-	-	-	-	-	0,1	0,1	-	-	-	-	-	-	0.139	-0.467489	0.533
rs947056517	10:24218181-24218181	A	intron_variant	MODIFIER	KIAA1217	56243	Transcript	XM_024448082.1	protein_coding	-	2021-02-21	-	-	-	-	-	-	-	rs947056517,COSV64609373	-	1	-	EntrezGene	-	-	-	-	-	-	T	T	-	-	-	-	-	0,1	0,1	-	-	-	-	-	-	0.139	-0.467489	0.533
rs947056517	10:24218181-24218181	A	intron_variant	MODIFIER	KIAA1217	56243	Transcript	XM_024448083.1	protein_coding	-	2021-03-22	-	-	-	-	-	-	-	rs947056517,COSV64609373	-	1	-	EntrezGene	-	-	-	-	-	-	T	T	-	-	-	-	-	0,1	0,1	-	-	-	-	-	-	0.139	-0.467489	0.533
rs947056517	10:24218181-24218181	A	intron_variant	MODIFIER	KIAA1217	56243	Transcript	XM_024448084.1	protein_coding	-	2021-01-20	-	-	-	-	-	-	-	rs947056517,COSV64609373	-	1	-	EntrezGene	-	-	-	-	-	-	T	T	-	-	-	-	-	0,1	0,1	-	-	-	-	-	-	0.139	-0.467489	0.533
rs947056517	10:24218181-24218181	A	intron_variant	MODIFIER	KIAA1217	56243	Transcript	XM_024448085.1	protein_coding	-	2021-03-20	-	-	-	-	-	-	-	rs947056517,COSV64609373	-	1	-	EntrezGene	-	-	-	-	-	-	T	T	-	-	-	-	-	0,1	0,1	-	-	-	-	-	-	0.139	-0.467489	0.533
rs947056517	10:24218181-24218181	A	intron_variant	MODIFIER	KIAA1217	56243	Transcript	XM_024448086.1	protein_coding	-	2021-03-19	-	-	-	-	-	-	-	rs947056517,COSV64609373	-	1	-	EntrezGene	-	-	-	-	-	-	T	T	-	-	-	-	-	0,1	0,1	-	-	-	-	-	-	0.139	-0.467489	0.533
rs199687671	10:24218182-24218182	AAAAAAA	intron_variant	MODIFIER	KIAA1217	56243	Transcript	NM_001098500.3	protein_coding	-	2021-02-18	-	-	-	-	-	-	-	rs199687671	-	1	-	EntrezGene	-	-	-	-	-	-	AAAAAA	AAAAAA	-	-	-	-	-	-	-	-	-	-	-	-	-	1.226	-0.018159	0.533
rs199687671	10:24218182-24218182	AAAAAAA	intron_variant	MODIFIER	KIAA1217	56243	Transcript	NM_001282767.1	protein_coding	-	2021-01-18	-	-	-	-	-	-	-	rs199687671	-	1	-	EntrezGene	-	-	-	-	-	-	AAAAAA	AAAAAA	-	-	-	-	-	-	-	-	-	-	-	-	-	1.226	-0.018159	0.533
rs199687671	10:24218182-24218182	AAAAAAA	intron_variant	MODIFIER	KIAA1217	56243	Transcript	NM_001282768.1	protein_coding	-	2021-01-17	-	-	-	-	-	-	-	rs199687671	-	1	-	EntrezGene	-	-	-	-	-	-	AAAAAA	AAAAAA	-	-	-	-	-	-	-	-	-	-	-	-	-	1.226	-0.018159	0.533
rs199687671	10:24218182-24218182	AAAAAAA	intron_variant	MODIFIER	KIAA1217	56243	Transcript	NM_019590.5	protein_coding	-	2021-01-20	-	-	-	-	-	-	-	rs199687671	-	1	-	EntrezGene	-	-	-	-	-	-	AAAAAA	AAAAAA	-	-	-	-	-	-	-	-	-	-	-	-	-	1.226	-0.018159	0.533
rs199687671	10:24218182-24218182	AAAAAAA	intron_variant	MODIFIER	KIAA1217	56243	Transcript	XM_011519552.3	protein_coding	-	2021-01-21	-	-	-	-	-	-	-	rs199687671	-	1	-	EntrezGene	-	-	-	-	-	-	AAAAAA	AAAAAA	-	-	-	-	-	-	-	-	-	-	-	-	-	1.226	-0.018159	0.533
rs199687671	10:24218182-24218182	AAAAAAA	intron_variant	MODIFIER	KIAA1217	56243	Transcript	XM_011519555.3	protein_coding	-	2021-01-20	-	-	-	-	-	-	-	rs199687671	-	1	-	EntrezGene	-	-	-	-	-	-	AAAAAA	AAAAAA	-	-	-	-	-	-	-	-	-	-	-	-	-	1.226	-0.018159	0.533
rs199687671	10:24218182-24218182	AAAAAAA	intron_variant	MODIFIER	KIAA1217	56243	Transcript	XM_011519558.2	protein_coding	-	2021-01-20	-	-	-	-	-	-	-	rs199687671	-	1	-	EntrezGene	-	-	-	-	-	-	AAAAAA	AAAAAA	-	-	-	-	-	-	-	-	-	-	-	-	-	1.226	-0.018159	0.533
rs199687671	10:24218182-24218182	AAAAAAA	intron_variant	MODIFIER	KIAA1217	56243	Transcript	XM_011519559.2	protein_coding	-	2021-01-19	-	-	-	-	-	-	-	rs199687671	-	1	-	EntrezGene	-	-	-	-	-	-	AAAAAA	AAAAAA	-	-	-	-	-	-	-	-	-	-	-	-	-	1.226	-0.018159	0.533
rs199687671	10:24218182-24218182	AAAAAAA	intron_variant	MODIFIER	KIAA1217	56243	Transcript	XM_011519562.2	protein_coding	-	2021-01-19	-	-	-	-	-	-	-	rs199687671	-	1	-	EntrezGene	-	-	-	-	-	-	AAAAAA	AAAAAA	-	-	-	-	-	-	-	-	-	-	-	-	-	1.226	-0.018159	0.533
rs199687671	10:24218182-24218182	AAAAAAA	intron_variant	MODIFIER	KIAA1217	56243	Transcript	XM_011519564.2	protein_coding	-	2021-01-17	-	-	-	-	-	-	-	rs199687671	-	1	-	EntrezGene	-	-	-	-	-	-	AAAAAA	AAAAAA	-	-	-	-	-	-	-	-	-	-	-	-	-	1.226	-0.018159	0.533
rs199687671	10:24218182-24218182	AAAAAAA	intron_variant	MODIFIER	KIAA1217	56243	Transcript	XM_011519565.3	protein_coding	-	2021-01-17	-	-	-	-	-	-	-	rs199687671	-	1	-	EntrezGene	-	-	-	-	-	-	AAAAAA	AAAAAA	-	-	-	-	-	-	-	-	-	-	-	-	-	1.226	-0.018159	0.533
rs199687671	10:24218182-24218182	AAAAAAA	intron_variant	MODIFIER	KIAA1217	56243	Transcript	XM_011519566.2	protein_coding	-	2021-01-17	-	-	-	-	-	-	-	rs199687671	-	1	-	EntrezGene	-	-	-	-	-	-	AAAAAA	AAAAAA	-	-	-	-	-	-	-	-	-	-	-	-	-	1.226	-0.018159	0.533
rs199687671	10:24218182-24218182	AAAAAAA	intron_variant	MODIFIER	KIAA1217	56243	Transcript	XM_017016416.1	protein_coding	-	2021-01-21	-	-	-	-	-	-	-	rs199687671	-	1	-	EntrezGene	-	-	-	-	-	-	AAAAAA	AAAAAA	-	-	-	-	-	-	-	-	-	-	-	-	-	1.226	-0.018159	0.533
rs199687671	10:24218182-24218182	AAAAAAA	intron_variant	MODIFIER	KIAA1217	56243	Transcript	XM_017016417.1	protein_coding	-	2021-01-19	-	-	-	-	-	-	-	rs199687671	-	1	-	EntrezGene	-	-	-	-	-	-	AAAAAA	AAAAAA	-	-	-	-	-	-	-	-	-	-	-	-	-	1.226	-0.018159	0.533
rs199687671	10:24218182-24218182	AAAAAAA	intron_variant	MODIFIER	KIAA1217	56243	Transcript	XM_017016421.1	protein_coding	-	2021-01-21	-	-	-	-	-	-	-	rs199687671	-	1	-	EntrezGene	-	-	-	-	-	-	AAAAAA	AAAAAA	-	-	-	-	-	-	-	-	-	-	-	-	-	1.226	-0.018159	0.533
rs199687671	10:24218182-24218182	AAAAAAA	intron_variant	MODIFIER	KIAA1217	56243	Transcript	XM_017016425.2	protein_coding	-	2021-01-19	-	-	-	-	-	-	-	rs199687671	-	1	-	EntrezGene	-	-	-	-	-	-	AAAAAA	AAAAAA	-	-	-	-	-	-	-	-	-	-	-	-	-	1.226	-0.018159	0.533
rs199687671	10:24218182-24218182	AAAAAAA	intron_variant	MODIFIER	KIAA1217	56243	Transcript	XM_017016426.2	protein_coding	-	2021-01-19	-	-	-	-	-	-	-	rs199687671	-	1	-	EntrezGene	-	-	-	-	-	-	AAAAAA	AAAAAA	-	-	-	-	-	-	-	-	-	-	-	-	-	1.226	-0.018159	0.533
rs199687671	10:24218182-24218182	AAAAAAA	intron_variant	MODIFIER	KIAA1217	56243	Transcript	XM_017016427.2	protein_coding	-	2021-01-18	-	-	-	-	-	-	-	rs199687671	-	1	-	EntrezGene	-	-	-	-	-	-	AAAAAA	AAAAAA	-	-	-	-	-	-	-	-	-	-	-	-	-	1.226	-0.018159	0.533
rs199687671	10:24218182-24218182	AAAAAAA	intron_variant	MODIFIER	KIAA1217	56243	Transcript	XM_017016429.1	protein_coding	-	2021-03-19	-	-	-	-	-	-	-	rs199687671	-	1	-	EntrezGene	-	-	-	-	-	-	AAAAAA	AAAAAA	-	-	-	-	-	-	-	-	-	-	-	-	-	1.226	-0.018159	0.533
rs199687671	10:24218182-24218182	AAAAAAA	intron_variant	MODIFIER	KIAA1217	56243	Transcript	XM_024448082.1	protein_coding	-	2021-02-21	-	-	-	-	-	-	-	rs199687671	-	1	-	EntrezGene	-	-	-	-	-	-	AAAAAA	AAAAAA	-	-	-	-	-	-	-	-	-	-	-	-	-	1.226	-0.018159	0.533
rs199687671	10:24218182-24218182	AAAAAAA	intron_variant	MODIFIER	KIAA1217	56243	Transcript	XM_024448083.1	protein_coding	-	2021-03-22	-	-	-	-	-	-	-	rs199687671	-	1	-	EntrezGene	-	-	-	-	-	-	AAAAAA	AAAAAA	-	-	-	-	-	-	-	-	-	-	-	-	-	1.226	-0.018159	0.533
rs199687671	10:24218182-24218182	AAAAAAA	intron_variant	MODIFIER	KIAA1217	56243	Transcript	XM_024448084.1	protein_coding	-	2021-01-20	-	-	-	-	-	-	-	rs199687671	-	1	-	EntrezGene	-	-	-	-	-	-	AAAAAA	AAAAAA	-	-	-	-	-	-	-	-	-	-	-	-	-	1.226	-0.018159	0.533
rs199687671	10:24218182-24218182	AAAAAAA	intron_variant	MODIFIER	KIAA1217	56243	Transcript	XM_024448085.1	protein_coding	-	2021-03-20	-	-	-	-	-	-	-	rs199687671	-	1	-	EntrezGene	-	-	-	-	-	-	AAAAAA	AAAAAA	-	-	-	-	-	-	-	-	-	-	-	-	-	1.226	-0.018159	0.533
rs199687671	10:24218182-24218182	AAAAAAA	intron_variant	MODIFIER	KIAA1217	56243	Transcript	XM_024448086.1	protein_coding	-	2021-03-19	-	-	-	-	-	-	-	rs199687671	-	1	-	EntrezGene	-	-	-	-	-	-	AAAAAA	AAAAAA	-	-	-	-	-	-	-	-	-	-	-	-	-	1.226	-0.018159	0.533
rs7918609	10:121755533-121755533	A	intron_variant	MODIFIER	ATE1	11101	Transcript	NM_001001976.2	protein_coding	-	2021-11-11	-	-	-	-	-	-	-	rs7918609	-	-1	-	EntrezGene	-	-	-	-	-	-	G	G	OK	-	-	0.0248	-	-	-	-	-	-	-	-	-	1.262	-0.012019	-
rs7918609	10:121755533-121755533	A	intron_variant	MODIFIER	ATE1	11101	Transcript	NM_001288734.1	protein_coding	-	2021-10-10	-	-	-	-	-	-	-	rs7918609	-	-1	-	EntrezGene	-	-	-	-	-	-	G	G	OK	-	-	0.0248	-	-	-	-	-	-	-	-	-	1.262	-0.012019	-
rs7918609	10:121755533-121755533	A	intron_variant	MODIFIER	ATE1	11101	Transcript	NM_001288735.1	protein_coding	-	2021-09-09	-	-	-	-	-	-	-	rs7918609	-	-1	-	EntrezGene	-	-	-	-	-	-	G	G	OK	-	-	0.0248	-	-	-	-	-	-	-	-	-	1.262	-0.012019	-
rs7918609	10:121755533-121755533	A	intron_variant	MODIFIER	ATE1	11101	Transcript	NM_001288736.1	protein_coding	-	2021-11-11	-	-	-	-	-	-	-	rs7918609	-	-1	-	EntrezGene	-	-	-	-	-	-	G	G	OK	-	-	0.0248	-	-	-	-	-	-	-	-	-	1.262	-0.012019	-
rs7918609	10:121755533-121755533	A	intron_variant	MODIFIER	ATE1	11101	Transcript	NM_007041.4	protein_coding	-	2021-11-11	-	-	-	-	-	-	-	rs7918609	-	-1	-	EntrezGene	-	-	-	-	-	-	G	G	-	-	-	0.0248	-	-	-	-	-	-	-	-	-	1.262	-0.012019	-
rs7918609	10:121755533-121755533	A	intron_variant,non_coding_transcript_variant	MODIFIER	ATE1	11101	Transcript	NR_110006.2	misc_RNA	-	2021-09-09	-	-	-	-	-	-	-	rs7918609	-	-1	-	EntrezGene	-	-	-	-	-	-	G	G	-	-	-	0.0248	-	-	-	-	-	-	-	-	-	1.262	-0.012019	-
rs7918609	10:121755533-121755533	A	intron_variant	MODIFIER	ATE1	11101	Transcript	XM_005269458.3	protein_coding	-	2021-12-12	-	-	-	-	-	-	-	rs7918609	-	-1	-	EntrezGene	-	-	-	-	-	-	G	G	-	-	-	0.0248	-	-	-	-	-	-	-	-	-	1.262	-0.012019	-
rs7918609	10:121755533-121755533	A	intron_variant	MODIFIER	ATE1	11101	Transcript	XM_005269459.3	protein_coding	-	2021-12-12	-	-	-	-	-	-	-	rs7918609	-	-1	-	EntrezGene	-	-	-	-	-	-	G	G	-	-	-	0.0248	-	-	-	-	-	-	-	-	-	1.262	-0.012019	-
rs7918609	10:121755533-121755533	A	intron_variant	MODIFIER	ATE1	11101	Transcript	XM_017015597.1	protein_coding	-	2021-09-09	-	-	-	-	-	-	-	rs7918609	-	-1	-	EntrezGene	-	-	-	-	-	-	G	G	-	-	-	0.0248	-	-	-	-	-	-	-	-	-	1.262	-0.012019	-
rs7918609	10:121755533-121755533	A	intron_variant	MODIFIER	ATE1	11101	Transcript	XM_017015598.2	protein_coding	-	2021-11-11	-	-	-	-	-	-	-	rs7918609	-	-1	-	EntrezGene	-	-	-	-	-	-	G	G	-	-	-	0.0248	-	-	-	-	-	-	-	-	-	1.262	-0.012019	-
rs7918609	10:121755533-121755533	A	intron_variant	MODIFIER	ATE1	11101	Transcript	XM_017015599.2	protein_coding	-	2021-10-10	-	-	-	-	-	-	-	rs7918609	-	-1	-	EntrezGene	-	-	-	-	-	-	G	G	-	-	-	0.0248	-	-	-	-	-	-	-	-	-	1.262	-0.012019	-
rs7918609	10:121755533-121755533	A	intron_variant	MODIFIER	ATE1	11101	Transcript	XM_017015600.1	protein_coding	-	2021-11-11	-	-	-	-	-	-	-	rs7918609	-	-1	-	EntrezGene	-	-	-	-	-	-	G	G	-	-	-	0.0248	-	-	-	-	-	-	-	-	-	1.262	-0.012019	-
rs7918609	10:121755533-121755533	A	intron_variant	MODIFIER	ATE1	11101	Transcript	XM_017015602.1	protein_coding	-	2021-10-10	-	-	-	-	-	-	-	rs7918609	-	-1	-	EntrezGene	-	-	-	-	-	-	G	G	-	-	-	0.0248	-	-	-	-	-	-	-	-	-	1.262	-0.012019	-
rs7918609	10:121755533-121755533	A	intron_variant	MODIFIER	ATE1	11101	Transcript	XM_017015604.1	protein_coding	-	2021-09-09	-	-	-	-	-	-	-	rs7918609	-	-1	-	EntrezGene	-	-	-	-	-	-	G	G	-	-	-	0.0248	-	-	-	-	-	-	-	-	-	1.262	-0.012019	-
rs150204580	10:125667175-125667175	A	intron_variant	MODIFIER	TEX36	387718	Transcript	NM_001128202.3	protein_coding	-	2021-01-03	-	-	-	-	-	-	-	rs150204580	-	-1	-	EntrezGene	-	-	-	-	-	-	G	G	-	-	-	0.0006	-	-	-	-	-	-	-	-	-	3.344	0.219126	-
rs150204580	10:125667175-125667175	A	intron_variant	MODIFIER	TEX36	387718	Transcript	NM_001318133.2	protein_coding	-	2021-01-03	-	-	-	-	-	-	-	rs150204580	-	-1	-	EntrezGene	-	-	-	-	-	-	G	G	-	-	-	0.0006	-	-	-	-	-	-	-	-	-	3.344	0.219126	-
rs150204580	10:125667175-125667175	A	intron_variant	MODIFIER	TEX36	387718	Transcript	XM_005269817.4	protein_coding	-	2021-01-03	-	-	-	-	-	-	-	rs150204580	-	-1	-	EntrezGene	-	-	-	-	-	-	G	G	-	-	-	0.0006	-	-	-	-	-	-	-	-	-	3.344	0.219126	-
rs114881680	11:4589024-4589024	C	downstream_gene_variant	MODIFIER	OR52I2	143502	Transcript	NM_001005170.2	protein_coding	-	-	-	-	-	-	-	-	-	rs114881680	1119	1	-	EntrezGene	-	-	-	-	-	-	A	A	-	-	-	-	-	-	-	-	-	-	-	-	-	0.18	-0.4133	0.683
rs114881680	11:4589024-4589024	T	downstream_gene_variant	MODIFIER	OR52I2	143502	Transcript	NM_001005170.2	protein_coding	-	-	-	-	-	-	-	-	-	rs114881680	1119	1	-	EntrezGene	-	-	-	-	-	-	A	A	-	-	-	0.0154	-	-	-	-	-	-	-	-	-	0.169	-0.426786	0.683
rs16926380	11:4660589-4660589	A	intergenic_variant	MODIFIER	-	-	-	-	-	-	-	-	-	-	-	-	-	-	rs16926380	-	-	-	-	-	-	-	-	-	-	-	-	-	-	-	0.0176	-	-	-	-	-	-	-	-	-	0.582	-0.173381	-
rs139708815	11:55811706-55811706	C	missense_variant	MODERATE	OR5L1	219437	Transcript	NM_001004738.2	protein_coding	2021-01-01	-	-	-	340	240	80	K/N	aaA/aaC	rs139708815	-	1	-	EntrezGene	-	-	-	-	-	-	A	A	-	deleterious(0.05)	benign(0.38)	-	-	-	-	-	-	-	-	-	-	16.33	1.5924	0.611
rs139708815	11:55811706-55811706	G	synonymous_variant	LOW	OR5L1	219437	Transcript	NM_001004738.2	protein_coding	2021-01-01	-	-	-	340	240	80	K	aaA/aaG	rs139708815	-	1	-	EntrezGene	-	-	-	-	-	-	A	A	-	-	-	-	-	-	-	-	-	-	-	-	-	5.072	0.368353	0.611
rs116878867	11:93478570-93478570	C	3_prime_UTR_variant	MODIFIER	SMCO4	56935	Transcript	NM_020179.3	protein_coding	2021-03-03	-	-	-	889	-	-	-	-	rs116878867	-	-1	-	EntrezGene	-	-	-	-	-	-	T	T	-	-	-	0.0124	-	-	-	-	-	-	-	-	-	17.55	1.77525	-
rs116878867	11:93478570-93478570	C	3_prime_UTR_variant	MODIFIER	SMCO4	56935	Transcript	XM_011542907.1	protein_coding	2021-03-03	-	-	-	903	-	-	-	-	rs116878867	-	-1	-	EntrezGene	-	-	-	-	-	-	T	T	-	-	-	0.0124	-	-	-	-	-	-	-	-	-	17.55	1.77525	-
rs116878867	11:93478570-93478570	C	3_prime_UTR_variant	MODIFIER	SMCO4	56935	Transcript	XM_011542909.1	protein_coding	2021-03-03	-	-	-	888	-	-	-	-	rs116878867	-	-1	-	EntrezGene	-	-	-	-	-	-	T	T	-	-	-	0.0124	-	-	-	-	-	-	-	-	-	17.55	1.77525	-
rs116878867	11:93478570-93478570	C	3_prime_UTR_variant	MODIFIER	SMCO4	56935	Transcript	XM_011542910.3	protein_coding	2021-03-03	-	-	-	3479	-	-	-	-	rs116878867	-	-1	-	EntrezGene	-	-	-	-	-	-	T	T	-	-	-	0.0124	-	-	-	-	-	-	-	-	-	17.55	1.77525	-
rs116878867	11:93478570-93478570	C	3_prime_UTR_variant	MODIFIER	SMCO4	56935	Transcript	XM_011542911.2	protein_coding	2021-03-03	-	-	-	1567	-	-	-	-	rs116878867	-	-1	-	EntrezGene	-	-	-	-	-	-	T	T	-	-	-	0.0124	-	-	-	-	-	-	-	-	-	17.55	1.77525	-
rs116878867	11:93478570-93478570	C	3_prime_UTR_variant	MODIFIER	SMCO4	56935	Transcript	XM_017018019.2	protein_coding	2021-03-03	-	-	-	3459	-	-	-	-	rs116878867	-	-1	-	EntrezGene	-	-	-	-	-	-	T	T	-	-	-	0.0124	-	-	-	-	-	-	-	-	-	17.55	1.77525	-
rs116878867	11:93478570-93478570	C	3_prime_UTR_variant	MODIFIER	SMCO4	56935	Transcript	XM_017018020.1	protein_coding	2021-04-04	-	-	-	1064	-	-	-	-	rs116878867	-	-1	-	EntrezGene	-	-	-	-	-	-	T	T	-	-	-	0.0124	-	-	-	-	-	-	-	-	-	17.55	1.77525	-
rs116878867	11:93478570-93478570	C	regulatory_region_variant	MODIFIER	-	-	RegulatoryFeature	ENSR00000439150	promoter_flanking_region	-	-	-	-	-	-	-	-	-	rs116878867	-	-	-	-	-	-	-	-	-	-	-	-	-	-	-	0.0124	-	-	-	-	-	-	-	-	-	17.55	1.77525	-
rs116878867	11:93478570-93478570	C	TF_binding_site_variant	MODIFIER	-	-	MotifFeature	ENSM00322051024	-	-	-	-	-	-	-	-	-	-	rs116878867	-	-1	-	-	-	-	-	-	-	-	-	-	-	-	-	0.0124	-	-	-	-	ENSPFM0239	21	N	0.015	GCM1::MAX	17.55	1.77525	-
rs75184648	11:101341037-101341037	T	non_coding_transcript_exon_variant	MODIFIER	LOC105369458	105369458	Transcript	XR_947951.2	lncRNA	2021-03-03	-	-	-	1439	-	-	-	-	rs75184648	-	1	-	EntrezGene	-	-	-	-	-	-	C	C	-	-	-	0.0168	-	-	-	-	-	-	-	-	-	0.989	-0.063224	-
rs75184648	11:101341037-101341037	T	intron_variant,non_coding_transcript_variant	MODIFIER	LOC105369458	105369458	Transcript	XR_947952.2	lncRNA	-	2021-03-03	-	-	-	-	-	-	-	rs75184648	-	1	-	EntrezGene	-	-	-	-	-	-	C	C	-	-	-	0.0168	-	-	-	-	-	-	-	-	-	0.989	-0.063224	-
rs543413529	11:105023036-105023036	G	intron_variant	MODIFIER	CASP5	838	Transcript	NM_001136109.2	protein_coding	-	2021-01-08	-	-	-	-	-	-	-	rs543413529	-	-1	-	EntrezGene	-	-	-	-	-	-	C	C	-	-	-	-	-	-	-	-	-	-	-	-	-	0.769	-0.115882	0.996
rs543413529	11:105023036-105023036	G	intron_variant	MODIFIER	CASP5	838	Transcript	NM_001136110.2	protein_coding	-	2021-01-07	-	-	-	-	-	-	-	rs543413529	-	-1	-	EntrezGene	-	-	-	-	-	-	C	C	-	-	-	-	-	-	-	-	-	-	-	-	-	0.769	-0.115882	0.996
rs543413529	11:105023036-105023036	G	intron_variant	MODIFIER	CASP5	838	Transcript	NM_001136112.2	protein_coding	-	2021-01-09	-	-	-	-	-	-	-	rs543413529	-	-1	-	EntrezGene	-	-	-	-	-	-	C	C	-	-	-	-	-	-	-	-	-	-	-	-	-	0.769	-0.115882	0.996
rs543413529	11:105023036-105023036	G	downstream_gene_variant	MODIFIER	CASP1	834	Transcript	NM_001223.5	protein_coding	-	-	-	-	-	-	-	-	-	rs543413529	2407	-1	-	EntrezGene	-	-	-	-	-	-	C	C	-	-	-	-	-	-	-	-	-	-	-	-	-	0.769	-0.115882	0.831
rs543413529	11:105023036-105023036	G	downstream_gene_variant	MODIFIER	CASP1	834	Transcript	NM_001257118.3	protein_coding	-	-	-	-	-	-	-	-	-	rs543413529	2472	-1	-	EntrezGene	-	-	-	-	-	-	C	C	-	-	-	-	-	-	-	-	-	-	-	-	-	0.769	-0.115882	0.831
rs543413529	11:105023036-105023036	G	downstream_gene_variant	MODIFIER	CASP1	834	Transcript	NM_001257119.3	protein_coding	-	-	-	-	-	-	-	-	-	rs543413529	2472	-1	-	EntrezGene	-	-	-	-	-	-	C	C	-	-	-	-	-	-	-	-	-	-	-	-	-	0.769	-0.115882	0.831
rs543413529	11:105023036-105023036	G	intron_variant	MODIFIER	CASP5	838	Transcript	NM_004347.5	protein_coding	-	2021-01-09	-	-	-	-	-	-	-	rs543413529	-	-1	-	EntrezGene	-	-	-	-	-	-	C	C	-	-	-	-	-	-	-	-	-	-	-	-	-	0.769	-0.115882	0.996
rs543413529	11:105023036-105023036	G	downstream_gene_variant	MODIFIER	CASP1	834	Transcript	NM_033292.4	protein_coding	-	-	-	-	-	-	-	-	-	rs543413529	2407	-1	-	EntrezGene	-	-	-	-	-	-	C	C	-	-	-	-	-	-	-	-	-	-	-	-	-	0.769	-0.115882	0.831
rs543413529	11:105023036-105023036	G	downstream_gene_variant	MODIFIER	CASP1	834	Transcript	NM_033293.4	protein_coding	-	-	-	-	-	-	-	-	-	rs543413529	2407	-1	-	EntrezGene	-	-	-	-	-	-	C	C	-	-	-	-	-	-	-	-	-	-	-	-	-	0.769	-0.115882	0.831
rs543413529	11:105023036-105023036	G	downstream_gene_variant	MODIFIER	CASP1	834	Transcript	NM_033294.3	protein_coding	-	-	-	-	-	-	-	-	-	rs543413529	2472	-1	-	EntrezGene	-	-	-	-	-	-	C	C	OK	-	-	-	-	-	-	-	-	-	-	-	-	0.769	-0.115882	0.831
rs543413529	11:105023036-105023036	G	downstream_gene_variant	MODIFIER	CASP1	834	Transcript	NM_033295.3	protein_coding	-	-	-	-	-	-	-	-	-	rs543413529	2472	-1	-	EntrezGene	-	-	-	-	-	-	C	C	OK	-	-	-	-	-	-	-	-	-	-	-	-	0.769	-0.115882	0.831
rs543413529	11:105023036-105023036	G	intron_variant,non_coding_transcript_variant	MODIFIER	CASP5	838	Transcript	NR_024239.2	misc_RNA	-	2021-01-07	-	-	-	-	-	-	-	rs543413529	-	-1	-	EntrezGene	-	-	-	-	-	-	C	C	-	-	-	-	-	-	-	-	-	-	-	-	-	0.769	-0.115882	0.996
rs543413529	11:105023036-105023036	G	intron_variant,non_coding_transcript_variant	MODIFIER	CASP5	838	Transcript	NR_036562.2	misc_RNA	-	2021-01-06	-	-	-	-	-	-	-	rs543413529	-	-1	-	EntrezGene	-	-	-	-	-	-	C	C	-	-	-	-	-	-	-	-	-	-	-	-	-	0.769	-0.115882	0.996
rs543413529	11:105023036-105023036	G	intron_variant	MODIFIER	CASP5	838	Transcript	XM_011543021.2	protein_coding	-	2021-01-06	-	-	-	-	-	-	-	rs543413529	-	-1	-	EntrezGene	-	-	-	-	-	-	C	C	-	-	-	-	-	-	-	-	-	-	-	-	-	0.769	-0.115882	0.996
rs543413529	11:105023036-105023036	G	downstream_gene_variant	MODIFIER	CASP1	834	Transcript	XM_017018393.1	protein_coding	-	-	-	-	-	-	-	-	-	rs543413529	2472	-1	-	EntrezGene	-	-	-	-	-	-	C	C	-	-	-	-	-	-	-	-	-	-	-	-	-	0.769	-0.115882	0.831
rs543413529	11:105023036-105023036	G	downstream_gene_variant	MODIFIER	CASP1	834	Transcript	XM_017018394.1	protein_coding	-	-	-	-	-	-	-	-	-	rs543413529	2472	-1	-	EntrezGene	-	-	-	-	-	-	C	C	-	-	-	-	-	-	-	-	-	-	-	-	-	0.769	-0.115882	0.831
rs543413529	11:105023036-105023036	G	downstream_gene_variant	MODIFIER	CASP1	834	Transcript	XM_017018395.1	protein_coding	-	-	-	-	-	-	-	-	-	rs543413529	2472	-1	-	EntrezGene	-	-	-	-	-	-	C	C	-	-	-	-	-	-	-	-	-	-	-	-	-	0.769	-0.115882	0.831
rs543413529	11:105023036-105023036	G	downstream_gene_variant	MODIFIER	CASP1	834	Transcript	XM_017018396.1	protein_coding	-	-	-	-	-	-	-	-	-	rs543413529	2472	-1	-	EntrezGene	-	-	-	-	-	-	C	C	-	-	-	-	-	-	-	-	-	-	-	-	-	0.769	-0.115882	0.831
rs543413529	11:105023036-105023036	G	regulatory_region_variant	MODIFIER	-	-	RegulatoryFeature	ENSR00000441032	promoter	-	-	-	-	-	-	-	-	-	rs543413529	-	-	-	-	-	-	-	-	-	-	-	-	-	-	-	-	-	-	-	-	-	-	-	-	-	0.769	-0.115882	-
rs111244182	11:114070988-114070988	T	intron_variant	MODIFIER	ZBTB16	7704	Transcript	NM_001018011.2	protein_coding	-	2021-02-06	-	-	-	-	-	-	-	rs111244182	-	1	-	EntrezGene	-	-	-	-	-	-	C	C	-	-	-	0.023	-	-	-	-	-	-	-	-	-	1.126	-0.035909	0.115
rs111244182	11:114070988-114070988	T	intron_variant	MODIFIER	ZBTB16	7704	Transcript	NM_001354750.2	protein_coding	-	2021-02-06	-	-	-	-	-	-	-	rs111244182	-	1	-	EntrezGene	-	-	-	-	-	-	C	C	-	-	-	0.023	-	-	-	-	-	-	-	-	-	1.126	-0.035909	0.115
rs111244182	11:114070988-114070988	T	intron_variant	MODIFIER	ZBTB16	7704	Transcript	NM_001354751.2	protein_coding	-	2021-02-06	-	-	-	-	-	-	-	rs111244182	-	1	-	EntrezGene	-	-	-	-	-	-	C	C	-	-	-	0.023	-	-	-	-	-	-	-	-	-	1.126	-0.035909	0.115
rs111244182	11:114070988-114070988	T	intron_variant	MODIFIER	ZBTB16	7704	Transcript	NM_001354752.1	protein_coding	-	2021-01-04	-	-	-	-	-	-	-	rs111244182	-	1	-	EntrezGene	-	-	-	-	-	-	C	C	-	-	-	0.023	-	-	-	-	-	-	-	-	-	1.126	-0.035909	0.115
rs111244182	11:114070988-114070988	T	intron_variant	MODIFIER	ZBTB16	7704	Transcript	NM_006006.6	protein_coding	-	2021-02-06	-	-	-	-	-	-	-	rs111244182	-	1	-	EntrezGene	-	-	-	-	-	-	C	C	-	-	-	0.023	-	-	-	-	-	-	-	-	-	1.126	-0.035909	0.115
rs111244182	11:114070988-114070988	T	intron_variant	MODIFIER	ZBTB16	7704	Transcript	XM_005271658.5	protein_coding	-	2021-02-04	-	-	-	-	-	-	-	rs111244182	-	1	-	EntrezGene	-	-	-	-	-	-	C	C	-	-	-	0.023	-	-	-	-	-	-	-	-	-	1.126	-0.035909	0.115
rs111244182	11:114070988-114070988	T	intron_variant	MODIFIER	ZBTB16	7704	Transcript	XM_017018259.1	protein_coding	-	2021-02-06	-	-	-	-	-	-	-	rs111244182	-	1	-	EntrezGene	-	-	-	-	-	-	C	C	-	-	-	0.023	-	-	-	-	-	-	-	-	-	1.126	-0.035909	0.115
rs111244182	11:114070988-114070988	T	intron_variant	MODIFIER	ZBTB16	7704	Transcript	XM_024448681.1	protein_coding	-	2021-02-04	-	-	-	-	-	-	-	rs111244182	-	1	-	EntrezGene	-	-	-	-	-	-	C	C	-	-	-	0.023	-	-	-	-	-	-	-	-	-	1.126	-0.035909	0.115
rs111244182	11:114070988-114070988	T	intron_variant,non_coding_transcript_variant	MODIFIER	ZBTB16	7704	Transcript	XR_001747955.1	misc_RNA	-	2021-02-06	-	-	-	-	-	-	-	rs111244182	-	1	-	EntrezGene	-	-	-	-	-	-	C	C	-	-	-	0.023	-	-	-	-	-	-	-	-	-	1.126	-0.035909	0.115
rs55776558	11:116656804-116656804	C	intron_variant,non_coding_transcript_variant	MODIFIER	LOC101929011	101929011	Transcript	NR_135069.1	lncRNA	-	2021-02-02	-	-	-	-	-	-	-	rs55776558	-	1	-	EntrezGene	-	-	-	-	-	-	T	T	OK	-	-	0.0148	-	-	-	-	-	-	-	-	-	3.42	0.22573	-
rs74444640	11:116657827-116657827	T	intron_variant,non_coding_transcript_variant	MODIFIER	LOC101929011	101929011	Transcript	NR_135069.1	lncRNA	-	2021-02-02	-	-	-	-	-	-	-	rs74444640	-	1	-	EntrezGene	-	-	-	-	-	-	C	C	OK	-	-	0.0825	-	-	-	-	-	-	-	-	-	1.107	-0.039569	-
rs74444640	11:116657827-116657827	T	regulatory_region_variant	MODIFIER	-	-	RegulatoryFeature	ENSR00000443474	CTCF_binding_site	-	-	-	-	-	-	-	-	-	rs74444640	-	-	-	-	-	-	-	-	-	-	-	-	-	-	-	0.0825	-	-	-	-	-	-	-	-	-	1.107	-0.039569	-
rs61906078	11:116658596-116658596	A	downstream_gene_variant	MODIFIER	LOC101929011	101929011	Transcript	NR_135069.1	lncRNA	-	-	-	-	-	-	-	-	-	rs61906078	344	1	-	EntrezGene	-	-	-	-	-	-	G	G	OK	-	-	0.0637	-	-	-	-	-	-	-	-	-	3.53	0.235151	-
rs17119878	11:116660762-116660762	A	downstream_gene_variant	MODIFIER	LOC101929011	101929011	Transcript	NR_135069.1	lncRNA	-	-	-	-	-	-	-	-	-	rs17119878	2510	1	-	EntrezGene	-	-	-	-	-	-	T	T	OK	-	-	0.0853	-	-	1	-	-	-	-	-	-	1.34	0.000666	-
rs17119878	11:116660762-116660762	A	regulatory_region_variant	MODIFIER	-	-	RegulatoryFeature	ENSR00000961958	enhancer	-	-	-	-	-	-	-	-	-	rs17119878	-	-	-	-	-	-	-	-	-	-	-	-	-	-	-	0.0853	-	-	1	-	-	-	-	-	-	1.34	0.000666	-
rs61906079	11:116662943-116662943	G	downstream_gene_variant	MODIFIER	LOC101929011	101929011	Transcript	NR_135069.1	lncRNA	-	-	-	-	-	-	-	-	-	rs61906079	4691	1	-	EntrezGene	-	-	-	-	-	-	C	C	OK	-	-	0.0655	-	-	-	-	-	-	-	-	-	2.706	0.162312	-
rs61906079	11:116662943-116662943	T	downstream_gene_variant	MODIFIER	LOC101929011	101929011	Transcript	NR_135069.1	lncRNA	-	-	-	-	-	-	-	-	-	rs61906079	4691	1	-	EntrezGene	-	-	-	-	-	-	C	C	OK	-	-	-	-	-	-	-	-	-	-	-	-	3.176	0.204584	-
rs56289161	11:116664986-116664986	T	intergenic_variant	MODIFIER	-	-	-	-	-	-	-	-	-	-	-	-	-	-	rs56289161	-	-	-	-	-	-	-	-	-	-	-	-	-	-	-	0.0655	-	-	-	-	-	-	-	-	-	0.982	-0.064701	-
rs61209319	11:116667163-116667163	A	intergenic_variant	MODIFIER	-	-	-	-	-	-	-	-	-	-	-	-	-	-	rs61209319	-	-	-	-	-	-	-	-	-	-	-	-	-	-	-	0.0655	-	-	-	-	-	-	-	-	-	3.409	0.224748	-
rs61906084	11:116668308-116668308	G	intergenic_variant	MODIFIER	-	-	-	-	-	-	-	-	-	-	-	-	-	-	rs61906084	-	-	-	-	-	-	-	-	-	-	-	-	-	-	-	0.0653	-	-	-	-	-	-	-	-	-	0.127	-0.48541	-
rs61906084	11:116668308-116668308	T	intergenic_variant	MODIFIER	-	-	-	-	-	-	-	-	-	-	-	-	-	-	rs61906084	-	-	-	-	-	-	-	-	-	-	-	-	-	-	-	-	-	-	-	-	-	-	-	-	-	0.156	-0.443138	-
rs61906085	11:116668373-116668373	C	intergenic_variant	MODIFIER	-	-	-	-	-	-	-	-	-	-	-	-	-	-	rs61906085	-	-	-	-	-	-	-	-	-	-	-	-	-	-	-	-	-	-	-	-	-	-	-	-	-	5.07	0.368099	-
rs61906085	11:116668373-116668373	G	intergenic_variant	MODIFIER	-	-	-	-	-	-	-	-	-	-	-	-	-	-	rs61906085	-	-	-	-	-	-	-	-	-	-	-	-	-	-	-	0.0148	-	-	-	-	-	-	-	-	-	5.402	0.397766	-
rs61906086	11:116668920-116668920	G	intergenic_variant	MODIFIER	-	-	-	-	-	-	-	-	-	-	-	-	-	-	rs61906086	-	-	-	-	-	-	-	-	-	-	-	-	-	-	-	0.0645	-	-	-	-	-	-	-	-	-	4.314	0.302139	-
rs56060233	11:116669593-116669593	G	intergenic_variant	MODIFIER	-	-	-	-	-	-	-	-	-	-	-	-	-	-	rs56060233	-	-	-	-	-	-	-	-	-	-	-	-	-	-	-	-	-	-	-	-	-	-	-	-	-	8.308	0.684058	-
rs56060233	11:116669593-116669593	T	intergenic_variant	MODIFIER	-	-	-	-	-	-	-	-	-	-	-	-	-	-	rs56060233	-	-	-	-	-	-	-	-	-	-	-	-	-	-	-	0.0148	-	-	-	-	-	-	-	-	-	8.696	0.726331	-
rs58208536	11:116670068-116670068	C	intergenic_variant	MODIFIER	-	-	-	-	-	-	-	-	-	-	-	-	-	-	rs58208536	-	-	-	-	-	-	-	-	-	-	-	-	-	-	-	0.0653	-	-	-	-	-	-	-	-	-	1.337	0.000187	-
rs58346469	11:116670199-116670199	T	intergenic_variant	MODIFIER	-	-	-	-	-	-	-	-	-	-	-	-	-	-	rs58346469	-	-	-	-	-	-	-	-	-	-	-	-	-	-	-	0.0653	-	-	-	-	-	-	-	-	-	10.17	0.874594	-
rs56196414	11:116670551-116670551	A	intergenic_variant	MODIFIER	-	-	-	-	-	-	-	-	-	-	-	-	-	-	rs56196414	-	-	-	-	-	-	-	-	-	-	-	-	-	-	-	0.0645	-	-	-	-	-	-	-	-	-	4.983	0.360466	-
rs56196414	11:116670551-116670551	T	intergenic_variant	MODIFIER	-	-	-	-	-	-	-	-	-	-	-	-	-	-	rs56196414	-	-	-	-	-	-	-	-	-	-	-	-	-	-	-	-	-	-	-	-	-	-	-	-	-	4.424	0.311613	-
rs61906100	11:116670939-116670939	A	intergenic_variant	MODIFIER	-	-	-	-	-	-	-	-	-	-	-	-	-	-	rs61906100	-	-	-	-	-	-	-	-	-	-	-	-	-	-	-	0.0645	-	-	-	-	-	-	-	-	-	1.603	0.039632	-
rs58950690	11:116672381-116672381	C	intergenic_variant	MODIFIER	-	-	-	-	-	-	-	-	-	-	-	-	-	-	rs58950690	-	-	-	-	-	-	-	-	-	-	-	-	-	-	-	0.0653	-	-	-	-	-	-	-	-	-	5.428	0.400106	-
rs1388159601	11:116673616-116673618	-	intergenic_variant	MODIFIER	-	-	-	-	-	-	-	-	-	-	-	-	-	-	rs1388159601	-	-	-	-	-	-	-	-	-	-	-	-	-	-	-	-	-	-	-	-	-	-	-	-	-	1.115	-0.038048	-
rs573100887	11:116673618-116673618	T	intergenic_variant	MODIFIER	-	-	-	-	-	-	-	-	-	-	-	-	-	-	rs573100887	-	-	-	-	-	-	-	-	-	-	-	-	-	-	-	0.0563	-	-	-	-	-	-	-	-	-	3.002	0.189257	-
rs374645176	11:116673619-116673619	TTATTTATTT	intergenic_variant	MODIFIER	-	-	-	-	-	-	-	-	-	-	-	-	-	-	rs374645176	-	-	-	-	-	-	-	-	-	-	-	-	-	-	-	-	-	-	-	-	-	-	-	-	-	1.365	0.004675	-
rs1265300708	11:116673624-116673624	ATTA	intergenic_variant	MODIFIER	-	-	-	-	-	-	-	-	-	-	-	-	-	-	rs1265300708	-	-	-	-	-	-	-	-	-	-	-	-	-	-	-	-	-	-	-	-	-	-	-	-	-	1.365	0.004674	-
rs1265300708	11:116673624-116673624	ATTTTA	intergenic_variant	MODIFIER	-	-	-	-	-	-	-	-	-	-	-	-	-	-	rs1265300708	-	-	-	-	-	-	-	-	-	-	-	-	-	-	-	-	-	-	-	-	-	-	-	-	-	1.311	-0.003859	-
rs1487339831	11:116673624-116673624	A	intergenic_variant	MODIFIER	-	-	-	-	-	-	-	-	-	-	-	-	-	-	rs1487339831	-	-	-	-	-	-	-	-	-	-	-	-	-	-	-	-	-	-	-	-	-	-	-	-	-	3.953	0.271244	-
rs190529145	11:116674091-116674091	C	intergenic_variant	MODIFIER	-	-	-	-	-	-	-	-	-	-	-	-	-	-	rs190529145	-	-	-	-	-	-	-	-	-	-	-	-	-	-	-	0.0285	-	-	-	-	-	-	-	-	-	4.799	0.344226	-
rs80068772	11:116675444-116675444	T	intergenic_variant	MODIFIER	-	-	-	-	-	-	-	-	-	-	-	-	-	-	rs80068772	-	-	-	-	-	-	-	-	-	-	-	-	-	-	-	0.0647	-	-	-	-	-	-	-	-	-	12.81	1.10348	-
rs61906103	11:116676287-116676287	G	intergenic_variant	MODIFIER	-	-	-	-	-	-	-	-	-	-	-	-	-	-	rs61906103	-	-	-	-	-	-	-	-	-	-	-	-	-	-	-	0.1024	-	-	-	-	-	-	-	-	-	6.601	0.509226	-
rs61906105	11:116679811-116679811	G	intergenic_variant	MODIFIER	-	-	-	-	-	-	-	-	-	-	-	-	-	-	rs61906105	-	-	-	-	-	-	-	-	-	-	-	-	-	-	-	0.0653	-	-	-	-	-	-	-	-	-	15.52	1.46652	-
rs61906106	11:116679831-116679831	A	intergenic_variant	MODIFIER	-	-	-	-	-	-	-	-	-	-	-	-	-	-	rs61906106	-	-	-	-	-	-	-	-	-	-	-	-	-	-	-	0.0653	-	-	-	-	-	-	-	-	-	12.39	1.06371	-
rs61906107	11:116681345-116681345	T	intergenic_variant	MODIFIER	-	-	-	-	-	-	-	-	-	-	-	-	-	-	rs61906107	-	-	-	-	-	-	-	-	-	-	-	-	-	-	-	0.0653	-	-	-	-	-	-	-	-	-	6.223	0.47325	-
rs7952043	11:116681845-116681845	T	intergenic_variant	MODIFIER	-	-	-	-	-	-	-	-	-	-	-	-	-	-	rs7952043	-	-	-	-	-	-	-	-	-	-	-	-	-	-	-	0.0653	-	-	1	-	-	-	-	-	-	5.187	0.37849	-
rs61906109	11:116683512-116683512	A	intergenic_variant	MODIFIER	-	-	-	-	-	-	-	-	-	-	-	-	-	-	rs61906109	-	-	-	-	-	-	-	-	-	-	-	-	-	-	-	0.0653	-	-	-	-	-	-	-	-	-	0.283	-0.319598	-
rs61906113	11:116686196-116686196	T	intergenic_variant	MODIFIER	-	-	-	-	-	-	-	-	-	-	-	-	-	-	rs61906113	-	-	-	-	-	-	-	-	-	-	-	-	-	-	-	0.0653	-	-	-	-	-	-	-	-	-	3.964	0.272156	-
rs61906114	11:116686328-116686328	C	intergenic_variant	MODIFIER	-	-	-	-	-	-	-	-	-	-	-	-	-	-	rs61906114	-	-	-	-	-	-	-	-	-	-	-	-	-	-	-	0.0958	-	-	-	-	-	-	-	-	-	4.329	0.303486	-
rs12800424	11:116688066-116688066	A	intergenic_variant	MODIFIER	-	-	-	-	-	-	-	-	-	-	-	-	-	-	rs12800424	-	-	-	-	-	-	-	-	-	-	-	-	-	-	-	0.0965	-	-	-	-	-	-	-	-	-	13.18	1.14438	-
rs56182713	11:116688112-116688112	A	intergenic_variant	MODIFIER	-	-	-	-	-	-	-	-	-	-	-	-	-	-	rs56182713	-	-	-	-	-	-	-	-	-	-	-	-	-	-	-	0.0663	-	-	-	-	-	-	-	-	-	3.571	0.238619	-
rs56182713	11:116688112-116688112	C	intergenic_variant	MODIFIER	-	-	-	-	-	-	-	-	-	-	-	-	-	-	rs56182713	-	-	-	-	-	-	-	-	-	-	-	-	-	-	-	-	-	-	-	-	-	-	-	-	-	3.146	0.201924	-
rs11824135	11:116688837-116688837	A	intergenic_variant	MODIFIER	-	-	-	-	-	-	-	-	-	-	-	-	-	-	rs11824135	-	-	-	-	-	-	-	-	-	-	-	-	-	-	-	-	-	-	-	-	-	-	-	-	-	1.937	0.082275	-
rs11824135	11:116688837-116688837	T	intergenic_variant	MODIFIER	-	-	-	-	-	-	-	-	-	-	-	-	-	-	rs11824135	-	-	-	-	-	-	-	-	-	-	-	-	-	-	-	0.1855	-	-	-	-	-	-	-	-	-	1.559	0.033422	-
rs61905060	11:116690912-116690912	A	intergenic_variant	MODIFIER	-	-	-	-	-	-	-	-	-	-	-	-	-	-	rs61905060	-	-	-	-	-	-	-	-	-	-	-	-	-	-	-	0.018	-	-	-	-	-	-	-	-	-	1.065	-0.0477	-
rs61905066	11:116700892-116700892	C	intergenic_variant	MODIFIER	-	-	-	-	-	-	-	-	-	-	-	-	-	-	rs61905066	-	-	-	-	-	-	-	-	-	-	-	-	-	-	-	-	-	-	-	-	-	-	-	-	-	12.67	1.08952	-
rs61905066	11:116700892-116700892	G	intergenic_variant	MODIFIER	-	-	-	-	-	-	-	-	-	-	-	-	-	-	rs61905066	-	-	-	-	-	-	-	-	-	-	-	-	-	-	-	0.1196	-	-	-	-	-	-	-	-	-	12.95	1.11918	-
rs1892948	11:116701373-116701373	A	intergenic_variant	MODIFIER	-	-	-	-	-	-	-	-	-	-	-	-	-	-	rs1892948	-	-	-	-	-	-	-	-	-	-	-	-	-	-	-	-	-	-	1	-	-	-	-	-	-	0.785	-0.111552	-
rs1892948	11:116701373-116701373	T	intergenic_variant	MODIFIER	-	-	-	-	-	-	-	-	-	-	-	-	-	-	rs1892948	-	-	-	-	-	-	-	-	-	-	-	-	-	-	-	0.1196	-	-	1	-	-	-	-	-	-	1.043	-0.052028	-
rs1443761924	11:116706868-116706868	A	intergenic_variant	MODIFIER	-	-	-	-	-	-	-	-	-	-	-	-	-	-	rs1443761924	-	-	-	-	-	-	-	-	-	-	-	-	-	-	-	-	-	-	-	-	-	-	-	-	-	2.372	0.129867	-
rs1395986044	11:116706869-116706871	AAAAAAAAA	intergenic_variant	MODIFIER	-	-	-	-	-	-	-	-	-	-	-	-	-	-	rs558673342	-	-	-	-	-	-	-	-	-	-	-	-	-	-	-	-	-	-	-	-	-	-	-	-	-	1.928	0.081192	-
rs1395986044	11:116706869-116706871	AAAAAAAAAA	intergenic_variant	MODIFIER	-	-	-	-	-	-	-	-	-	-	-	-	-	-	rs558673342	-	-	-	-	-	-	-	-	-	-	-	-	-	-	-	-	-	-	-	-	-	-	-	-	-	1.954	0.084236	-
rs1395986044	11:116706869-116706871	AAAAAAAAAAAA	intergenic_variant	MODIFIER	-	-	-	-	-	-	-	-	-	-	-	-	-	-	rs558673342	-	-	-	-	-	-	-	-	-	-	-	-	-	-	-	-	-	-	-	-	-	-	-	-	-	2.441	0.136888	-
rs1395986044	11:116706869-116706871	AAAAAAAAAAAAA	intergenic_variant	MODIFIER	-	-	-	-	-	-	-	-	-	-	-	-	-	-	rs558673342	-	-	-	-	-	-	-	-	-	-	-	-	-	-	-	-	-	-	-	-	-	-	-	-	-	2.399	0.132621	-
rs61905072	11:116710543-116710543	T	regulatory_region_variant	MODIFIER	-	-	RegulatoryFeature	ENSR00000961961	promoter_flanking_region	-	-	-	-	-	-	-	-	-	rs61905072	-	-	-	-	-	-	-	-	-	-	-	-	-	-	-	0.0717	-	-	-	-	-	-	-	-	-	0.944	-0.072783	-
rs61905072	11:116710543-116710543	T	intergenic_variant	MODIFIER	-	-	-	-	-	-	-	-	-	-	-	-	-	-	rs61905072	-	-	-	-	-	-	-	-	-	-	-	-	-	-	-	0.0717	-	-	-	-	-	-	-	-	-	0.944	-0.072783	-
rs74849419	11:116712969-116712969	A	regulatory_region_variant	MODIFIER	-	-	RegulatoryFeature	ENSR00000961962	promoter_flanking_region	-	-	-	-	-	-	-	-	-	rs74849419	-	-	-	-	-	-	-	-	-	-	-	-	-	-	-	0.0471	-	-	-	-	-	-	-	-	-	1.145	-0.032445	-
rs74849419	11:116712969-116712969	A	intergenic_variant	MODIFIER	-	-	-	-	-	-	-	-	-	-	-	-	-	-	rs74849419	-	-	-	-	-	-	-	-	-	-	-	-	-	-	-	0.0471	-	-	-	-	-	-	-	-	-	1.145	-0.032445	-
rs4938303	11:116714271-116714271	A	intergenic_variant	MODIFIER	-	-	-	-	-	-	-	-	-	-	-	-	-	-	rs4938303	-	-	-	-	-	-	-	-	-	-	-	-	-	-	-	-	-	-	1	2.31015e+31	-	-	-	-	-	10.1	0.868572	-
rs4938303	11:116714271-116714271	T	intergenic_variant	MODIFIER	-	-	-	-	-	-	-	-	-	-	-	-	-	-	rs4938303	-	-	-	-	-	-	-	-	-	-	-	-	-	-	-	-	-	-	1	2.31015e+31	-	-	-	-	-	10.74	0.928096	-
rs7350481	11:116715567-116715567	C	regulatory_region_variant	MODIFIER	-	-	RegulatoryFeature	ENSR00000443491	CTCF_binding_site	-	-	-	-	-	-	-	-	-	rs7350481	-	-	-	-	-	-	-	-	-	-	-	-	-	-	-	0.863	-	-	1	2.18607e+111	-	-	-	-	-	1.523	0.028401	-
rs7350481	11:116715567-116715567	C	regulatory_region_variant	MODIFIER	-	-	RegulatoryFeature	ENSR00000443492	open_chromatin_region	-	-	-	-	-	-	-	-	-	rs7350481	-	-	-	-	-	-	-	-	-	-	-	-	-	-	-	0.863	-	-	1	2.18607e+111	-	-	-	-	-	1.523	0.028401	-
rs7350481	11:116715567-116715567	C	intergenic_variant	MODIFIER	-	-	-	-	-	-	-	-	-	-	-	-	-	-	rs7350481	-	-	-	-	-	-	-	-	-	-	-	-	-	-	-	0.863	-	-	1	2.18607e+111	-	-	-	-	-	1.523	0.028401	-
rs377334637	11:116720061-116720061	GGTAGACAGCGGTAGACAGCG	intergenic_variant	MODIFIER	-	-	-	-	-	-	-	-	-	-	-	-	-	-	rs113457918	-	-	-	-	-	-	-	-	-	-	-	-	-	-	-	-	-	-	-	-	-	-	-	-	-	-	-	-
rs6589563	11:116720071-116720071	A	intergenic_variant	MODIFIER	-	-	-	-	-	-	-	-	-	-	-	-	-	-	rs6589563	-	-	-	-	-	-	-	-	-	-	-	-	-	-	-	0.1468	-	-	1	25688259	-	-	-	-	-	4.877	0.351144	-
rs11216117	11:116725413-116725413	A	regulatory_region_variant	MODIFIER	-	-	RegulatoryFeature	ENSR00000443495	promoter_flanking_region	-	-	-	-	-	-	-	-	-	rs11216117	-	-	-	-	-	-	-	-	-	-	-	-	-	-	-	0.0845	-	-	-	-	-	-	-	-	-	2.07	0.097621	-
rs11216117	11:116725413-116725413	A	intergenic_variant	MODIFIER	-	-	-	-	-	-	-	-	-	-	-	-	-	-	rs11216117	-	-	-	-	-	-	-	-	-	-	-	-	-	-	-	0.0845	-	-	-	-	-	-	-	-	-	2.07	0.097621	-
rs60583202	11:116725748-116725748	A	regulatory_region_variant	MODIFIER	-	-	RegulatoryFeature	ENSR00000443495	promoter_flanking_region	-	-	-	-	-	-	-	-	-	rs60583202	-	-	-	-	-	-	-	-	-	-	-	-	-	-	-	0.0849	-	-	-	-	-	-	-	-	-	1.531	0.029561	-
rs60583202	11:116725748-116725748	T	regulatory_region_variant	MODIFIER	-	-	RegulatoryFeature	ENSR00000443495	promoter_flanking_region	-	-	-	-	-	-	-	-	-	rs60583202	-	-	-	-	-	-	-	-	-	-	-	-	-	-	-	-	-	-	-	-	-	-	-	-	-	1.219	-0.019292	-
rs60583202	11:116725748-116725748	A	intergenic_variant	MODIFIER	-	-	-	-	-	-	-	-	-	-	-	-	-	-	rs60583202	-	-	-	-	-	-	-	-	-	-	-	-	-	-	-	0.0849	-	-	-	-	-	-	-	-	-	1.531	0.029561	-
rs60583202	11:116725748-116725748	T	intergenic_variant	MODIFIER	-	-	-	-	-	-	-	-	-	-	-	-	-	-	rs60583202	-	-	-	-	-	-	-	-	-	-	-	-	-	-	-	-	-	-	-	-	-	-	-	-	-	1.219	-0.019292	-
rs12279373	11:116729684-116729684	G	intergenic_variant	MODIFIER	-	-	-	-	-	-	-	-	-	-	-	-	-	-	rs12279373	-	-	-	-	-	-	-	-	-	-	-	-	-	-	-	0.0847	-	-	1	30275900	-	-	-	-	-	0.077	-0.588713	-
rs12279373	11:116729684-116729684	T	intergenic_variant	MODIFIER	-	-	-	-	-	-	-	-	-	-	-	-	-	-	rs12279373	-	-	-	-	-	-	-	-	-	-	-	-	-	-	-	-	-	-	1	30275900	-	-	-	-	-	0.062	-0.631866	-
rs61905081	11:116729848-116729848	A	intergenic_variant	MODIFIER	-	-	-	-	-	-	-	-	-	-	-	-	-	-	rs61905081	-	-	-	-	-	-	-	-	-	-	-	-	-	-	-	0.0783	-	-	-	-	-	-	-	-	-	0.478	-0.213419	-
rs12272004	11:116733008-116733008	A	regulatory_region_variant	MODIFIER	-	-	RegulatoryFeature	ENSR00000266067	CTCF_binding_site	-	-	-	-	-	-	-	-	-	rs12272004	-	-	-	-	-	-	-	-	-	-	-	-	-	-	-	0.0851	-	-	1	2.42708e+135	-	-	-	-	-	6.989	0.547108	-
rs12272004	11:116733008-116733008	A	TF_binding_site_variant	MODIFIER	-	-	MotifFeature	ENSM00137122721	-	-	-	-	-	-	-	-	-	-	rs12272004	-	1	-	-	-	-	-	-	-	-	-	-	-	-	-	0.0851	-	-	1	2.42708e+135	ENSPFM0485	3	N	0.04	RUNX3,RUNX2	6.989	0.547108	-
rs12272004	11:116733008-116733008	A	intergenic_variant	MODIFIER	-	-	-	-	-	-	-	-	-	-	-	-	-	-	rs12272004	-	-	-	-	-	-	-	-	-	-	-	-	-	-	-	0.0851	-	-	1	2.42708e+135	-	-	-	-	-	6.989	0.547108	-
rs12274046	11:116734354-116734354	T	regulatory_region_variant	MODIFIER	-	-	RegulatoryFeature	ENSR00000961963	CTCF_binding_site	-	-	-	-	-	-	-	-	-	rs12274046	-	-	-	-	-	-	-	-	-	-	-	-	-	-	-	0.0974	-	-	-	-	-	-	-	-	-	0.195	-0.397283	-
rs12274046	11:116734354-116734354	T	intergenic_variant	MODIFIER	-	-	-	-	-	-	-	-	-	-	-	-	-	-	rs12274046	-	-	-	-	-	-	-	-	-	-	-	-	-	-	-	0.0974	-	-	-	-	-	-	-	-	-	0.195	-0.397283	-
rs12274146	11:116734360-116734360	A	regulatory_region_variant	MODIFIER	-	-	RegulatoryFeature	ENSR00000961963	CTCF_binding_site	-	-	-	-	-	-	-	-	-	rs12274146	-	-	-	-	-	-	-	-	-	-	-	-	-	-	-	0.0815	-	-	-	-	-	-	-	-	-	0.181	-0.412664	-
rs12274146	11:116734360-116734360	T	regulatory_region_variant	MODIFIER	-	-	RegulatoryFeature	ENSR00000961963	CTCF_binding_site	-	-	-	-	-	-	-	-	-	rs12274146	-	-	-	-	-	-	-	-	-	-	-	-	-	-	-	-	-	-	-	-	-	-	-	-	-	0.144	-0.460697	-
rs12274146	11:116734360-116734360	A	intergenic_variant	MODIFIER	-	-	-	-	-	-	-	-	-	-	-	-	-	-	rs12274146	-	-	-	-	-	-	-	-	-	-	-	-	-	-	-	0.0815	-	-	-	-	-	-	-	-	-	0.181	-0.412664	-
rs12274146	11:116734360-116734360	T	intergenic_variant	MODIFIER	-	-	-	-	-	-	-	-	-	-	-	-	-	-	rs12274146	-	-	-	-	-	-	-	-	-	-	-	-	-	-	-	-	-	-	-	-	-	-	-	-	-	0.144	-0.460697	-
rs1974718	11:116736050-116736050	A	intergenic_variant	MODIFIER	-	-	-	-	-	-	-	-	-	-	-	-	-	-	rs1974718	-	-	-	-	-	-	-	-	-	-	-	-	-	-	-	0.8726	-	-	-	-	-	-	-	-	-	0.848	-0.095383	-
rs1558861	11:116736721-116736721	G	regulatory_region_variant	MODIFIER	-	-	RegulatoryFeature	ENSR00000266068	CTCF_binding_site	-	-	-	-	-	-	-	-	-	rs1558861	-	-	-	-	-	-	-	-	-	-	-	-	-	-	-	-	-	-	1	2.08647e+47	-	-	-	-	-	0.75	-0.121077	-
rs1558861	11:116736721-116736721	T	regulatory_region_variant	MODIFIER	-	-	RegulatoryFeature	ENSR00000266068	CTCF_binding_site	-	-	-	-	-	-	-	-	-	rs1558861	-	-	-	-	-	-	-	-	-	-	-	-	-	-	-	-	-	-	1	2.08647e+47	-	-	-	-	-	0.918	-0.078805	-
rs1558861	11:116736721-116736721	G	intergenic_variant	MODIFIER	-	-	-	-	-	-	-	-	-	-	-	-	-	-	rs1558861	-	-	-	-	-	-	-	-	-	-	-	-	-	-	-	-	-	-	1	2.08647e+47	-	-	-	-	-	0.75	-0.121077	-
rs1558861	11:116736721-116736721	T	intergenic_variant	MODIFIER	-	-	-	-	-	-	-	-	-	-	-	-	-	-	rs1558861	-	-	-	-	-	-	-	-	-	-	-	-	-	-	-	-	-	-	1	2.08647e+47	-	-	-	-	-	0.918	-0.078805	-
rs59455853	11:116737158-116737158	T	regulatory_region_variant	MODIFIER	-	-	RegulatoryFeature	ENSR00000266068	CTCF_binding_site	-	-	-	-	-	-	-	-	-	rs59455853	-	-	-	-	-	-	-	-	-	-	-	-	-	-	-	0.0923	-	-	-	-	-	-	-	-	-	3.548	0.236663	-
rs59455853	11:116737158-116737158	T	intergenic_variant	MODIFIER	-	-	-	-	-	-	-	-	-	-	-	-	-	-	rs59455853	-	-	-	-	-	-	-	-	-	-	-	-	-	-	-	0.0923	-	-	-	-	-	-	-	-	-	3.548	0.236663	-
rs10466588	11:116739533-116739533	G	regulatory_region_variant	MODIFIER	-	-	RegulatoryFeature	ENSR00000961964	promoter_flanking_region	-	-	-	-	-	-	-	-	-	rs10466588	-	-	-	-	-	-	-	-	-	-	-	-	-	-	-	0.1955	-	-	1	2.66904e+23	-	-	-	-	-	0.677	-0.142404	-
rs10466588	11:116739533-116739533	G	intergenic_variant	MODIFIER	-	-	-	-	-	-	-	-	-	-	-	-	-	-	rs10466588	-	-	-	-	-	-	-	-	-	-	-	-	-	-	-	0.1955	-	-	1	2.66904e+23	-	-	-	-	-	0.677	-0.142404	-
rs57232565	11:116740741-116740741	T	intergenic_variant	MODIFIER	-	-	-	-	-	-	-	-	-	-	-	-	-	-	rs57232565	-	-	-	-	-	-	-	-	-	-	-	-	-	-	-	0.0887	-	-	-	-	-	-	-	-	-	2.594	0.151772	-
rs9326246	11:116741017-116741017	G	intergenic_variant	MODIFIER	-	-	-	-	-	-	-	-	-	-	-	-	-	-	rs9326246	-	-	-	-	-	-	-	-	-	-	-	-	-	-	-	0.8744	-	-	1	2.69586e+39	-	-	-	-	-	3.459	0.229037	-
rs12280753	11:116742944-116742944	T	regulatory_region_variant	MODIFIER	-	-	RegulatoryFeature	ENSR00000266069	CTCF_binding_site	-	-	-	-	-	-	-	-	-	rs12280753	-	-	-	-	-	-	-	-	-	-	-	-	-	-	-	0.1236	-	-	1	2.08386e+31	-	-	-	-	-	2.923	0.182181	-
rs12280753	11:116742944-116742944	T	regulatory_region_variant	MODIFIER	-	-	RegulatoryFeature	ENSR00000961965	promoter_flanking_region	-	-	-	-	-	-	-	-	-	rs12280753	-	-	-	-	-	-	-	-	-	-	-	-	-	-	-	0.1236	-	-	1	2.08386e+31	-	-	-	-	-	2.923	0.182181	-
rs12280753	11:116742944-116742944	T	intergenic_variant	MODIFIER	-	-	-	-	-	-	-	-	-	-	-	-	-	-	rs12280753	-	-	-	-	-	-	-	-	-	-	-	-	-	-	-	0.1236	-	-	1	2.08386e+31	-	-	-	-	-	2.923	0.182181	-
rs61905086	11:116744147-116744147	C	downstream_gene_variant	MODIFIER	BUD13	84811	Transcript	NM_001159736.1	protein_coding	-	-	-	-	-	-	-	-	-	rs61905086	4023	-1	-	EntrezGene	-	-	-	-	-	-	T	T	OK	-	-	0.1252	-	-	-	-	-	-	-	-	-	6.772	0.52581	0.861
rs61905086	11:116744147-116744147	C	downstream_gene_variant	MODIFIER	BUD13	84811	Transcript	NM_032725.4	protein_coding	-	-	-	-	-	-	-	-	-	rs61905086	4026	-1	-	EntrezGene	-	-	-	-	-	-	T	T	-	-	-	0.1252	-	-	-	-	-	-	-	-	-	6.772	0.52581	0.861
rs61905086	11:116744147-116744147	C	downstream_gene_variant	MODIFIER	BUD13	84811	Transcript	XM_011543035.2	protein_coding	-	-	-	-	-	-	-	-	-	rs61905086	4023	-1	-	EntrezGene	-	-	-	-	-	-	T	T	-	-	-	0.1252	-	-	-	-	-	-	-	-	-	6.772	0.52581	0.861
rs28927680	11:116748357-116748357	G	3_prime_UTR_variant	MODIFIER	BUD13	84811	Transcript	NM_001159736.1	protein_coding	2021-10-10	-	-	-	1617	-	-	-	-	rs28927680	-	-1	-	EntrezGene	-	-	-	-	-	-	C	C	OK	-	-	0.0887	-	-	1	1.90414e+151	-	-	-	-	-	1.163	-0.029151	0.861
rs28927680	11:116748357-116748357	T	3_prime_UTR_variant	MODIFIER	BUD13	84811	Transcript	NM_001159736.1	protein_coding	2021-10-10	-	-	-	1617	-	-	-	-	rs28927680	-	-1	-	EntrezGene	-	-	-	-	-	-	C	C	OK	-	-	-	-	-	1	1.90414e+151	-	-	-	-	-	1.444	0.016852	0.861
rs28927680	11:116748357-116748357	G	3_prime_UTR_variant	MODIFIER	BUD13	84811	Transcript	NM_032725.4	protein_coding	2021-10-10	-	-	-	2008	-	-	-	-	rs28927680	-	-1	-	EntrezGene	-	-	-	-	-	-	C	C	-	-	-	0.0887	-	-	1	1.90414e+151	-	-	-	-	-	1.163	-0.029151	0.861
rs28927680	11:116748357-116748357	T	3_prime_UTR_variant	MODIFIER	BUD13	84811	Transcript	NM_032725.4	protein_coding	2021-10-10	-	-	-	2008	-	-	-	-	rs28927680	-	-1	-	EntrezGene	-	-	-	-	-	-	C	C	-	-	-	-	-	-	1	1.90414e+151	-	-	-	-	-	1.444	0.016852	0.861
rs28927680	11:116748357-116748357	G	3_prime_UTR_variant	MODIFIER	BUD13	84811	Transcript	XM_011543035.2	protein_coding	2021-10-10	-	-	-	2593	-	-	-	-	rs28927680	-	-1	-	EntrezGene	-	-	-	-	-	-	C	C	-	-	-	0.0887	-	-	1	1.90414e+151	-	-	-	-	-	1.163	-0.029151	0.861
rs28927680	11:116748357-116748357	T	3_prime_UTR_variant	MODIFIER	BUD13	84811	Transcript	XM_011543035.2	protein_coding	2021-10-10	-	-	-	2593	-	-	-	-	rs28927680	-	-1	-	EntrezGene	-	-	-	-	-	-	C	C	-	-	-	-	-	-	1	1.90414e+151	-	-	-	-	-	1.444	0.016852	0.861
rs61905088	11:116749151-116749151	A	intron_variant	MODIFIER	BUD13	84811	Transcript	NM_001159736.1	protein_coding	-	2021-09-09	-	-	-	-	-	-	-	rs61905088	-	-1	-	EntrezGene	-	-	-	-	-	-	C	C	OK	-	-	0.1038	-	-	-	-	-	-	-	-	-	1.331	-0.00077	0.861
rs61905088	11:116749151-116749151	T	intron_variant	MODIFIER	BUD13	84811	Transcript	NM_001159736.1	protein_coding	-	2021-09-09	-	-	-	-	-	-	-	rs61905088	-	-1	-	EntrezGene	-	-	-	-	-	-	C	C	OK	-	-	-	-	-	-	-	-	-	-	-	-	1.747	0.058754	0.861
rs61905088	11:116749151-116749151	A	intron_variant	MODIFIER	BUD13	84811	Transcript	NM_032725.4	protein_coding	-	2021-09-09	-	-	-	-	-	-	-	rs61905088	-	-1	-	EntrezGene	-	-	-	-	-	-	C	C	-	-	-	0.1038	-	-	-	-	-	-	-	-	-	1.331	-0.00077	0.861
rs61905088	11:116749151-116749151	T	intron_variant	MODIFIER	BUD13	84811	Transcript	NM_032725.4	protein_coding	-	2021-09-09	-	-	-	-	-	-	-	rs61905088	-	-1	-	EntrezGene	-	-	-	-	-	-	C	C	-	-	-	-	-	-	-	-	-	-	-	-	-	1.747	0.058754	0.861
rs61905088	11:116749151-116749151	A	intron_variant	MODIFIER	BUD13	84811	Transcript	XM_011543035.2	protein_coding	-	2021-09-09	-	-	-	-	-	-	-	rs61905088	-	-1	-	EntrezGene	-	-	-	-	-	-	C	C	-	-	-	0.1038	-	-	-	-	-	-	-	-	-	1.331	-0.00077	0.861
rs61905088	11:116749151-116749151	T	intron_variant	MODIFIER	BUD13	84811	Transcript	XM_011543035.2	protein_coding	-	2021-09-09	-	-	-	-	-	-	-	rs61905088	-	-1	-	EntrezGene	-	-	-	-	-	-	C	C	-	-	-	-	-	-	-	-	-	-	-	-	-	1.747	0.058754	0.861
rs55713675	11:116752006-116752006	T	intron_variant	MODIFIER	BUD13	84811	Transcript	NM_001159736.1	protein_coding	-	2021-09-09	-	-	-	-	-	-	-	rs55713675	-	-1	-	EntrezGene	-	-	-	-	-	-	C	C	OK	-	-	0.092	-	-	-	-	-	-	-	-	-	3.564	0.23801	0.861
rs55713675	11:116752006-116752006	T	intron_variant	MODIFIER	BUD13	84811	Transcript	NM_032725.4	protein_coding	-	2021-09-09	-	-	-	-	-	-	-	rs55713675	-	-1	-	EntrezGene	-	-	-	-	-	-	C	C	-	-	-	0.092	-	-	-	-	-	-	-	-	-	3.564	0.23801	0.861
rs55713675	11:116752006-116752006	T	intron_variant	MODIFIER	BUD13	84811	Transcript	XM_011543035.2	protein_coding	-	2021-09-09	-	-	-	-	-	-	-	rs55713675	-	-1	-	EntrezGene	-	-	-	-	-	-	C	C	-	-	-	0.092	-	-	-	-	-	-	-	-	-	3.564	0.23801	0.861
rs1223100496	11:116752498-116752500	AAAAAAA	intron_variant	MODIFIER	BUD13	84811	Transcript	NM_001159736.1	protein_coding	-	2021-09-09	-	-	-	-	-	-	-	rs66505542	-	-1	-	EntrezGene	-	-	-	-	-	-	AAAAAAAAA	AAAAAAAAA	OK	-	-	-	-	-	1	2.82453e+23	-	-	-	-	-	5.983	0.450851	0.861
rs1223100496	11:116752498-116752500	AAAAAAAA	intron_variant	MODIFIER	BUD13	84811	Transcript	NM_001159736.1	protein_coding	-	2021-09-09	-	-	-	-	-	-	-	rs66505542	-	-1	-	EntrezGene	-	-	-	-	-	-	AAAAAAAAA	AAAAAAAAA	OK	-	-	-	-	-	1	2.82453e+23	-	-	-	-	-	5.582	0.414081	0.861
rs1223100496	11:116752498-116752500	AAAAAAAAAA	intron_variant	MODIFIER	BUD13	84811	Transcript	NM_001159736.1	protein_coding	-	2021-09-09	-	-	-	-	-	-	-	rs66505542	-	-1	-	EntrezGene	-	-	-	-	-	-	AAAAAAAAA	AAAAAAAAA	OK	-	-	-	-	-	1	2.82453e+23	-	-	-	-	-	6.605	0.509629	0.861
rs1223100496	11:116752498-116752500	AAAAAAA	intron_variant	MODIFIER	BUD13	84811	Transcript	NM_032725.4	protein_coding	-	2021-09-09	-	-	-	-	-	-	-	rs66505542	-	-1	-	EntrezGene	-	-	-	-	-	-	AAAAAAAAA	AAAAAAAAA	-	-	-	-	-	-	1	2.82453e+23	-	-	-	-	-	5.983	0.450851	0.861
rs1223100496	11:116752498-116752500	AAAAAAAA	intron_variant	MODIFIER	BUD13	84811	Transcript	NM_032725.4	protein_coding	-	2021-09-09	-	-	-	-	-	-	-	rs66505542	-	-1	-	EntrezGene	-	-	-	-	-	-	AAAAAAAAA	AAAAAAAAA	-	-	-	-	-	-	1	2.82453e+23	-	-	-	-	-	5.582	0.414081	0.861
rs1223100496	11:116752498-116752500	AAAAAAAAAA	intron_variant	MODIFIER	BUD13	84811	Transcript	NM_032725.4	protein_coding	-	2021-09-09	-	-	-	-	-	-	-	rs66505542	-	-1	-	EntrezGene	-	-	-	-	-	-	AAAAAAAAA	AAAAAAAAA	-	-	-	-	-	-	1	2.82453e+23	-	-	-	-	-	6.605	0.509629	0.861
rs1223100496	11:116752498-116752500	AAAAAAA	intron_variant	MODIFIER	BUD13	84811	Transcript	XM_011543035.2	protein_coding	-	2021-09-09	-	-	-	-	-	-	-	rs66505542	-	-1	-	EntrezGene	-	-	-	-	-	-	AAAAAAAAA	AAAAAAAAA	-	-	-	-	-	-	1	2.82453e+23	-	-	-	-	-	5.983	0.450851	0.861
rs1223100496	11:116752498-116752500	AAAAAAAA	intron_variant	MODIFIER	BUD13	84811	Transcript	XM_011543035.2	protein_coding	-	2021-09-09	-	-	-	-	-	-	-	rs66505542	-	-1	-	EntrezGene	-	-	-	-	-	-	AAAAAAAAA	AAAAAAAAA	-	-	-	-	-	-	1	2.82453e+23	-	-	-	-	-	5.582	0.414081	0.861
rs1223100496	11:116752498-116752500	AAAAAAAAAA	intron_variant	MODIFIER	BUD13	84811	Transcript	XM_011543035.2	protein_coding	-	2021-09-09	-	-	-	-	-	-	-	rs66505542	-	-1	-	EntrezGene	-	-	-	-	-	-	AAAAAAAAA	AAAAAAAAA	-	-	-	-	-	-	1	2.82453e+23	-	-	-	-	-	6.605	0.509629	0.861
rs57200947	11:116752958-116752958	T	intron_variant	MODIFIER	BUD13	84811	Transcript	NM_001159736.1	protein_coding	-	2021-09-09	-	-	-	-	-	-	-	rs57200947	-	-1	-	EntrezGene	-	-	-	-	-	-	C	C	OK	-	-	0.0907	-	-	-	-	-	-	-	-	-	13.03	1.12784	0.861
rs57200947	11:116752958-116752958	T	intron_variant	MODIFIER	BUD13	84811	Transcript	NM_032725.4	protein_coding	-	2021-09-09	-	-	-	-	-	-	-	rs57200947	-	-1	-	EntrezGene	-	-	-	-	-	-	C	C	-	-	-	0.0907	-	-	-	-	-	-	-	-	-	13.03	1.12784	0.861
rs57200947	11:116752958-116752958	T	intron_variant	MODIFIER	BUD13	84811	Transcript	XM_011543035.2	protein_coding	-	2021-09-09	-	-	-	-	-	-	-	rs57200947	-	-1	-	EntrezGene	-	-	-	-	-	-	C	C	-	-	-	0.0907	-	-	-	-	-	-	-	-	-	13.03	1.12784	0.861
rs61905108	11:116753885-116753885	A	intron_variant	MODIFIER	BUD13	84811	Transcript	NM_001159736.1	protein_coding	-	2021-09-09	-	-	-	-	-	-	-	rs61905108	-	-1	-	EntrezGene	-	-	-	-	-	-	C	C	OK	-	-	0.0174	-	-	-	-	-	-	-	-	-	0.19	-0.402722	0.861
rs61905108	11:116753885-116753885	A	intron_variant	MODIFIER	BUD13	84811	Transcript	NM_032725.4	protein_coding	-	2021-09-09	-	-	-	-	-	-	-	rs61905108	-	-1	-	EntrezGene	-	-	-	-	-	-	C	C	-	-	-	0.0174	-	-	-	-	-	-	-	-	-	0.19	-0.402722	0.861
rs61905108	11:116753885-116753885	A	intron_variant	MODIFIER	BUD13	84811	Transcript	XM_011543035.2	protein_coding	-	2021-09-09	-	-	-	-	-	-	-	rs61905108	-	-1	-	EntrezGene	-	-	-	-	-	-	C	C	-	-	-	0.0174	-	-	-	-	-	-	-	-	-	0.19	-0.402722	0.861
rs180326	11:116753987-116753987	T	intron_variant	MODIFIER	BUD13	84811	Transcript	NM_001159736.1	protein_coding	-	2021-09-09	-	-	-	-	-	-	-	rs180326	-	-1	-	EntrezGene	-	-	-	-	-	-	G	G	OK	-	-	0.5873	-	-	1	2.2624e+55	-	-	-	-	-	0.257	-0.339745	0.861
rs180326	11:116753987-116753987	T	intron_variant	MODIFIER	BUD13	84811	Transcript	NM_032725.4	protein_coding	-	2021-09-09	-	-	-	-	-	-	-	rs180326	-	-1	-	EntrezGene	-	-	-	-	-	-	G	G	-	-	-	0.5873	-	-	1	2.2624e+55	-	-	-	-	-	0.257	-0.339745	0.861
rs180326	11:116753987-116753987	T	intron_variant	MODIFIER	BUD13	84811	Transcript	XM_011543035.2	protein_coding	-	2021-09-09	-	-	-	-	-	-	-	rs180326	-	-1	-	EntrezGene	-	-	-	-	-	-	G	G	-	-	-	0.5873	-	-	1	2.2624e+55	-	-	-	-	-	0.257	-0.339745	0.861
rs7930786	11:116754011-116754011	G	intron_variant	MODIFIER	BUD13	84811	Transcript	NM_001159736.1	protein_coding	-	2021-09-09	-	-	-	-	-	-	-	rs7930786	-	-1	-	EntrezGene	-	-	-	-	-	-	C	C	OK	-	-	0.8598	-	-	1	-	-	-	-	-	-	0.438	-0.231146	0.861
rs7930786	11:116754011-116754011	G	intron_variant	MODIFIER	BUD13	84811	Transcript	NM_032725.4	protein_coding	-	2021-09-09	-	-	-	-	-	-	-	rs7930786	-	-1	-	EntrezGene	-	-	-	-	-	-	C	C	-	-	-	0.8598	-	-	1	-	-	-	-	-	-	0.438	-0.231146	0.861
rs7930786	11:116754011-116754011	G	intron_variant	MODIFIER	BUD13	84811	Transcript	XM_011543035.2	protein_coding	-	2021-09-09	-	-	-	-	-	-	-	rs7930786	-	-1	-	EntrezGene	-	-	-	-	-	-	C	C	-	-	-	0.8598	-	-	1	-	-	-	-	-	-	0.438	-0.231146	0.861
rs56225305	11:116754646-116754646	A	intron_variant	MODIFIER	BUD13	84811	Transcript	NM_001159736.1	protein_coding	-	2021-09-09	-	-	-	-	-	-	-	rs56225305	-	-1	-	EntrezGene	-	-	-	-	-	-	G	G	OK	-	-	0.0907	-	-	-	-	-	-	-	-	-	1.029	-0.054875	0.861
rs56225305	11:116754646-116754646	A	intron_variant	MODIFIER	BUD13	84811	Transcript	NM_032725.4	protein_coding	-	2021-09-09	-	-	-	-	-	-	-	rs56225305	-	-1	-	EntrezGene	-	-	-	-	-	-	G	G	-	-	-	0.0907	-	-	-	-	-	-	-	-	-	1.029	-0.054875	0.861
rs56225305	11:116754646-116754646	A	intron_variant	MODIFIER	BUD13	84811	Transcript	XM_011543035.2	protein_coding	-	2021-09-09	-	-	-	-	-	-	-	rs56225305	-	-1	-	EntrezGene	-	-	-	-	-	-	G	G	-	-	-	0.0907	-	-	-	-	-	-	-	-	-	1.029	-0.054875	0.861
rs11825181	11:116755542-116755542	A	intron_variant	MODIFIER	BUD13	84811	Transcript	NM_001159736.1	protein_coding	-	2021-09-09	-	-	-	-	-	-	-	rs11825181	-	-1	-	EntrezGene	-	-	-	-	-	-	G	G	OK	-	-	0.092	-	-	1	2138608527257680	-	-	-	-	-	6.689	0.517781	0.861
rs11825181	11:116755542-116755542	A	intron_variant	MODIFIER	BUD13	84811	Transcript	NM_032725.4	protein_coding	-	2021-09-09	-	-	-	-	-	-	-	rs11825181	-	-1	-	EntrezGene	-	-	-	-	-	-	G	G	-	-	-	0.092	-	-	1	2138608527257680	-	-	-	-	-	6.689	0.517781	0.861
rs11825181	11:116755542-116755542	A	intron_variant	MODIFIER	BUD13	84811	Transcript	XM_011543035.2	protein_coding	-	2021-09-09	-	-	-	-	-	-	-	rs11825181	-	-1	-	EntrezGene	-	-	-	-	-	-	G	G	-	-	-	0.092	-	-	1	2138608527257680	-	-	-	-	-	6.689	0.517781	0.861
rs56143464	11:116756340-116756340	A	intron_variant	MODIFIER	BUD13	84811	Transcript	NM_001159736.1	protein_coding	-	2021-09-09	-	-	-	-	-	-	-	rs56143464	-	-1	-	EntrezGene	-	-	-	-	-	-	G	G	OK	-	-	0.107	-	-	-	-	-	-	-	-	-	0.854	-0.093808	0.861
rs56143464	11:116756340-116756340	A	intron_variant	MODIFIER	BUD13	84811	Transcript	NM_032725.4	protein_coding	-	2021-09-09	-	-	-	-	-	-	-	rs56143464	-	-1	-	EntrezGene	-	-	-	-	-	-	G	G	-	-	-	0.107	-	-	-	-	-	-	-	-	-	0.854	-0.093808	0.861
rs56143464	11:116756340-116756340	A	intron_variant	MODIFIER	BUD13	84811	Transcript	XM_011543035.2	protein_coding	-	2021-09-09	-	-	-	-	-	-	-	rs56143464	-	-1	-	EntrezGene	-	-	-	-	-	-	G	G	-	-	-	0.107	-	-	-	-	-	-	-	-	-	0.854	-0.093808	0.861
rs56224630	11:116756381-116756381	A	intron_variant	MODIFIER	BUD13	84811	Transcript	NM_001159736.1	protein_coding	-	2021-09-09	-	-	-	-	-	-	-	rs56224630	-	-1	-	EntrezGene	-	-	-	-	-	-	G	G	OK	-	-	0.0907	-	-	-	-	-	-	-	-	-	0.528	-0.193482	0.861
rs56224630	11:116756381-116756381	A	intron_variant	MODIFIER	BUD13	84811	Transcript	NM_032725.4	protein_coding	-	2021-09-09	-	-	-	-	-	-	-	rs56224630	-	-1	-	EntrezGene	-	-	-	-	-	-	G	G	-	-	-	0.0907	-	-	-	-	-	-	-	-	-	0.528	-0.193482	0.861
rs56224630	11:116756381-116756381	A	intron_variant	MODIFIER	BUD13	84811	Transcript	XM_011543035.2	protein_coding	-	2021-09-09	-	-	-	-	-	-	-	rs56224630	-	-1	-	EntrezGene	-	-	-	-	-	-	G	G	-	-	-	0.0907	-	-	-	-	-	-	-	-	-	0.528	-0.193482	0.861
rs1266020203	11:116759018-116759018	A	intron_variant	MODIFIER	BUD13	84811	Transcript	NM_001159736.1	protein_coding	-	2021-06-09	-	-	-	-	-	-	-	rs1266020203	-	-1	-	EntrezGene	-	-	-	-	-	-	T	T	OK	-	-	-	-	-	-	-	-	-	-	-	-	6.002	0.452585	0.861
rs1266020203	11:116759018-116759018	A	intron_variant	MODIFIER	BUD13	84811	Transcript	NM_032725.4	protein_coding	-	2021-06-09	-	-	-	-	-	-	-	rs1266020203	-	-1	-	EntrezGene	-	-	-	-	-	-	T	T	-	-	-	-	-	-	-	-	-	-	-	-	-	6.002	0.452585	0.861
rs1266020203	11:116759018-116759018	A	intron_variant	MODIFIER	BUD13	84811	Transcript	XM_011543035.2	protein_coding	-	2021-06-09	-	-	-	-	-	-	-	rs1266020203	-	-1	-	EntrezGene	-	-	-	-	-	-	T	T	-	-	-	-	-	-	-	-	-	-	-	-	-	6.002	0.452585	0.861
rs71833854	11:116759018-116759018	TA	intron_variant	MODIFIER	BUD13	84811	Transcript	NM_001159736.1	protein_coding	-	2021-06-09	-	-	-	-	-	-	-	rs71833854	-	-1	-	EntrezGene	-	-	-	-	-	-	-	-	OK	-	-	-	-	-	-	-	-	-	-	-	-	3.924	0.268783	0.861
rs71833854	11:116759018-116759018	TA	intron_variant	MODIFIER	BUD13	84811	Transcript	NM_032725.4	protein_coding	-	2021-06-09	-	-	-	-	-	-	-	rs71833854	-	-1	-	EntrezGene	-	-	-	-	-	-	-	-	-	-	-	-	-	-	-	-	-	-	-	-	-	3.924	0.268783	0.861
rs71833854	11:116759018-116759018	TA	intron_variant	MODIFIER	BUD13	84811	Transcript	XM_011543035.2	protein_coding	-	2021-06-09	-	-	-	-	-	-	-	rs71833854	-	-1	-	EntrezGene	-	-	-	-	-	-	-	-	-	-	-	-	-	-	-	-	-	-	-	-	-	3.924	0.268783	0.861
rs10488699	11:116761784-116761784	T	intron_variant	MODIFIER	BUD13	84811	Transcript	NM_001159736.1	protein_coding	-	2021-04-09	-	-	-	-	-	-	-	rs10488699	-	-1	-	EntrezGene	-	-	-	-	-	-	C	C	OK	-	-	0.0883	-	-	1	2.05027e+39	-	-	-	-	-	0.294	-0.312257	0.861
rs10488699	11:116761784-116761784	T	intron_variant	MODIFIER	BUD13	84811	Transcript	NM_032725.4	protein_coding	-	2021-04-09	-	-	-	-	-	-	-	rs10488699	-	-1	-	EntrezGene	-	-	-	-	-	-	C	C	-	-	-	0.0883	-	-	1	2.05027e+39	-	-	-	-	-	0.294	-0.312257	0.861
rs10488699	11:116761784-116761784	T	intron_variant	MODIFIER	BUD13	84811	Transcript	XM_011543035.2	protein_coding	-	2021-04-09	-	-	-	-	-	-	-	rs10488699	-	-1	-	EntrezGene	-	-	-	-	-	-	C	C	-	-	-	0.0883	-	-	1	2.05027e+39	-	-	-	-	-	0.294	-0.312257	0.861
rs57641217	11:116762240-116762240	T	intron_variant	MODIFIER	BUD13	84811	Transcript	NM_001159736.1	protein_coding	-	2021-04-09	-	-	-	-	-	-	-	rs57641217	-	-1	-	EntrezGene	-	-	-	-	-	-	C	C	OK	-	-	0.1148	-	-	-	-	-	-	-	-	-	3.805	0.258616	0.861
rs57641217	11:116762240-116762240	T	intron_variant	MODIFIER	BUD13	84811	Transcript	NM_032725.4	protein_coding	-	2021-04-09	-	-	-	-	-	-	-	rs57641217	-	-1	-	EntrezGene	-	-	-	-	-	-	C	C	-	-	-	0.1148	-	-	-	-	-	-	-	-	-	3.805	0.258616	0.861
rs57641217	11:116762240-116762240	T	intron_variant	MODIFIER	BUD13	84811	Transcript	XM_011543035.2	protein_coding	-	2021-04-09	-	-	-	-	-	-	-	rs57641217	-	-1	-	EntrezGene	-	-	-	-	-	-	C	C	-	-	-	0.1148	-	-	-	-	-	-	-	-	-	3.805	0.258616	0.861
rs11820589	11:116763146-116763146	A	missense_variant	MODERATE	BUD13	84811	Transcript	NM_001159736.1	protein_coding	2021-04-10	-	-	-	477	443	148	P/L	cCg/cTg	rs11820589	-	-1	-	EntrezGene	-	-	-	-	-	-	G	G	OK	deleterious(0.02)	benign(0.229)	0.0889	-	-	1	2.04429e+55	-	-	-	-	-	22.5	2.54979	0.861
rs11820589	11:116763146-116763146	A	missense_variant	MODERATE	BUD13	84811	Transcript	NM_032725.4	protein_coding	2021-04-10	-	-	-	466	443	148	P/L	cCg/cTg	rs11820589	-	-1	-	EntrezGene	-	-	-	-	-	-	G	G	-	deleterious(0.03)	benign(0.011)	0.0889	-	-	1	2.04429e+55	-	-	-	-	-	22.5	2.54979	0.861
rs11820589	11:116763146-116763146	A	missense_variant	MODERATE	BUD13	84811	Transcript	XM_011543035.2	protein_coding	2021-04-10	-	-	-	1051	344	115	P/L	cCg/cTg	rs11820589	-	-1	-	EntrezGene	-	-	-	-	-	-	G	G	-	-	-	0.0889	-	-	1	2.04429e+55	-	-	-	-	-	22.5	2.54979	0.861
rs60972755	11:116764897-116764897	A	intron_variant	MODIFIER	BUD13	84811	Transcript	NM_001159736.1	protein_coding	-	2021-03-09	-	-	-	-	-	-	-	rs60972755	-	-1	-	EntrezGene	-	-	-	-	-	-	C	C	OK	-	-	0.1044	-	-	-	-	-	-	-	-	-	1.826	0.068775	0.861
rs60972755	11:116764897-116764897	A	intron_variant	MODIFIER	BUD13	84811	Transcript	NM_032725.4	protein_coding	-	2021-03-09	-	-	-	-	-	-	-	rs60972755	-	-1	-	EntrezGene	-	-	-	-	-	-	C	C	-	-	-	0.1044	-	-	-	-	-	-	-	-	-	1.826	0.068775	0.861
rs60972755	11:116764897-116764897	A	intron_variant	MODIFIER	BUD13	84811	Transcript	XM_011543035.2	protein_coding	-	2021-03-09	-	-	-	-	-	-	-	rs60972755	-	-1	-	EntrezGene	-	-	-	-	-	-	C	C	-	-	-	0.1044	-	-	-	-	-	-	-	-	-	1.826	0.068775	0.861
rs12294259	11:116766430-116766430	T	intron_variant	MODIFIER	BUD13	84811	Transcript	NM_001159736.1	protein_coding	-	2021-02-09	-	-	-	-	-	-	-	rs12294259	-	-1	-	EntrezGene	-	-	-	-	-	-	C	C	OK	-	-	0.1026	-	-	1	-	-	-	-	-	-	5.775	0.431684	0.861
rs12294259	11:116766430-116766430	T	intron_variant	MODIFIER	BUD13	84811	Transcript	NM_032725.4	protein_coding	-	2021-02-09	-	-	-	-	-	-	-	rs12294259	-	-1	-	EntrezGene	-	-	-	-	-	-	C	C	-	-	-	0.1026	-	-	1	-	-	-	-	-	-	5.775	0.431684	0.861
rs12294259	11:116766430-116766430	T	intron_variant	MODIFIER	BUD13	84811	Transcript	XM_011543035.2	protein_coding	-	2021-02-09	-	-	-	-	-	-	-	rs12294259	-	-1	-	EntrezGene	-	-	-	-	-	-	C	C	-	-	-	0.1026	-	-	1	-	-	-	-	-	-	5.775	0.431684	0.861
rs10790162	11:116768388-116768388	G	intron_variant	MODIFIER	BUD13	84811	Transcript	NM_001159736.1	protein_coding	-	2021-02-09	-	-	-	-	-	-	-	rs10790162	-	-1	-	EntrezGene	-	-	-	-	-	-	A	A	OK	-	-	-	-	-	1	2.67809e+127	-	-	-	-	-	5.218	0.381317	0.861
rs10790162	11:116768388-116768388	T	intron_variant	MODIFIER	BUD13	84811	Transcript	NM_001159736.1	protein_coding	-	2021-02-09	-	-	-	-	-	-	-	rs10790162	-	-1	-	EntrezGene	-	-	-	-	-	-	A	A	OK	-	-	-	-	-	1	2.67809e+127	-	-	-	-	-	4.729	0.338163	0.861
rs10790162	11:116768388-116768388	G	intron_variant	MODIFIER	BUD13	84811	Transcript	NM_032725.4	protein_coding	-	2021-02-09	-	-	-	-	-	-	-	rs10790162	-	-1	-	EntrezGene	-	-	-	-	-	-	A	A	-	-	-	-	-	-	1	2.67809e+127	-	-	-	-	-	5.218	0.381317	0.861
rs10790162	11:116768388-116768388	T	intron_variant	MODIFIER	BUD13	84811	Transcript	NM_032725.4	protein_coding	-	2021-02-09	-	-	-	-	-	-	-	rs10790162	-	-1	-	EntrezGene	-	-	-	-	-	-	A	A	-	-	-	-	-	-	1	2.67809e+127	-	-	-	-	-	4.729	0.338163	0.861
rs10790162	11:116768388-116768388	G	intron_variant	MODIFIER	BUD13	84811	Transcript	XM_011543035.2	protein_coding	-	2021-02-09	-	-	-	-	-	-	-	rs10790162	-	-1	-	EntrezGene	-	-	-	-	-	-	A	A	-	-	-	-	-	-	1	2.67809e+127	-	-	-	-	-	5.218	0.381317	0.861
rs10790162	11:116768388-116768388	T	intron_variant	MODIFIER	BUD13	84811	Transcript	XM_011543035.2	protein_coding	-	2021-02-09	-	-	-	-	-	-	-	rs10790162	-	-1	-	EntrezGene	-	-	-	-	-	-	A	A	-	-	-	-	-	-	1	2.67809e+127	-	-	-	-	-	4.729	0.338163	0.861
rs6589565	11:116769521-116769521	G	intron_variant	MODIFIER	BUD13	84811	Transcript	NM_001159736.1	protein_coding	-	2021-02-09	-	-	-	-	-	-	-	rs6589565	-	-1	-	EntrezGene	-	-	-	-	-	-	A	A	OK	-	-	0.8776	-	-	1	2417851121860700	-	-	-	-	-	4.167	0.289494	0.861
rs6589565	11:116769521-116769521	G	downstream_gene_variant	MODIFIER	ZPR1	8882	Transcript	NM_001317086.2	protein_coding	-	-	-	-	-	-	-	-	-	rs6589565	4278	-1	-	EntrezGene	-	-	-	-	-	-	A	A	-	-	-	0.8776	-	-	1	2417851121860700	-	-	-	-	-	4.167	0.289494	-
rs6589565	11:116769521-116769521	G	downstream_gene_variant	MODIFIER	ZPR1	8882	Transcript	NM_003904.5	protein_coding	-	-	-	-	-	-	-	-	-	rs6589565	4278	-1	-	EntrezGene	-	-	-	-	-	-	A	A	-	-	-	0.8776	-	-	1	2417851121860700	-	-	-	-	-	4.167	0.289494	-
rs6589565	11:116769521-116769521	G	intron_variant	MODIFIER	BUD13	84811	Transcript	NM_032725.4	protein_coding	-	2021-02-09	-	-	-	-	-	-	-	rs6589565	-	-1	-	EntrezGene	-	-	-	-	-	-	A	A	-	-	-	0.8776	-	-	1	2417851121860700	-	-	-	-	-	4.167	0.289494	0.861
rs6589565	11:116769521-116769521	G	intron_variant	MODIFIER	BUD13	84811	Transcript	XM_011543035.2	protein_coding	-	2021-02-09	-	-	-	-	-	-	-	rs6589565	-	-1	-	EntrezGene	-	-	-	-	-	-	A	A	-	-	-	0.8776	-	-	1	2417851121860700	-	-	-	-	-	4.167	0.289494	0.861
rs664059	11:116771421-116771421	T	intron_variant	MODIFIER	BUD13	84811	Transcript	NM_001159736.1	protein_coding	-	2021-01-09	-	-	-	-	-	-	-	rs664059	-	-1	-	EntrezGene	-	-	-	-	-	-	C	C	OK	-	-	0.4928	-	-	-	2.82576e+31	-	-	-	-	-	0.626	-0.1586	0.861
rs664059	11:116771421-116771421	T	downstream_gene_variant	MODIFIER	ZPR1	8882	Transcript	NM_001317086.2	protein_coding	-	-	-	-	-	-	-	-	-	rs664059	2378	-1	-	EntrezGene	-	-	-	-	-	-	C	C	-	-	-	0.4928	-	-	-	2.82576e+31	-	-	-	-	-	0.626	-0.1586	-
rs664059	11:116771421-116771421	T	downstream_gene_variant	MODIFIER	ZPR1	8882	Transcript	NM_003904.5	protein_coding	-	-	-	-	-	-	-	-	-	rs664059	2378	-1	-	EntrezGene	-	-	-	-	-	-	C	C	-	-	-	0.4928	-	-	-	2.82576e+31	-	-	-	-	-	0.626	-0.1586	-
rs664059	11:116771421-116771421	T	intron_variant	MODIFIER	BUD13	84811	Transcript	NM_032725.4	protein_coding	-	2021-01-09	-	-	-	-	-	-	-	rs664059	-	-1	-	EntrezGene	-	-	-	-	-	-	C	C	-	-	-	0.4928	-	-	-	2.82576e+31	-	-	-	-	-	0.626	-0.1586	0.861
rs664059	11:116771421-116771421	T	intron_variant	MODIFIER	BUD13	84811	Transcript	XM_011543035.2	protein_coding	-	2021-01-09	-	-	-	-	-	-	-	rs664059	-	-1	-	EntrezGene	-	-	-	-	-	-	C	C	-	-	-	0.4928	-	-	-	2.82576e+31	-	-	-	-	-	0.626	-0.1586	0.861
rs664059	11:116771421-116771421	T	regulatory_region_variant	MODIFIER	-	-	RegulatoryFeature	ENSR00000045399	promoter	-	-	-	-	-	-	-	-	-	rs664059	-	-	-	-	-	-	-	-	-	-	-	-	-	-	-	0.4928	-	-	-	2.82576e+31	-	-	-	-	-	0.626	-0.1586	-
rs2160669	11:116776891-116776891	T	upstream_gene_variant	MODIFIER	BUD13	84811	Transcript	NM_001159736.1	protein_coding	-	-	-	-	-	-	-	-	-	rs2160669	3893	-1	-	EntrezGene	-	-	-	-	-	-	C	C	OK	-	-	0.86	-	-	1	31217584	-	-	-	-	-	0.081	-0.577533	0.861
rs2160669	11:116776891-116776891	T	3_prime_UTR_variant	MODIFIER	ZPR1	8882	Transcript	NM_001317086.2	protein_coding	13/13	-	-	-	3285	-	-	-	-	rs2160669	-	-1	-	EntrezGene	-	-	-	-	-	-	C	C	-	-	-	0.86	-	-	1	31217584	-	-	-	-	-	0.081	-0.577533	-
rs2160669	11:116776891-116776891	T	3_prime_UTR_variant	MODIFIER	ZPR1	8882	Transcript	NM_003904.5	protein_coding	14/14	-	-	-	3447	-	-	-	-	rs2160669	-	-1	-	EntrezGene	-	-	-	-	-	-	C	C	-	-	-	0.86	-	-	1	31217584	-	-	-	-	-	0.081	-0.577533	-
rs2160669	11:116776891-116776891	T	upstream_gene_variant	MODIFIER	BUD13	84811	Transcript	NM_032725.4	protein_coding	-	-	-	-	-	-	-	-	-	rs2160669	3904	-1	-	EntrezGene	-	-	-	-	-	-	C	C	-	-	-	0.86	-	-	1	31217584	-	-	-	-	-	0.081	-0.577533	0.861
rs2160669	11:116776891-116776891	T	upstream_gene_variant	MODIFIER	BUD13	84811	Transcript	XM_011543035.2	protein_coding	-	-	-	-	-	-	-	-	-	rs2160669	4154	-1	-	EntrezGene	-	-	-	-	-	-	C	C	-	-	-	0.86	-	-	1	31217584	-	-	-	-	-	0.081	-0.577533	0.861
rs2160669	11:116776891-116776891	T	downstream_gene_variant	MODIFIER	ZPR1	8882	Transcript	XR_001748023.2	misc_RNA	-	-	-	-	-	-	-	-	-	rs2160669	1669	-1	-	EntrezGene	-	-	-	-	-	-	C	C	-	-	-	0.86	-	-	1	31217584	-	-	-	-	-	0.081	-0.577533	-
rs964184	11:116778201-116778201	C	3_prime_UTR_variant	MODIFIER	ZPR1	8882	Transcript	NM_001317086.2	protein_coding	13/13	-	-	-	1975	-	-	-	-	rs964184	-	-1	-	EntrezGene	-	-	-	-	-	-	G	G	-	-	-	0.7778	-	-	1	27386434,24270849,20876667,22359512,20037589,24740359,21041806,21527746,21597005,21860704,27424552,25542012,20385826,24386469,19656773,19951432,21378990,21738485,21875899,22003152,22623978,23404648,26238946,26405538,26776183,26958643,27189168,28577571,28209224,22567092,27350042,28732532,19060906,20339536,22425169,24931982,24991929,26780889,27294088,20864672,23696881,24932782,21589926,29618726,223…	-	-	-	-	-	0.429	-0.234962	-
rs964184	11:116778201-116778201	C	3_prime_UTR_variant	MODIFIER	ZPR1	8882	Transcript	NM_003904.5	protein_coding	14/14	-	-	-	2137	-	-	-	-	rs964184	-	-1	-	EntrezGene	-	-	-	-	-	-	G	G	-	-	-	0.7778	-	-	1	27386434,24270849,20876667,22359512,20037589,24740359,21041806,21527746,21597005,21860704,27424552,25542012,20385826,24386469,19656773,19951432,21378990,21738485,21875899,22003152,22623978,23404648,26238946,26405538,26776183,26958643,27189168,28577571,28209224,22567092,27350042,28732532,19060906,20339536,22425169,24931982,24991929,26780889,27294088,20864672,23696881,24932782,21589926,29618726,223…	-	-	-	-	-	0.429	-0.234962	-
rs964184	11:116778201-116778201	C	downstream_gene_variant	MODIFIER	ZPR1	8882	Transcript	XR_001748023.2	misc_RNA	-	-	-	-	-	-	-	-	-	rs964184	359	-1	-	EntrezGene	-	-	-	-	-	-	G	G	-	-	-	0.7778	-	-	1	27386434,24270849,20876667,22359512,20037589,24740359,21041806,21527746,21597005,21860704,27424552,25542012,20385826,24386469,19656773,19951432,21378990,21738485,21875899,22003152,22623978,23404648,26238946,26405538,26776183,26958643,27189168,28577571,28209224,22567092,27350042,28732532,19060906,20339536,22425169,24931982,24991929,26780889,27294088,20864672,23696881,24932782,21589926,29618726,223…	-	-	-	-	-	0.429	-0.234962	-
rs11823543	11:116778419-116778419	A	3_prime_UTR_variant	MODIFIER	ZPR1	8882	Transcript	NM_001317086.2	protein_coding	13/13	-	-	-	1757	-	-	-	-	rs11823543	-	-1	-	EntrezGene	-	-	-	-	-	-	G	G	-	-	-	0.0976	-	-	1	2138608527411850	-	-	-	-	-	0.903	-0.082224	-
rs11823543	11:116778419-116778419	A	3_prime_UTR_variant	MODIFIER	ZPR1	8882	Transcript	NM_003904.5	protein_coding	14/14	-	-	-	1919	-	-	-	-	rs11823543	-	-1	-	EntrezGene	-	-	-	-	-	-	G	G	-	-	-	0.0976	-	-	1	2138608527411850	-	-	-	-	-	0.903	-0.082224	-
rs11823543	11:116778419-116778419	A	downstream_gene_variant	MODIFIER	ZPR1	8882	Transcript	XR_001748023.2	misc_RNA	-	-	-	-	-	-	-	-	-	rs11823543	141	-1	-	EntrezGene	-	-	-	-	-	-	G	G	-	-	-	0.0976	-	-	1	2138608527411850	-	-	-	-	-	0.903	-0.082224	-
rs17120029	11:116779402-116779402	T	intron_variant	MODIFIER	ZPR1	8882	Transcript	NM_001317086.2	protein_coding	-	2021-12-12	-	-	-	-	-	-	-	rs17120029	-	-1	-	EntrezGene	-	-	-	-	-	-	C	C	-	-	-	0.0971	-	-	1	27411854	-	-	-	-	-	5.329	0.3912	-
rs17120029	11:116779402-116779402	T	intron_variant	MODIFIER	ZPR1	8882	Transcript	NM_003904.5	protein_coding	-	13/13	-	-	-	-	-	-	-	rs17120029	-	-1	-	EntrezGene	-	-	-	-	-	-	C	C	-	-	-	0.0971	-	-	1	27411854	-	-	-	-	-	5.329	0.3912	-
rs17120029	11:116779402-116779402	T	intron_variant,non_coding_transcript_variant	MODIFIER	ZPR1	8882	Transcript	XR_001748023.2	misc_RNA	-	13/13	-	-	-	-	-	-	-	rs17120029	-	-1	-	EntrezGene	-	-	-	-	-	-	C	C	-	-	-	0.0971	-	-	1	27411854	-	-	-	-	-	5.329	0.3912	-
rs12286037	11:116781491-116781491	T	intron_variant	MODIFIER	ZPR1	8882	Transcript	NM_001317086.2	protein_coding	-	2021-11-12	-	-	-	-	-	-	-	rs12286037	-	-1	-	EntrezGene	-	-	-	-	-	-	C	C	-	-	-	0.0986	-	-	1	2.31015e+183	-	-	-	-	-	0.232	-0.360857	-
rs12286037	11:116781491-116781491	T	intron_variant	MODIFIER	ZPR1	8882	Transcript	NM_003904.5	protein_coding	-	2021-12-13	-	-	-	-	-	-	-	rs12286037	-	-1	-	EntrezGene	-	-	-	-	-	-	C	C	-	-	-	0.0986	-	-	1	2.31015e+183	-	-	-	-	-	0.232	-0.360857	-
rs12286037	11:116781491-116781491	T	intron_variant,non_coding_transcript_variant	MODIFIER	ZPR1	8882	Transcript	XR_001748023.2	misc_RNA	-	2021-12-13	-	-	-	-	-	-	-	rs12286037	-	-1	-	EntrezGene	-	-	-	-	-	-	C	C	-	-	-	0.0986	-	-	1	2.31015e+183	-	-	-	-	-	0.232	-0.360857	-
rs12274192	11:116781635-116781635	G	intron_variant	MODIFIER	ZPR1	8882	Transcript	NM_001317086.2	protein_coding	-	2021-11-12	-	-	-	-	-	-	-	rs12274192	-	-1	-	EntrezGene	-	-	-	-	-	-	A	A	-	-	-	0.1016	-	-	1	27411854	-	-	-	-	-	5.596	0.41533	-
rs12274192	11:116781635-116781635	G	intron_variant	MODIFIER	ZPR1	8882	Transcript	NM_003904.5	protein_coding	-	2021-12-13	-	-	-	-	-	-	-	rs12274192	-	-1	-	EntrezGene	-	-	-	-	-	-	A	A	-	-	-	0.1016	-	-	1	27411854	-	-	-	-	-	5.596	0.41533	-
rs12274192	11:116781635-116781635	G	intron_variant,non_coding_transcript_variant	MODIFIER	ZPR1	8882	Transcript	XR_001748023.2	misc_RNA	-	2021-12-13	-	-	-	-	-	-	-	rs12274192	-	-1	-	EntrezGene	-	-	-	-	-	-	A	A	-	-	-	0.1016	-	-	1	27411854	-	-	-	-	-	5.596	0.41533	-
rs6589566	11:116781707-116781707	A	intron_variant	MODIFIER	ZPR1	8882	Transcript	NM_001317086.2	protein_coding	-	2021-11-12	-	-	-	-	-	-	-	rs6589566	-	-1	-	EntrezGene	-	-	-	-	-	-	G	G	-	-	-	-	-	-	1	23101478,20876667,18179892,21860704,19656773,21804106,28257648,25951190,25005712,20017967,19336475,25464127,21676895,29410832,30333156,28099408,28046027,28610615,27257688,27411854,26397108,30382898,25887481,24989072,25705157,24618354,30931082,31217584,31910446	-	-	-	-	-	1.064	-0.04791	-
rs6589566	11:116781707-116781707	C	intron_variant	MODIFIER	ZPR1	8882	Transcript	NM_001317086.2	protein_coding	-	2021-11-12	-	-	-	-	-	-	-	rs6589566	-	-1	-	EntrezGene	-	-	-	-	-	-	G	G	-	-	-	-	-	-	1	23101478,20876667,18179892,21860704,19656773,21804106,28257648,25951190,25005712,20017967,19336475,25464127,21676895,29410832,30333156,28099408,28046027,28610615,27257688,27411854,26397108,30382898,25887481,24989072,25705157,24618354,30931082,31217584,31910446	-	-	-	-	-	0.893	-0.084605	-
rs6589566	11:116781707-116781707	T	intron_variant	MODIFIER	ZPR1	8882	Transcript	NM_001317086.2	protein_coding	-	2021-11-12	-	-	-	-	-	-	-	rs6589566	-	-1	-	EntrezGene	-	-	-	-	-	-	G	G	-	-	-	-	-	-	1	23101478,20876667,18179892,21860704,19656773,21804106,28257648,25951190,25005712,20017967,19336475,25464127,21676895,29410832,30333156,28099408,28046027,28610615,27257688,27411854,26397108,30382898,25887481,24989072,25705157,24618354,30931082,31217584,31910446	-	-	-	-	-	0.842	-0.096763	-
rs6589566	11:116781707-116781707	A	intron_variant	MODIFIER	ZPR1	8882	Transcript	NM_003904.5	protein_coding	-	2021-12-13	-	-	-	-	-	-	-	rs6589566	-	-1	-	EntrezGene	-	-	-	-	-	-	G	G	-	-	-	-	-	-	1	23101478,20876667,18179892,21860704,19656773,21804106,28257648,25951190,25005712,20017967,19336475,25464127,21676895,29410832,30333156,28099408,28046027,28610615,27257688,27411854,26397108,30382898,25887481,24989072,25705157,24618354,30931082,31217584,31910446	-	-	-	-	-	1.064	-0.04791	-
rs6589566	11:116781707-116781707	C	intron_variant	MODIFIER	ZPR1	8882	Transcript	NM_003904.5	protein_coding	-	2021-12-13	-	-	-	-	-	-	-	rs6589566	-	-1	-	EntrezGene	-	-	-	-	-	-	G	G	-	-	-	-	-	-	1	23101478,20876667,18179892,21860704,19656773,21804106,28257648,25951190,25005712,20017967,19336475,25464127,21676895,29410832,30333156,28099408,28046027,28610615,27257688,27411854,26397108,30382898,25887481,24989072,25705157,24618354,30931082,31217584,31910446	-	-	-	-	-	0.893	-0.084605	-
rs6589566	11:116781707-116781707	T	intron_variant	MODIFIER	ZPR1	8882	Transcript	NM_003904.5	protein_coding	-	2021-12-13	-	-	-	-	-	-	-	rs6589566	-	-1	-	EntrezGene	-	-	-	-	-	-	G	G	-	-	-	-	-	-	1	23101478,20876667,18179892,21860704,19656773,21804106,28257648,25951190,25005712,20017967,19336475,25464127,21676895,29410832,30333156,28099408,28046027,28610615,27257688,27411854,26397108,30382898,25887481,24989072,25705157,24618354,30931082,31217584,31910446	-	-	-	-	-	0.842	-0.096763	-
rs6589566	11:116781707-116781707	A	intron_variant,non_coding_transcript_variant	MODIFIER	ZPR1	8882	Transcript	XR_001748023.2	misc_RNA	-	2021-12-13	-	-	-	-	-	-	-	rs6589566	-	-1	-	EntrezGene	-	-	-	-	-	-	G	G	-	-	-	-	-	-	1	23101478,20876667,18179892,21860704,19656773,21804106,28257648,25951190,25005712,20017967,19336475,25464127,21676895,29410832,30333156,28099408,28046027,28610615,27257688,27411854,26397108,30382898,25887481,24989072,25705157,24618354,30931082,31217584,31910446	-	-	-	-	-	1.064	-0.04791	-
rs6589566	11:116781707-116781707	C	intron_variant,non_coding_transcript_variant	MODIFIER	ZPR1	8882	Transcript	XR_001748023.2	misc_RNA	-	2021-12-13	-	-	-	-	-	-	-	rs6589566	-	-1	-	EntrezGene	-	-	-	-	-	-	G	G	-	-	-	-	-	-	1	23101478,20876667,18179892,21860704,19656773,21804106,28257648,25951190,25005712,20017967,19336475,25464127,21676895,29410832,30333156,28099408,28046027,28610615,27257688,27411854,26397108,30382898,25887481,24989072,25705157,24618354,30931082,31217584,31910446	-	-	-	-	-	0.893	-0.084605	-
rs6589566	11:116781707-116781707	T	intron_variant,non_coding_transcript_variant	MODIFIER	ZPR1	8882	Transcript	XR_001748023.2	misc_RNA	-	2021-12-13	-	-	-	-	-	-	-	rs6589566	-	-1	-	EntrezGene	-	-	-	-	-	-	G	G	-	-	-	-	-	-	1	23101478,20876667,18179892,21860704,19656773,21804106,28257648,25951190,25005712,20017967,19336475,25464127,21676895,29410832,30333156,28099408,28046027,28610615,27257688,27411854,26397108,30382898,25887481,24989072,25705157,24618354,30931082,31217584,31910446	-	-	-	-	-	0.842	-0.096763	-
rs7483863	11:116781775-116781775	G	intron_variant	MODIFIER	ZPR1	8882	Transcript	NM_001317086.2	protein_coding	-	2021-11-12	-	-	-	-	-	-	-	rs7483863	-	-1	-	EntrezGene	-	-	-	-	-	-	A	A	-	-	-	0.8768	-	-	1	2741185429403010	-	-	-	-	-	1.074	-0.045868	-
rs7483863	11:116781775-116781775	G	intron_variant	MODIFIER	ZPR1	8882	Transcript	NM_003904.5	protein_coding	-	2021-12-13	-	-	-	-	-	-	-	rs7483863	-	-1	-	EntrezGene	-	-	-	-	-	-	A	A	-	-	-	0.8768	-	-	1	2741185429403010	-	-	-	-	-	1.074	-0.045868	-
rs7483863	11:116781775-116781775	G	intron_variant,non_coding_transcript_variant	MODIFIER	ZPR1	8882	Transcript	XR_001748023.2	misc_RNA	-	2021-12-13	-	-	-	-	-	-	-	rs7483863	-	-1	-	EntrezGene	-	-	-	-	-	-	A	A	-	-	-	0.8768	-	-	1	2741185429403010	-	-	-	-	-	1.074	-0.045868	-
rs2075290	11:116782580-116782580	G	intron_variant	MODIFIER	ZPR1	8882	Transcript	NM_001317086.2	protein_coding	-	2021-10-12	-	-	-	-	-	-	-	rs2075290	-	-1	-	EntrezGene	-	-	-	-	-	-	C	C	-	-	-	-	-	-	1	2.31015e+135	-	-	-	-	-	0.195	-0.396539	-
rs2075290	11:116782580-116782580	T	intron_variant	MODIFIER	ZPR1	8882	Transcript	NM_001317086.2	protein_coding	-	2021-10-12	-	-	-	-	-	-	-	rs2075290	-	-1	-	EntrezGene	-	-	-	-	-	-	C	C	-	-	-	-	-	-	1	2.31015e+135	-	-	-	-	-	0.24	-0.354267	-
rs2075290	11:116782580-116782580	G	intron_variant	MODIFIER	ZPR1	8882	Transcript	NM_003904.5	protein_coding	-	2021-11-13	-	-	-	-	-	-	-	rs2075290	-	-1	-	EntrezGene	-	-	-	-	-	-	C	C	-	-	-	-	-	-	1	2.31015e+135	-	-	-	-	-	0.195	-0.396539	-
rs2075290	11:116782580-116782580	T	intron_variant	MODIFIER	ZPR1	8882	Transcript	NM_003904.5	protein_coding	-	2021-11-13	-	-	-	-	-	-	-	rs2075290	-	-1	-	EntrezGene	-	-	-	-	-	-	C	C	-	-	-	-	-	-	1	2.31015e+135	-	-	-	-	-	0.24	-0.354267	-
rs2075290	11:116782580-116782580	G	intron_variant,non_coding_transcript_variant	MODIFIER	ZPR1	8882	Transcript	XR_001748023.2	misc_RNA	-	2021-11-13	-	-	-	-	-	-	-	rs2075290	-	-1	-	EntrezGene	-	-	-	-	-	-	C	C	-	-	-	-	-	-	1	2.31015e+135	-	-	-	-	-	0.195	-0.396539	-
rs2075290	11:116782580-116782580	T	intron_variant,non_coding_transcript_variant	MODIFIER	ZPR1	8882	Transcript	XR_001748023.2	misc_RNA	-	2021-11-13	-	-	-	-	-	-	-	rs2075290	-	-1	-	EntrezGene	-	-	-	-	-	-	C	C	-	-	-	-	-	-	1	2.31015e+135	-	-	-	-	-	0.24	-0.354267	-
rs35120633	11:116784884-116784884	A	downstream_gene_variant	MODIFIER	APOA5	116519	Transcript	NM_001166598.2	protein_coding	-	-	-	-	-	-	-	-	-	rs35120633,CM140964	4483	-1	-	EntrezGene	-	-	-	-	-	-	G	G	-	-	-	0.0467	-	-	1,1	2.08767e+23	-	-	-	-	-	21.7	2.31913	0.927
rs35120633	11:116784884-116784884	C	downstream_gene_variant	MODIFIER	APOA5	116519	Transcript	NM_001166598.2	protein_coding	-	-	-	-	-	-	-	-	-	rs35120633,CM140964	4483	-1	-	EntrezGene	-	-	-	-	-	-	G	G	-	-	-	-	-	-	1,1	2.08767e+23	-	-	-	-	-	22.9	2.75491	0.927
rs35120633	11:116784884-116784884	A	missense_variant	MODERATE	ZPR1	8882	Transcript	NM_001317086.2	protein_coding	2021-07-13	-	-	-	662	629	210	A/V	gCc/gTc	rs35120633,CM140964	-	-1	-	EntrezGene	-	-	-	-	-	-	G	G	-	tolerated(0.1)	benign(0.094)	0.0467	-	-	1,1	2.08767e+23	-	-	-	-	-	21.7	2.31913	-
rs35120633	11:116784884-116784884	C	missense_variant	MODERATE	ZPR1	8882	Transcript	NM_001317086.2	protein_coding	2021-07-13	-	-	-	662	629	210	A/G	gCc/gGc	rs35120633,CM140964	-	-1	-	EntrezGene	-	-	-	-	-	-	G	G	-	deleterious(0.03)	benign(0.055)	-	-	-	1,1	2.08767e+23	-	-	-	-	-	22.9	2.75491	-
rs35120633	11:116784884-116784884	A	downstream_gene_variant	MODIFIER	APOA5	116519	Transcript	NM_001371904.1	protein_coding	-	-	-	-	-	-	-	-	-	rs35120633,CM140964	4483	-1	-	EntrezGene	-	-	-	-	-	-	G	G	-	-	-	0.0467	-	-	1,1	2.08767e+23	-	-	-	-	-	21.7	2.31913	0.927
rs35120633	11:116784884-116784884	C	downstream_gene_variant	MODIFIER	APOA5	116519	Transcript	NM_001371904.1	protein_coding	-	-	-	-	-	-	-	-	-	rs35120633,CM140964	4483	-1	-	EntrezGene	-	-	-	-	-	-	G	G	-	-	-	-	-	-	1,1	2.08767e+23	-	-	-	-	-	22.9	2.75491	0.927
rs35120633	11:116784884-116784884	A	missense_variant	MODERATE	ZPR1	8882	Transcript	NM_003904.5	protein_coding	2021-08-14	-	-	-	824	791	264	A/V	gCc/gTc	rs35120633,CM140964	-	-1	-	EntrezGene	-	-	-	-	-	-	G	G	-	tolerated(0.1)	benign(0.119)	0.0467	-	-	1,1	2.08767e+23	-	-	-	-	-	21.7	2.31913	-
rs35120633	11:116784884-116784884	C	missense_variant	MODERATE	ZPR1	8882	Transcript	NM_003904.5	protein_coding	2021-08-14	-	-	-	824	791	264	A/G	gCc/gGc	rs35120633,CM140964	-	-1	-	EntrezGene	-	-	-	-	-	-	G	G	-	deleterious(0.03)	benign(0.044)	-	-	-	1,1	2.08767e+23	-	-	-	-	-	22.9	2.75491	-
rs35120633	11:116784884-116784884	A	downstream_gene_variant	MODIFIER	APOA5	116519	Transcript	NM_052968.5	protein_coding	-	-	-	-	-	-	-	-	-	rs35120633,CM140964	4483	-1	-	EntrezGene	-	-	-	-	-	-	G	G	-	-	-	0.0467	-	-	1,1	2.08767e+23	-	-	-	-	-	21.7	2.31913	0.927
rs35120633	11:116784884-116784884	C	downstream_gene_variant	MODIFIER	APOA5	116519	Transcript	NM_052968.5	protein_coding	-	-	-	-	-	-	-	-	-	rs35120633,CM140964	4483	-1	-	EntrezGene	-	-	-	-	-	-	G	G	-	-	-	-	-	-	1,1	2.08767e+23	-	-	-	-	-	22.9	2.75491	0.927
rs35120633	11:116784884-116784884	A	non_coding_transcript_exon_variant	MODIFIER	ZPR1	8882	Transcript	XR_001748023.2	misc_RNA	2021-08-14	-	-	-	2073	-	-	-	-	rs35120633,CM140964	-	-1	-	EntrezGene	-	-	-	-	-	-	G	G	-	-	-	0.0467	-	-	1,1	2.08767e+23	-	-	-	-	-	21.7	2.31913	-
rs35120633	11:116784884-116784884	C	non_coding_transcript_exon_variant	MODIFIER	ZPR1	8882	Transcript	XR_001748023.2	misc_RNA	2021-08-14	-	-	-	2073	-	-	-	-	rs35120633,CM140964	-	-1	-	EntrezGene	-	-	-	-	-	-	G	G	-	-	-	-	-	-	1,1	2.08767e+23	-	-	-	-	-	22.9	2.75491	-
rs3741298	11:116786845-116786845	T	downstream_gene_variant	MODIFIER	APOA5	116519	Transcript	NM_001166598.2	protein_coding	-	-	-	-	-	-	-	-	-	rs3741298	2522	-1	-	EntrezGene	-	-	-	-	-	-	C	C	-	-	-	0.6496	-	-	1	2.32517e+95	-	-	-	-	-	8.066	0.658038	0.927
rs3741298	11:116786845-116786845	T	intron_variant	MODIFIER	ZPR1	8882	Transcript	NM_001317086.2	protein_coding	-	2021-02-12	-	-	-	-	-	-	-	rs3741298	-	-1	-	EntrezGene	-	-	-	-	-	-	C	C	-	-	-	0.6496	-	-	1	2.32517e+95	-	-	-	-	-	8.066	0.658038	-
rs3741298	11:116786845-116786845	T	downstream_gene_variant	MODIFIER	APOA5	116519	Transcript	NM_001371904.1	protein_coding	-	-	-	-	-	-	-	-	-	rs3741298	2522	-1	-	EntrezGene	-	-	-	-	-	-	C	C	-	-	-	0.6496	-	-	1	2.32517e+95	-	-	-	-	-	8.066	0.658038	0.927
rs3741298	11:116786845-116786845	T	intron_variant	MODIFIER	ZPR1	8882	Transcript	NM_003904.5	protein_coding	-	2021-03-13	-	-	-	-	-	-	-	rs3741298	-	-1	-	EntrezGene	-	-	-	-	-	-	C	C	-	-	-	0.6496	-	-	1	2.32517e+95	-	-	-	-	-	8.066	0.658038	-
rs3741298	11:116786845-116786845	T	downstream_gene_variant	MODIFIER	APOA5	116519	Transcript	NM_052968.5	protein_coding	-	-	-	-	-	-	-	-	-	rs3741298	2522	-1	-	EntrezGene	-	-	-	-	-	-	C	C	-	-	-	0.6496	-	-	1	2.32517e+95	-	-	-	-	-	8.066	0.658038	0.927
rs3741298	11:116786845-116786845	T	intron_variant,non_coding_transcript_variant	MODIFIER	ZPR1	8882	Transcript	XR_001748023.2	misc_RNA	-	2021-03-13	-	-	-	-	-	-	-	rs3741298	-	-1	-	EntrezGene	-	-	-	-	-	-	C	C	-	-	-	0.6496	-	-	1	2.32517e+95	-	-	-	-	-	8.066	0.658038	-
rs3741298	11:116786845-116786845	T	regulatory_region_variant	MODIFIER	-	-	RegulatoryFeature	ENSR00000045401	promoter	-	-	-	-	-	-	-	-	-	rs3741298	-	-	-	-	-	-	-	-	-	-	-	-	-	-	-	0.6496	-	-	1	2.32517e+95	-	-	-	-	-	8.066	0.658038	-
rs140050044	11:116786875-116786875	AAAA	downstream_gene_variant	MODIFIER	APOA5	116519	Transcript	NM_001166598.2	protein_coding	-	-	-	-	-	-	-	-	-	rs140050044	2490	-1	-	EntrezGene	-	-	-	-	-	-	AAA	AAA	-	-	-	-	-	-	-	27411854	-	-	-	-	-	4.846	0.348421	0.927
rs140050044	11:116786875-116786875	AAAA	intron_variant	MODIFIER	ZPR1	8882	Transcript	NM_001317086.2	protein_coding	-	2021-02-12	-	-	-	-	-	-	-	rs140050044	-	-1	-	EntrezGene	-	-	-	-	-	-	AAA	AAA	-	-	-	-	-	-	-	27411854	-	-	-	-	-	4.846	0.348421	-
rs140050044	11:116786875-116786875	AAAA	downstream_gene_variant	MODIFIER	APOA5	116519	Transcript	NM_001371904.1	protein_coding	-	-	-	-	-	-	-	-	-	rs140050044	2490	-1	-	EntrezGene	-	-	-	-	-	-	AAA	AAA	-	-	-	-	-	-	-	27411854	-	-	-	-	-	4.846	0.348421	0.927
rs140050044	11:116786875-116786875	AAAA	intron_variant	MODIFIER	ZPR1	8882	Transcript	NM_003904.5	protein_coding	-	2021-03-13	-	-	-	-	-	-	-	rs140050044	-	-1	-	EntrezGene	-	-	-	-	-	-	AAA	AAA	-	-	-	-	-	-	-	27411854	-	-	-	-	-	4.846	0.348421	-
rs140050044	11:116786875-116786875	AAAA	downstream_gene_variant	MODIFIER	APOA5	116519	Transcript	NM_052968.5	protein_coding	-	-	-	-	-	-	-	-	-	rs140050044	2490	-1	-	EntrezGene	-	-	-	-	-	-	AAA	AAA	-	-	-	-	-	-	-	27411854	-	-	-	-	-	4.846	0.348421	0.927
rs140050044	11:116786875-116786875	AAAA	intron_variant,non_coding_transcript_variant	MODIFIER	ZPR1	8882	Transcript	XR_001748023.2	misc_RNA	-	2021-03-13	-	-	-	-	-	-	-	rs140050044	-	-1	-	EntrezGene	-	-	-	-	-	-	AAA	AAA	-	-	-	-	-	-	-	27411854	-	-	-	-	-	4.846	0.348421	-
rs140050044	11:116786875-116786875	AAAA	regulatory_region_variant	MODIFIER	-	-	RegulatoryFeature	ENSR00000045401	promoter	-	-	-	-	-	-	-	-	-	rs140050044	-	-	-	-	-	-	-	-	-	-	-	-	-	-	-	-	-	-	-	27411854	-	-	-	-	-	4.846	0.348421	-
rs2266788	11:116789970-116789970	A	3_prime_UTR_variant	MODIFIER	APOA5	116519	Transcript	NM_001166598.2	protein_coding	2021-04-04	-	-	-	1308	-	-	-	-	rs2266788,CR014773	-	-1	-	EntrezGene	-	-	-	-	-	-	G	G	-	-	-	0.8742	risk_factor	-	1,1	27454254,26365620,19041386,23251661,21527746,19197348,28371326,20831840,27312935,28821713,21386085,21676895,27415775,29309886,26507551,24903888,28806401,28046027,21860654,24507774,29341862,28635360,27411854,19732897,20395964,20452521,21375366,21889769,25313938,28102463,28134330,29686695,29695967,29237685,29263402,11588264,12417524,24387992,25034063,25151233,23468858,24497850,26293461,26152199,249…	-	-	-	-	-	0.562	-0.180769	0.927
rs2266788	11:116789970-116789970	A	upstream_gene_variant	MODIFIER	ZPR1	8882	Transcript	NM_001317086.2	protein_coding	-	-	-	-	-	-	-	-	-	rs2266788,CR014773	1947	-1	-	EntrezGene	-	-	-	-	-	-	G	G	-	-	-	0.8742	risk_factor	-	1,1	27454254,26365620,19041386,23251661,21527746,19197348,28371326,20831840,27312935,28821713,21386085,21676895,27415775,29309886,26507551,24903888,28806401,28046027,21860654,24507774,29341862,28635360,27411854,19732897,20395964,20452521,21375366,21889769,25313938,28102463,28134330,29686695,29695967,29237685,29263402,11588264,12417524,24387992,25034063,25151233,23468858,24497850,26293461,26152199,249…	-	-	-	-	-	0.562	-0.180769	-
rs2266788	11:116789970-116789970	A	3_prime_UTR_variant	MODIFIER	APOA5	116519	Transcript	NM_001371904.1	protein_coding	2021-03-03	-	-	-	1278	-	-	-	-	rs2266788,CR014773	-	-1	-	EntrezGene	-	-	-	-	-	-	G	G	-	-	-	0.8742	risk_factor	-	1,1	27454254,26365620,19041386,23251661,21527746,19197348,28371326,20831840,27312935,28821713,21386085,21676895,27415775,29309886,26507551,24903888,28806401,28046027,21860654,24507774,29341862,28635360,27411854,19732897,20395964,20452521,21375366,21889769,25313938,28102463,28134330,29686695,29695967,29237685,29263402,11588264,12417524,24387992,25034063,25151233,23468858,24497850,26293461,26152199,249…	-	-	-	-	-	0.562	-0.180769	0.927
rs2266788	11:116789970-116789970	A	upstream_gene_variant	MODIFIER	ZPR1	8882	Transcript	NM_003904.5	protein_coding	-	-	-	-	-	-	-	-	-	rs2266788,CR014773	1947	-1	-	EntrezGene	-	-	-	-	-	-	G	G	-	-	-	0.8742	risk_factor	-	1,1	27454254,26365620,19041386,23251661,21527746,19197348,28371326,20831840,27312935,28821713,21386085,21676895,27415775,29309886,26507551,24903888,28806401,28046027,21860654,24507774,29341862,28635360,27411854,19732897,20395964,20452521,21375366,21889769,25313938,28102463,28134330,29686695,29695967,29237685,29263402,11588264,12417524,24387992,25034063,25151233,23468858,24497850,26293461,26152199,249…	-	-	-	-	-	0.562	-0.180769	-
rs2266788	11:116789970-116789970	A	3_prime_UTR_variant	MODIFIER	APOA5	116519	Transcript	NM_052968.5	protein_coding	2021-04-04	-	-	-	1332	-	-	-	-	rs2266788,CR014773	-	-1	-	EntrezGene	-	-	-	-	-	-	G	G	-	-	-	0.8742	risk_factor	-	1,1	27454254,26365620,19041386,23251661,21527746,19197348,28371326,20831840,27312935,28821713,21386085,21676895,27415775,29309886,26507551,24903888,28806401,28046027,21860654,24507774,29341862,28635360,27411854,19732897,20395964,20452521,21375366,21889769,25313938,28102463,28134330,29686695,29695967,29237685,29263402,11588264,12417524,24387992,25034063,25151233,23468858,24497850,26293461,26152199,249…	-	-	-	-	-	0.562	-0.180769	0.927
rs2266788	11:116789970-116789970	A	upstream_gene_variant	MODIFIER	ZPR1	8882	Transcript	XR_001748023.2	misc_RNA	-	-	-	-	-	-	-	-	-	rs2266788,CR014773	698	-1	-	EntrezGene	-	-	-	-	-	-	G	G	-	-	-	0.8742	risk_factor	-	1,1	27454254,26365620,19041386,23251661,21527746,19197348,28371326,20831840,27312935,28821713,21386085,21676895,27415775,29309886,26507551,24903888,28806401,28046027,21860654,24507774,29341862,28635360,27411854,19732897,20395964,20452521,21375366,21889769,25313938,28102463,28134330,29686695,29695967,29237685,29263402,11588264,12417524,24387992,25034063,25151233,23468858,24497850,26293461,26152199,249…	-	-	-	-	-	0.562	-0.180769	-
rs2072560	11:116791110-116791110	C	intron_variant	MODIFIER	APOA5	116519	Transcript	NM_001166598.2	protein_coding	-	2021-03-03	-	-	-	-	-	-	-	rs2072560,CS014761	-	-1	-	EntrezGene	-	-	-	-	-	-	T	T	-	-	-	0.8816	-	-	0,1	26365620,18196181,18974842,19041386,21860704,19913121,29618726,19910639,20831840,24887437,24903888,28067407,26345861,18441017,19732897,20395964,21889769,25313938,28134330,29686695,29237685,24387992,19322193,24618354,17936576,16781717,15081120,19447388,19410254,18395529	-	-	-	-	-	4.149	0.287959	0.927
rs2072560	11:116791110-116791110	C	upstream_gene_variant	MODIFIER	ZPR1	8882	Transcript	NM_001317086.2	protein_coding	-	-	-	-	-	-	-	-	-	rs2072560,CS014761	3087	-1	-	EntrezGene	-	-	-	-	-	-	T	T	-	-	-	0.8816	-	-	0,1	26365620,18196181,18974842,19041386,21860704,19913121,29618726,19910639,20831840,24887437,24903888,28067407,26345861,18441017,19732897,20395964,21889769,25313938,28134330,29686695,29237685,24387992,19322193,24618354,17936576,16781717,15081120,19447388,19410254,18395529	-	-	-	-	-	4.149	0.287959	-
rs2072560	11:116791110-116791110	C	intron_variant	MODIFIER	APOA5	116519	Transcript	NM_001371904.1	protein_coding	-	2021-02-02	-	-	-	-	-	-	-	rs2072560,CS014761	-	-1	-	EntrezGene	-	-	-	-	-	-	T	T	-	-	-	0.8816	-	-	0,1	26365620,18196181,18974842,19041386,21860704,19913121,29618726,19910639,20831840,24887437,24903888,28067407,26345861,18441017,19732897,20395964,21889769,25313938,28134330,29686695,29237685,24387992,19322193,24618354,17936576,16781717,15081120,19447388,19410254,18395529	-	-	-	-	-	4.149	0.287959	0.927
rs2072560	11:116791110-116791110	C	upstream_gene_variant	MODIFIER	ZPR1	8882	Transcript	NM_003904.5	protein_coding	-	-	-	-	-	-	-	-	-	rs2072560,CS014761	3087	-1	-	EntrezGene	-	-	-	-	-	-	T	T	-	-	-	0.8816	-	-	0,1	26365620,18196181,18974842,19041386,21860704,19913121,29618726,19910639,20831840,24887437,24903888,28067407,26345861,18441017,19732897,20395964,21889769,25313938,28134330,29686695,29237685,24387992,19322193,24618354,17936576,16781717,15081120,19447388,19410254,18395529	-	-	-	-	-	4.149	0.287959	-
rs2072560	11:116791110-116791110	C	intron_variant	MODIFIER	APOA5	116519	Transcript	NM_052968.5	protein_coding	-	2021-03-03	-	-	-	-	-	-	-	rs2072560,CS014761	-	-1	-	EntrezGene	-	-	-	-	-	-	T	T	-	-	-	0.8816	-	-	0,1	26365620,18196181,18974842,19041386,21860704,19913121,29618726,19910639,20831840,24887437,24903888,28067407,26345861,18441017,19732897,20395964,21889769,25313938,28134330,29686695,29237685,24387992,19322193,24618354,17936576,16781717,15081120,19447388,19410254,18395529	-	-	-	-	-	4.149	0.287959	0.927
rs2072560	11:116791110-116791110	C	upstream_gene_variant	MODIFIER	ZPR1	8882	Transcript	XR_001748023.2	misc_RNA	-	-	-	-	-	-	-	-	-	rs2072560,CS014761	1838	-1	-	EntrezGene	-	-	-	-	-	-	T	T	-	-	-	0.8816	-	-	0,1	26365620,18196181,18974842,19041386,21860704,19913121,29618726,19910639,20831840,24887437,24903888,28067407,26345861,18441017,19732897,20395964,21889769,25313938,28134330,29686695,29237685,24387992,19322193,24618354,17936576,16781717,15081120,19447388,19410254,18395529	-	-	-	-	-	4.149	0.287959	-
rs2072560	11:116791110-116791110	C	regulatory_region_variant	MODIFIER	-	-	RegulatoryFeature	ENSR00000266070	CTCF_binding_site	-	-	-	-	-	-	-	-	-	rs2072560,CS014761	-	-	-	-	-	-	-	-	-	-	-	-	-	-	-	0.8816	-	-	0,1	26365620,18196181,18974842,19041386,21860704,19913121,29618726,19910639,20831840,24887437,24903888,28067407,26345861,18441017,19732897,20395964,21889769,25313938,28134330,29686695,29237685,24387992,19322193,24618354,17936576,16781717,15081120,19447388,19410254,18395529	-	-	-	-	-	4.149	0.287959	-
rs2072560	11:116791110-116791110	C	regulatory_region_variant	MODIFIER	-	-	RegulatoryFeature	ENSR00000961971	promoter	-	-	-	-	-	-	-	-	-	rs2072560,CS014761	-	-	-	-	-	-	-	-	-	-	-	-	-	-	-	0.8816	-	-	0,1	26365620,18196181,18974842,19041386,21860704,19913121,29618726,19910639,20831840,24887437,24903888,28067407,26345861,18441017,19732897,20395964,21889769,25313938,28134330,29686695,29237685,24387992,19322193,24618354,17936576,16781717,15081120,19447388,19410254,18395529	-	-	-	-	-	4.149	0.287959	-
rs12287066	11:116791615-116791615	T	synonymous_variant	LOW	APOA5	116519	Transcript	NM_001166598.2	protein_coding	2021-03-04	-	-	-	181	132	44	I	atC/atA	rs12287066	-	-1	-	EntrezGene	-	-	-	-	-	-	G	G	-	-	-	0.0907	benign	-	1	2.26293e+47	-	-	-	-	-	9.186	0.779027	0.927
rs12287066	11:116791615-116791615	T	upstream_gene_variant	MODIFIER	ZPR1	8882	Transcript	NM_001317086.2	protein_coding	-	-	-	-	-	-	-	-	-	rs12287066	3592	-1	-	EntrezGene	-	-	-	-	-	-	G	G	-	-	-	0.0907	benign	-	1	2.26293e+47	-	-	-	-	-	9.186	0.779027	-
rs12287066	11:116791615-116791615	T	synonymous_variant	LOW	APOA5	116519	Transcript	NM_001371904.1	protein_coding	2021-02-03	-	-	-	151	132	44	I	atC/atA	rs12287066	-	-1	-	EntrezGene	-	-	-	-	-	-	G	G	-	-	-	0.0907	benign	-	1	2.26293e+47	-	-	-	-	-	9.186	0.779027	0.927
rs12287066	11:116791615-116791615	T	upstream_gene_variant	MODIFIER	ZPR1	8882	Transcript	NM_003904.5	protein_coding	-	-	-	-	-	-	-	-	-	rs12287066	3592	-1	-	EntrezGene	-	-	-	-	-	-	G	G	-	-	-	0.0907	benign	-	1	2.26293e+47	-	-	-	-	-	9.186	0.779027	-
rs12287066	11:116791615-116791615	T	synonymous_variant	LOW	APOA5	116519	Transcript	NM_052968.5	protein_coding	2021-03-04	-	-	-	205	132	44	I	atC/atA	rs12287066	-	-1	-	EntrezGene	-	-	-	-	-	-	G	G	-	-	-	0.0907	benign	-	1	2.26293e+47	-	-	-	-	-	9.186	0.779027	0.927
rs12287066	11:116791615-116791615	T	upstream_gene_variant	MODIFIER	ZPR1	8882	Transcript	XR_001748023.2	misc_RNA	-	-	-	-	-	-	-	-	-	rs12287066	2343	-1	-	EntrezGene	-	-	-	-	-	-	G	G	-	-	-	0.0907	benign	-	1	2.26293e+47	-	-	-	-	-	9.186	0.779027	-
rs12287066	11:116791615-116791615	T	regulatory_region_variant	MODIFIER	-	-	RegulatoryFeature	ENSR00000266070	CTCF_binding_site	-	-	-	-	-	-	-	-	-	rs12287066	-	-	-	-	-	-	-	-	-	-	-	-	-	-	-	0.0907	benign	-	1	2.26293e+47	-	-	-	-	-	9.186	0.779027	-
rs12287066	11:116791615-116791615	T	regulatory_region_variant	MODIFIER	-	-	RegulatoryFeature	ENSR00000443504	promoter	-	-	-	-	-	-	-	-	-	rs12287066	-	-	-	-	-	-	-	-	-	-	-	-	-	-	-	0.0907	benign	-	1	2.26293e+47	-	-	-	-	-	9.186	0.779027	-
rs3135506	11:116791691-116791691	A	missense_variant	MODERATE	APOA5	116519	Transcript	NM_001166598.2	protein_coding	2021-03-04	-	-	-	105	56	19	S/L	tCg/tTg	rs3135506,CM023881,COSV57062583	-	-1	-	EntrezGene	-	-	-	-	-	-	G	G	-	deleterious(0.01)	benign(0.041)	-	-	0,0,1	1,1,1	23497168,30409984,26446360,21206424,26365620,21773006,26365669,18974842,19041386,20876667,17903299,27036123,17357083,21860704,20400780,19802338,21738485,24725463,19185284,19435741,20031591,21466885,22425169,25205864,21548985,28290785,22833659,23656756,19910639,20054229,21288825,22303299,25176936,19878569,24886709,18596051,20831840,20406163,21282362,19148283,27453504,18660489,25587205,21671989,190…	-	-	-	-	-	22.6	2.57863	0.927
rs3135506	11:116791691-116791691	C	missense_variant	MODERATE	APOA5	116519	Transcript	NM_001166598.2	protein_coding	2021-03-04	-	-	-	105	56	19	S/W	tCg/tGg	rs3135506,CM023881,COSV57062583	-	-1	-	EntrezGene	-	-	-	-	-	-	G	G	-	deleterious(0)	possibly_damaging(0.823)	0.0557	risk_factor	0,0,1	1,1,1	23497168,30409984,26446360,21206424,26365620,21773006,26365669,18974842,19041386,20876667,17903299,27036123,17357083,21860704,20400780,19802338,21738485,24725463,19185284,19435741,20031591,21466885,22425169,25205864,21548985,28290785,22833659,23656756,19910639,20054229,21288825,22303299,25176936,19878569,24886709,18596051,20831840,20406163,21282362,19148283,27453504,18660489,25587205,21671989,190…	-	-	-	-	-	24.2	3.32108	0.927
rs3135506	11:116791691-116791691	A	upstream_gene_variant	MODIFIER	ZPR1	8882	Transcript	NM_001317086.2	protein_coding	-	-	-	-	-	-	-	-	-	rs3135506,CM023881,COSV57062583	3668	-1	-	EntrezGene	-	-	-	-	-	-	G	G	-	-	-	-	-	0,0,1	1,1,1	23497168,30409984,26446360,21206424,26365620,21773006,26365669,18974842,19041386,20876667,17903299,27036123,17357083,21860704,20400780,19802338,21738485,24725463,19185284,19435741,20031591,21466885,22425169,25205864,21548985,28290785,22833659,23656756,19910639,20054229,21288825,22303299,25176936,19878569,24886709,18596051,20831840,20406163,21282362,19148283,27453504,18660489,25587205,21671989,190…	-	-	-	-	-	22.6	2.57863	-
rs3135506	11:116791691-116791691	C	upstream_gene_variant	MODIFIER	ZPR1	8882	Transcript	NM_001317086.2	protein_coding	-	-	-	-	-	-	-	-	-	rs3135506,CM023881,COSV57062583	3668	-1	-	EntrezGene	-	-	-	-	-	-	G	G	-	-	-	0.0557	risk_factor	0,0,1	1,1,1	23497168,30409984,26446360,21206424,26365620,21773006,26365669,18974842,19041386,20876667,17903299,27036123,17357083,21860704,20400780,19802338,21738485,24725463,19185284,19435741,20031591,21466885,22425169,25205864,21548985,28290785,22833659,23656756,19910639,20054229,21288825,22303299,25176936,19878569,24886709,18596051,20831840,20406163,21282362,19148283,27453504,18660489,25587205,21671989,190…	-	-	-	-	-	24.2	3.32108	-
rs3135506	11:116791691-116791691	A	missense_variant	MODERATE	APOA5	116519	Transcript	NM_001371904.1	protein_coding	2021-02-03	-	-	-	75	56	19	S/L	tCg/tTg	rs3135506,CM023881,COSV57062583	-	-1	-	EntrezGene	-	-	-	-	-	-	G	G	-	deleterious(0.01)	benign(0.041)	-	-	0,0,1	1,1,1	23497168,30409984,26446360,21206424,26365620,21773006,26365669,18974842,19041386,20876667,17903299,27036123,17357083,21860704,20400780,19802338,21738485,24725463,19185284,19435741,20031591,21466885,22425169,25205864,21548985,28290785,22833659,23656756,19910639,20054229,21288825,22303299,25176936,19878569,24886709,18596051,20831840,20406163,21282362,19148283,27453504,18660489,25587205,21671989,190…	-	-	-	-	-	22.6	2.57863	0.927
rs3135506	11:116791691-116791691	C	missense_variant	MODERATE	APOA5	116519	Transcript	NM_001371904.1	protein_coding	2021-02-03	-	-	-	75	56	19	S/W	tCg/tGg	rs3135506,CM023881,COSV57062583	-	-1	-	EntrezGene	-	-	-	-	-	-	G	G	-	deleterious(0)	possibly_damaging(0.823)	0.0557	risk_factor	0,0,1	1,1,1	23497168,30409984,26446360,21206424,26365620,21773006,26365669,18974842,19041386,20876667,17903299,27036123,17357083,21860704,20400780,19802338,21738485,24725463,19185284,19435741,20031591,21466885,22425169,25205864,21548985,28290785,22833659,23656756,19910639,20054229,21288825,22303299,25176936,19878569,24886709,18596051,20831840,20406163,21282362,19148283,27453504,18660489,25587205,21671989,190…	-	-	-	-	-	24.2	3.32108	0.927
rs3135506	11:116791691-116791691	A	upstream_gene_variant	MODIFIER	ZPR1	8882	Transcript	NM_003904.5	protein_coding	-	-	-	-	-	-	-	-	-	rs3135506,CM023881,COSV57062583	3668	-1	-	EntrezGene	-	-	-	-	-	-	G	G	-	-	-	-	-	0,0,1	1,1,1	23497168,30409984,26446360,21206424,26365620,21773006,26365669,18974842,19041386,20876667,17903299,27036123,17357083,21860704,20400780,19802338,21738485,24725463,19185284,19435741,20031591,21466885,22425169,25205864,21548985,28290785,22833659,23656756,19910639,20054229,21288825,22303299,25176936,19878569,24886709,18596051,20831840,20406163,21282362,19148283,27453504,18660489,25587205,21671989,190…	-	-	-	-	-	22.6	2.57863	-
rs3135506	11:116791691-116791691	C	upstream_gene_variant	MODIFIER	ZPR1	8882	Transcript	NM_003904.5	protein_coding	-	-	-	-	-	-	-	-	-	rs3135506,CM023881,COSV57062583	3668	-1	-	EntrezGene	-	-	-	-	-	-	G	G	-	-	-	0.0557	risk_factor	0,0,1	1,1,1	23497168,30409984,26446360,21206424,26365620,21773006,26365669,18974842,19041386,20876667,17903299,27036123,17357083,21860704,20400780,19802338,21738485,24725463,19185284,19435741,20031591,21466885,22425169,25205864,21548985,28290785,22833659,23656756,19910639,20054229,21288825,22303299,25176936,19878569,24886709,18596051,20831840,20406163,21282362,19148283,27453504,18660489,25587205,21671989,190…	-	-	-	-	-	24.2	3.32108	-
rs3135506	11:116791691-116791691	A	missense_variant	MODERATE	APOA5	116519	Transcript	NM_052968.5	protein_coding	2021-03-04	-	-	-	129	56	19	S/L	tCg/tTg	rs3135506,CM023881,COSV57062583	-	-1	-	EntrezGene	-	-	-	-	-	-	G	G	-	deleterious(0.01)	benign(0.041)	-	-	0,0,1	1,1,1	23497168,30409984,26446360,21206424,26365620,21773006,26365669,18974842,19041386,20876667,17903299,27036123,17357083,21860704,20400780,19802338,21738485,24725463,19185284,19435741,20031591,21466885,22425169,25205864,21548985,28290785,22833659,23656756,19910639,20054229,21288825,22303299,25176936,19878569,24886709,18596051,20831840,20406163,21282362,19148283,27453504,18660489,25587205,21671989,190…	-	-	-	-	-	22.6	2.57863	0.927
rs3135506	11:116791691-116791691	C	missense_variant	MODERATE	APOA5	116519	Transcript	NM_052968.5	protein_coding	2021-03-04	-	-	-	129	56	19	S/W	tCg/tGg	rs3135506,CM023881,COSV57062583	-	-1	-	EntrezGene	-	-	-	-	-	-	G	G	-	deleterious(0)	possibly_damaging(0.823)	0.0557	risk_factor	0,0,1	1,1,1	23497168,30409984,26446360,21206424,26365620,21773006,26365669,18974842,19041386,20876667,17903299,27036123,17357083,21860704,20400780,19802338,21738485,24725463,19185284,19435741,20031591,21466885,22425169,25205864,21548985,28290785,22833659,23656756,19910639,20054229,21288825,22303299,25176936,19878569,24886709,18596051,20831840,20406163,21282362,19148283,27453504,18660489,25587205,21671989,190…	-	-	-	-	-	24.2	3.32108	0.927
rs3135506	11:116791691-116791691	A	upstream_gene_variant	MODIFIER	ZPR1	8882	Transcript	XR_001748023.2	misc_RNA	-	-	-	-	-	-	-	-	-	rs3135506,CM023881,COSV57062583	2419	-1	-	EntrezGene	-	-	-	-	-	-	G	G	-	-	-	-	-	0,0,1	1,1,1	23497168,30409984,26446360,21206424,26365620,21773006,26365669,18974842,19041386,20876667,17903299,27036123,17357083,21860704,20400780,19802338,21738485,24725463,19185284,19435741,20031591,21466885,22425169,25205864,21548985,28290785,22833659,23656756,19910639,20054229,21288825,22303299,25176936,19878569,24886709,18596051,20831840,20406163,21282362,19148283,27453504,18660489,25587205,21671989,190…	-	-	-	-	-	22.6	2.57863	-
rs3135506	11:116791691-116791691	C	upstream_gene_variant	MODIFIER	ZPR1	8882	Transcript	XR_001748023.2	misc_RNA	-	-	-	-	-	-	-	-	-	rs3135506,CM023881,COSV57062583	2419	-1	-	EntrezGene	-	-	-	-	-	-	G	G	-	-	-	0.0557	risk_factor	0,0,1	1,1,1	23497168,30409984,26446360,21206424,26365620,21773006,26365669,18974842,19041386,20876667,17903299,27036123,17357083,21860704,20400780,19802338,21738485,24725463,19185284,19435741,20031591,21466885,22425169,25205864,21548985,28290785,22833659,23656756,19910639,20054229,21288825,22303299,25176936,19878569,24886709,18596051,20831840,20406163,21282362,19148283,27453504,18660489,25587205,21671989,190…	-	-	-	-	-	24.2	3.32108	-
rs3135506	11:116791691-116791691	A	regulatory_region_variant	MODIFIER	-	-	RegulatoryFeature	ENSR00000266070	CTCF_binding_site	-	-	-	-	-	-	-	-	-	rs3135506,CM023881,COSV57062583	-	-	-	-	-	-	-	-	-	-	-	-	-	-	-	-	-	0,0,1	1,1,1	23497168,30409984,26446360,21206424,26365620,21773006,26365669,18974842,19041386,20876667,17903299,27036123,17357083,21860704,20400780,19802338,21738485,24725463,19185284,19435741,20031591,21466885,22425169,25205864,21548985,28290785,22833659,23656756,19910639,20054229,21288825,22303299,25176936,19878569,24886709,18596051,20831840,20406163,21282362,19148283,27453504,18660489,25587205,21671989,190…	-	-	-	-	-	22.6	2.57863	-
rs3135506	11:116791691-116791691	C	regulatory_region_variant	MODIFIER	-	-	RegulatoryFeature	ENSR00000266070	CTCF_binding_site	-	-	-	-	-	-	-	-	-	rs3135506,CM023881,COSV57062583	-	-	-	-	-	-	-	-	-	-	-	-	-	-	-	0.0557	risk_factor	0,0,1	1,1,1	23497168,30409984,26446360,21206424,26365620,21773006,26365669,18974842,19041386,20876667,17903299,27036123,17357083,21860704,20400780,19802338,21738485,24725463,19185284,19435741,20031591,21466885,22425169,25205864,21548985,28290785,22833659,23656756,19910639,20054229,21288825,22303299,25176936,19878569,24886709,18596051,20831840,20406163,21282362,19148283,27453504,18660489,25587205,21671989,190…	-	-	-	-	-	24.2	3.32108	-
rs3135506	11:116791691-116791691	A	regulatory_region_variant	MODIFIER	-	-	RegulatoryFeature	ENSR00000443504	promoter	-	-	-	-	-	-	-	-	-	rs3135506,CM023881,COSV57062583	-	-	-	-	-	-	-	-	-	-	-	-	-	-	-	-	-	0,0,1	1,1,1	23497168,30409984,26446360,21206424,26365620,21773006,26365669,18974842,19041386,20876667,17903299,27036123,17357083,21860704,20400780,19802338,21738485,24725463,19185284,19435741,20031591,21466885,22425169,25205864,21548985,28290785,22833659,23656756,19910639,20054229,21288825,22303299,25176936,19878569,24886709,18596051,20831840,20406163,21282362,19148283,27453504,18660489,25587205,21671989,190…	-	-	-	-	-	22.6	2.57863	-
rs3135506	11:116791691-116791691	C	regulatory_region_variant	MODIFIER	-	-	RegulatoryFeature	ENSR00000443504	promoter	-	-	-	-	-	-	-	-	-	rs3135506,CM023881,COSV57062583	-	-	-	-	-	-	-	-	-	-	-	-	-	-	-	0.0557	risk_factor	0,0,1	1,1,1	23497168,30409984,26446360,21206424,26365620,21773006,26365669,18974842,19041386,20876667,17903299,27036123,17357083,21860704,20400780,19802338,21738485,24725463,19185284,19435741,20031591,21466885,22425169,25205864,21548985,28290785,22833659,23656756,19910639,20054229,21288825,22303299,25176936,19878569,24886709,18596051,20831840,20406163,21282362,19148283,27453504,18660489,25587205,21671989,190…	-	-	-	-	-	24.2	3.32108	-
rs662799	11:116792991-116792991	A	upstream_gene_variant	MODIFIER	APOA5	116519	Transcript	NM_001166598.2	protein_coding	-	-	-	-	-	-	-	-	-	rs662799,CR033141	571	-1	-	EntrezGene	-	-	-	-	-	-	G	G	-	-	-	0.8371	drug_response	-	1,1	21467728,23497168,26446360,27342221,22328972,26365620,18196181,27684940,20154611,21773006,26365669,22553514,19041386,25685286,20876667,17357073,30237658,17903299,24178511,21527746,21860704,23236364,27245511,19656773,19802338,26971241,23050023,19185284,19299407,19435741,20031591,20570915,20832063,22425169,24991929,27716211,28167353,28705542,30472712,30684189,21548985,25430627,28133617,29325775,297…	-	-	-	-	-	1.916	0.079741	0.927
rs662799	11:116792991-116792991	A	upstream_gene_variant	MODIFIER	ZPR1	8882	Transcript	NM_001317086.2	protein_coding	-	-	-	-	-	-	-	-	-	rs662799,CR033141	4968	-1	-	EntrezGene	-	-	-	-	-	-	G	G	-	-	-	0.8371	drug_response	-	1,1	21467728,23497168,26446360,27342221,22328972,26365620,18196181,27684940,20154611,21773006,26365669,22553514,19041386,25685286,20876667,17357073,30237658,17903299,24178511,21527746,21860704,23236364,27245511,19656773,19802338,26971241,23050023,19185284,19299407,19435741,20031591,20570915,20832063,22425169,24991929,27716211,28167353,28705542,30472712,30684189,21548985,25430627,28133617,29325775,297…	-	-	-	-	-	1.916	0.079741	-
rs662799	11:116792991-116792991	A	upstream_gene_variant	MODIFIER	APOA5	116519	Transcript	NM_001371904.1	protein_coding	-	-	-	-	-	-	-	-	-	rs662799,CR033141	1112	-1	-	EntrezGene	-	-	-	-	-	-	G	G	-	-	-	0.8371	drug_response	-	1,1	21467728,23497168,26446360,27342221,22328972,26365620,18196181,27684940,20154611,21773006,26365669,22553514,19041386,25685286,20876667,17357073,30237658,17903299,24178511,21527746,21860704,23236364,27245511,19656773,19802338,26971241,23050023,19185284,19299407,19435741,20031591,20570915,20832063,22425169,24991929,27716211,28167353,28705542,30472712,30684189,21548985,25430627,28133617,29325775,297…	-	-	-	-	-	1.916	0.079741	0.927
rs662799	11:116792991-116792991	A	upstream_gene_variant	MODIFIER	ZPR1	8882	Transcript	NM_003904.5	protein_coding	-	-	-	-	-	-	-	-	-	rs662799,CR033141	4968	-1	-	EntrezGene	-	-	-	-	-	-	G	G	-	-	-	0.8371	drug_response	-	1,1	21467728,23497168,26446360,27342221,22328972,26365620,18196181,27684940,20154611,21773006,26365669,22553514,19041386,25685286,20876667,17357073,30237658,17903299,24178511,21527746,21860704,23236364,27245511,19656773,19802338,26971241,23050023,19185284,19299407,19435741,20031591,20570915,20832063,22425169,24991929,27716211,28167353,28705542,30472712,30684189,21548985,25430627,28133617,29325775,297…	-	-	-	-	-	1.916	0.079741	-
rs662799	11:116792991-116792991	A	upstream_gene_variant	MODIFIER	APOA5	116519	Transcript	NM_052968.5	protein_coding	-	-	-	-	-	-	-	-	-	rs662799,CR033141	571	-1	-	EntrezGene	-	-	-	-	-	-	G	G	-	-	-	0.8371	drug_response	-	1,1	21467728,23497168,26446360,27342221,22328972,26365620,18196181,27684940,20154611,21773006,26365669,22553514,19041386,25685286,20876667,17357073,30237658,17903299,24178511,21527746,21860704,23236364,27245511,19656773,19802338,26971241,23050023,19185284,19299407,19435741,20031591,20570915,20832063,22425169,24991929,27716211,28167353,28705542,30472712,30684189,21548985,25430627,28133617,29325775,297…	-	-	-	-	-	1.916	0.079741	0.927
rs662799	11:116792991-116792991	A	upstream_gene_variant	MODIFIER	ZPR1	8882	Transcript	XR_001748023.2	misc_RNA	-	-	-	-	-	-	-	-	-	rs662799,CR033141	3719	-1	-	EntrezGene	-	-	-	-	-	-	G	G	-	-	-	0.8371	drug_response	-	1,1	21467728,23497168,26446360,27342221,22328972,26365620,18196181,27684940,20154611,21773006,26365669,22553514,19041386,25685286,20876667,17357073,30237658,17903299,24178511,21527746,21860704,23236364,27245511,19656773,19802338,26971241,23050023,19185284,19299407,19435741,20031591,20570915,20832063,22425169,24991929,27716211,28167353,28705542,30472712,30684189,21548985,25430627,28133617,29325775,297…	-	-	-	-	-	1.916	0.079741	-
rs138326449	11:116830638-116830638	A	splice_donor_variant	HIGH	APOC3	345	Transcript	NM_000040.3	protein_coding	-	2021-02-03	-	-	-	-	-	-	-	rs138326449,CS138510	-	1	-	EntrezGene	-	-	-	-	-	-	G	G	-	-	-	0.0008	pathogenic,protective	-	1,1	2.68666e+127	-	-	-	-	-	33	4.9474	0.606
rs386757819	11:116831405-116831407	TCC	downstream_gene_variant	MODIFIER	APOA1	335	Transcript	NM_000039.3	protein_coding	-	-	-	-	-	-	-	-	-	rs386757819	4344	-1	-	EntrezGene	-	-	-	-	-	-	CCT	CCT	-	-	-	-	-	-	-	-	-	-	-	-	-	-	-	0.397
rs386757819	11:116831405-116831407	TCC	intron_variant	MODIFIER	APOC3	345	Transcript	NM_000040.3	protein_coding	-	2021-03-03	-	-	-	-	-	-	-	rs386757819	-	1	-	EntrezGene	-	-	-	-	-	-	CCT	CCT	-	-	-	-	-	-	-	-	-	-	-	-	-	-	-	0.606
rs386757819	11:116831405-116831407	TCC	downstream_gene_variant	MODIFIER	APOA1	335	Transcript	NM_001318017.2	protein_coding	-	-	-	-	-	-	-	-	-	rs386757819	4344	-1	-	EntrezGene	-	-	-	-	-	-	CCT	CCT	-	-	-	-	-	-	-	-	-	-	-	-	-	-	-	0.397
rs386757819	11:116831405-116831407	TCC	downstream_gene_variant	MODIFIER	APOA1	335	Transcript	NM_001318018.2	protein_coding	-	-	-	-	-	-	-	-	-	rs386757819	4344	-1	-	EntrezGene	-	-	-	-	-	-	CCT	CCT	-	-	-	-	-	-	-	-	-	-	-	-	-	-	-	0.397
rs386757819	11:116831405-116831407	TCC	downstream_gene_variant	MODIFIER	APOA1	335	Transcript	NM_001318021.1	protein_coding	-	-	-	-	-	-	-	-	-	rs386757819	4344	-1	-	EntrezGene	-	-	-	-	-	-	CCT	CCT	OK	-	-	-	-	-	-	-	-	-	-	-	-	-	-	0.397
rs386757819	11:116831405-116831407	TCC	upstream_gene_variant	MODIFIER	APOA1-AS	104326055	Transcript	NR_126362.1	antisense_RNA	-	-	-	-	-	-	-	-	-	rs386757819	4710	1	-	EntrezGene	-	-	-	-	-	-	CCT	CCT	-	-	-	-	-	-	-	-	-	-	-	-	-	-	-	-
rs5141	11:116831407-116831407	C	downstream_gene_variant	MODIFIER	APOA1	335	Transcript	NM_000039.3	protein_coding	-	-	-	-	-	-	-	-	-	rs5141	4344	-1	-	EntrezGene	-	-	-	-	-	-	T	T	-	-	-	0.7831	-	-	-	31856839	-	-	-	-	-	4.793	0.343701	0.397
rs5141	11:116831407-116831407	C	intron_variant	MODIFIER	APOC3	345	Transcript	NM_000040.3	protein_coding	-	2021-03-03	-	-	-	-	-	-	-	rs5141	-	1	-	EntrezGene	-	-	-	-	-	-	T	T	-	-	-	0.7831	-	-	-	31856839	-	-	-	-	-	4.793	0.343701	0.606
rs5141	11:116831407-116831407	C	downstream_gene_variant	MODIFIER	APOA1	335	Transcript	NM_001318017.2	protein_coding	-	-	-	-	-	-	-	-	-	rs5141	4344	-1	-	EntrezGene	-	-	-	-	-	-	T	T	-	-	-	0.7831	-	-	-	31856839	-	-	-	-	-	4.793	0.343701	0.397
rs5141	11:116831407-116831407	C	downstream_gene_variant	MODIFIER	APOA1	335	Transcript	NM_001318018.2	protein_coding	-	-	-	-	-	-	-	-	-	rs5141	4344	-1	-	EntrezGene	-	-	-	-	-	-	T	T	-	-	-	0.7831	-	-	-	31856839	-	-	-	-	-	4.793	0.343701	0.397
rs5141	11:116831407-116831407	C	downstream_gene_variant	MODIFIER	APOA1	335	Transcript	NM_001318021.1	protein_coding	-	-	-	-	-	-	-	-	-	rs5141	4344	-1	-	EntrezGene	-	-	-	-	-	-	T	T	OK	-	-	0.7831	-	-	-	31856839	-	-	-	-	-	4.793	0.343701	0.397
rs5141	11:116831407-116831407	C	upstream_gene_variant	MODIFIER	APOA1-AS	104326055	Transcript	NR_126362.1	antisense_RNA	-	-	-	-	-	-	-	-	-	rs5141	4710	1	-	EntrezGene	-	-	-	-	-	-	T	T	-	-	-	0.7831	-	-	-	31856839	-	-	-	-	-	4.793	0.343701	-
rs5128	11:116832924-116832924	C	downstream_gene_variant	MODIFIER	APOA1	335	Transcript	NM_000039.3	protein_coding	-	-	-	-	-	-	-	-	-	rs5128,CR041556	2827	-1	-	EntrezGene	-	-	-	-	-	-	G	G	-	-	-	0.7658	-	-	1,1	19131662,19263529,18513389,23021345,23497168,24944790,21935354,26856649,19041386,17357073,28919193,24725463,25368670,28679452,20831840,20406163,19014573,29310573,19501493,27060904,30026888,30805016,27067897,27690381,18801202,28610615,28865324,27257688,19057464,26824674,27094595,28496949,28635360,28261635,27059980,27624799,16417409,30631647,26345861,18789138,19424489,21463987,21854571,22460246,228…	-	-	-	-	-	0.416	-0.241102	0.397
rs5128	11:116832924-116832924	C	3_prime_UTR_variant	MODIFIER	APOC3	345	Transcript	NM_000040.3	protein_coding	2021-04-04	-	-	-	387	-	-	-	-	rs5128,CR041556	-	1	-	EntrezGene	-	-	-	-	-	-	G	G	-	-	-	0.7658	-	-	1,1	19131662,19263529,18513389,23021345,23497168,24944790,21935354,26856649,19041386,17357073,28919193,24725463,25368670,28679452,20831840,20406163,19014573,29310573,19501493,27060904,30026888,30805016,27067897,27690381,18801202,28610615,28865324,27257688,19057464,26824674,27094595,28496949,28635360,28261635,27059980,27624799,16417409,30631647,26345861,18789138,19424489,21463987,21854571,22460246,228…	-	-	-	-	-	0.416	-0.241102	0.606
rs5128	11:116832924-116832924	C	downstream_gene_variant	MODIFIER	APOA1	335	Transcript	NM_001318017.2	protein_coding	-	-	-	-	-	-	-	-	-	rs5128,CR041556	2827	-1	-	EntrezGene	-	-	-	-	-	-	G	G	-	-	-	0.7658	-	-	1,1	19131662,19263529,18513389,23021345,23497168,24944790,21935354,26856649,19041386,17357073,28919193,24725463,25368670,28679452,20831840,20406163,19014573,29310573,19501493,27060904,30026888,30805016,27067897,27690381,18801202,28610615,28865324,27257688,19057464,26824674,27094595,28496949,28635360,28261635,27059980,27624799,16417409,30631647,26345861,18789138,19424489,21463987,21854571,22460246,228…	-	-	-	-	-	0.416	-0.241102	0.397
rs5128	11:116832924-116832924	C	downstream_gene_variant	MODIFIER	APOA1	335	Transcript	NM_001318018.2	protein_coding	-	-	-	-	-	-	-	-	-	rs5128,CR041556	2827	-1	-	EntrezGene	-	-	-	-	-	-	G	G	-	-	-	0.7658	-	-	1,1	19131662,19263529,18513389,23021345,23497168,24944790,21935354,26856649,19041386,17357073,28919193,24725463,25368670,28679452,20831840,20406163,19014573,29310573,19501493,27060904,30026888,30805016,27067897,27690381,18801202,28610615,28865324,27257688,19057464,26824674,27094595,28496949,28635360,28261635,27059980,27624799,16417409,30631647,26345861,18789138,19424489,21463987,21854571,22460246,228…	-	-	-	-	-	0.416	-0.241102	0.397
rs5128	11:116832924-116832924	C	downstream_gene_variant	MODIFIER	APOA1	335	Transcript	NM_001318021.1	protein_coding	-	-	-	-	-	-	-	-	-	rs5128,CR041556	2827	-1	-	EntrezGene	-	-	-	-	-	-	G	G	OK	-	-	0.7658	-	-	1,1	19131662,19263529,18513389,23021345,23497168,24944790,21935354,26856649,19041386,17357073,28919193,24725463,25368670,28679452,20831840,20406163,19014573,29310573,19501493,27060904,30026888,30805016,27067897,27690381,18801202,28610615,28865324,27257688,19057464,26824674,27094595,28496949,28635360,28261635,27059980,27624799,16417409,30631647,26345861,18789138,19424489,21463987,21854571,22460246,228…	-	-	-	-	-	0.416	-0.241102	0.397
rs5128	11:116832924-116832924	C	upstream_gene_variant	MODIFIER	APOA1-AS	104326055	Transcript	NR_126362.1	antisense_RNA	-	-	-	-	-	-	-	-	-	rs5128,CR041556	3193	1	-	EntrezGene	-	-	-	-	-	-	G	G	-	-	-	0.7658	-	-	1,1	19131662,19263529,18513389,23021345,23497168,24944790,21935354,26856649,19041386,17357073,28919193,24725463,25368670,28679452,20831840,20406163,19014573,29310573,19501493,27060904,30026888,30805016,27067897,27690381,18801202,28610615,28865324,27257688,19057464,26824674,27094595,28496949,28635360,28261635,27059980,27624799,16417409,30631647,26345861,18789138,19424489,21463987,21854571,22460246,228…	-	-	-	-	-	0.416	-0.241102	-
rs10750098	11:116834852-116834852	A	downstream_gene_variant	MODIFIER	APOA1	335	Transcript	NM_000039.3	protein_coding	-	-	-	-	-	-	-	-	-	rs10750098	899	-1	-	EntrezGene	-	-	-	-	-	-	G	G	-	-	-	-	-	-	-	-	-	-	-	-	-	0.102	-0.531671	0.397
rs10750098	11:116834852-116834852	T	downstream_gene_variant	MODIFIER	APOA1	335	Transcript	NM_000039.3	protein_coding	-	-	-	-	-	-	-	-	-	rs10750098	899	-1	-	EntrezGene	-	-	-	-	-	-	G	G	-	-	-	-	-	-	-	-	-	-	-	-	-	0.08	-0.580524	0.397
rs10750098	11:116834852-116834852	A	downstream_gene_variant	MODIFIER	APOC3	345	Transcript	NM_000040.3	protein_coding	-	-	-	-	-	-	-	-	-	rs10750098	1780	1	-	EntrezGene	-	-	-	-	-	-	G	G	-	-	-	-	-	-	-	-	-	-	-	-	-	0.102	-0.531671	0.606
rs10750098	11:116834852-116834852	T	downstream_gene_variant	MODIFIER	APOC3	345	Transcript	NM_000040.3	protein_coding	-	-	-	-	-	-	-	-	-	rs10750098	1780	1	-	EntrezGene	-	-	-	-	-	-	G	G	-	-	-	-	-	-	-	-	-	-	-	-	-	0.08	-0.580524	0.606
rs10750098	11:116834852-116834852	A	downstream_gene_variant	MODIFIER	APOA1	335	Transcript	NM_001318017.2	protein_coding	-	-	-	-	-	-	-	-	-	rs10750098	899	-1	-	EntrezGene	-	-	-	-	-	-	G	G	-	-	-	-	-	-	-	-	-	-	-	-	-	0.102	-0.531671	0.397
rs10750098	11:116834852-116834852	T	downstream_gene_variant	MODIFIER	APOA1	335	Transcript	NM_001318017.2	protein_coding	-	-	-	-	-	-	-	-	-	rs10750098	899	-1	-	EntrezGene	-	-	-	-	-	-	G	G	-	-	-	-	-	-	-	-	-	-	-	-	-	0.08	-0.580524	0.397
rs10750098	11:116834852-116834852	A	downstream_gene_variant	MODIFIER	APOA1	335	Transcript	NM_001318018.2	protein_coding	-	-	-	-	-	-	-	-	-	rs10750098	899	-1	-	EntrezGene	-	-	-	-	-	-	G	G	-	-	-	-	-	-	-	-	-	-	-	-	-	0.102	-0.531671	0.397
rs10750098	11:116834852-116834852	T	downstream_gene_variant	MODIFIER	APOA1	335	Transcript	NM_001318018.2	protein_coding	-	-	-	-	-	-	-	-	-	rs10750098	899	-1	-	EntrezGene	-	-	-	-	-	-	G	G	-	-	-	-	-	-	-	-	-	-	-	-	-	0.08	-0.580524	0.397
rs10750098	11:116834852-116834852	A	downstream_gene_variant	MODIFIER	APOA1	335	Transcript	NM_001318021.1	protein_coding	-	-	-	-	-	-	-	-	-	rs10750098	899	-1	-	EntrezGene	-	-	-	-	-	-	G	G	OK	-	-	-	-	-	-	-	-	-	-	-	-	0.102	-0.531671	0.397
rs10750098	11:116834852-116834852	T	downstream_gene_variant	MODIFIER	APOA1	335	Transcript	NM_001318021.1	protein_coding	-	-	-	-	-	-	-	-	-	rs10750098	899	-1	-	EntrezGene	-	-	-	-	-	-	G	G	OK	-	-	-	-	-	-	-	-	-	-	-	-	0.08	-0.580524	0.397
rs10750098	11:116834852-116834852	A	upstream_gene_variant	MODIFIER	APOA1-AS	104326055	Transcript	NR_126362.1	antisense_RNA	-	-	-	-	-	-	-	-	-	rs10750098	1265	1	-	EntrezGene	-	-	-	-	-	-	G	G	-	-	-	-	-	-	-	-	-	-	-	-	-	0.102	-0.531671	-
rs10750098	11:116834852-116834852	T	upstream_gene_variant	MODIFIER	APOA1-AS	104326055	Transcript	NR_126362.1	antisense_RNA	-	-	-	-	-	-	-	-	-	rs10750098	1265	1	-	EntrezGene	-	-	-	-	-	-	G	G	-	-	-	-	-	-	-	-	-	-	-	-	-	0.08	-0.580524	-
rs5072	11:116836867-116836867	G	intron_variant	MODIFIER	APOA1	335	Transcript	NM_000039.3	protein_coding	-	2021-03-03	-	-	-	-	-	-	-	rs5072	-	-1	-	EntrezGene	-	-	-	-	-	-	A	A	-	-	-	0.7814	-	-	-	2.41785e+63	-	-	-	-	-	0.51	-0.200332	0.397
rs5072	11:116836867-116836867	G	downstream_gene_variant	MODIFIER	APOC3	345	Transcript	NM_000040.3	protein_coding	-	-	-	-	-	-	-	-	-	rs5072	3795	1	-	EntrezGene	-	-	-	-	-	-	A	A	-	-	-	0.7814	-	-	-	2.41785e+63	-	-	-	-	-	0.51	-0.200332	0.606
rs5072	11:116836867-116836867	G	intron_variant	MODIFIER	APOA1	335	Transcript	NM_001318017.2	protein_coding	-	2021-03-03	-	-	-	-	-	-	-	rs5072	-	-1	-	EntrezGene	-	-	-	-	-	-	A	A	-	-	-	0.7814	-	-	-	2.41785e+63	-	-	-	-	-	0.51	-0.200332	0.397
rs5072	11:116836867-116836867	G	intron_variant	MODIFIER	APOA1	335	Transcript	NM_001318018.2	protein_coding	-	2021-03-03	-	-	-	-	-	-	-	rs5072	-	-1	-	EntrezGene	-	-	-	-	-	-	A	A	-	-	-	0.7814	-	-	-	2.41785e+63	-	-	-	-	-	0.51	-0.200332	0.397
rs5072	11:116836867-116836867	G	intron_variant	MODIFIER	APOA1	335	Transcript	NM_001318021.1	protein_coding	-	2021-03-03	-	-	-	-	-	-	-	rs5072	-	-1	-	EntrezGene	-	-	-	-	-	-	A	A	OK	-	-	0.7814	-	-	-	2.41785e+63	-	-	-	-	-	0.51	-0.200332	0.397
rs5072	11:116836867-116836867	G	intron_variant,non_coding_transcript_variant	MODIFIER	APOA1-AS	104326055	Transcript	NR_126362.1	antisense_RNA	-	2021-01-01	-	-	-	-	-	-	-	rs5072	-	1	-	EntrezGene	-	-	-	-	-	-	A	A	-	-	-	0.7814	-	-	-	2.41785e+63	-	-	-	-	-	0.51	-0.200332	-
rs771350797	11:116836963-116836969	CCCCT	intron_variant	MODIFIER	APOA1	335	Transcript	NM_000039.3	protein_coding	-	2021-03-03	-	-	-	-	-	-	-	rs771350797	-	-1	-	EntrezGene	-	-	-	-	-	-	CCCCTACCCCT	CCCCTACCCCT	-	-	-	-	-	-	-	-	-	-	-	-	-	-	-	0.397
rs771350797	11:116836963-116836969	CCCCT	downstream_gene_variant	MODIFIER	APOC3	345	Transcript	NM_000040.3	protein_coding	-	-	-	-	-	-	-	-	-	rs771350797	3891	1	-	EntrezGene	-	-	-	-	-	-	CCCCTACCCCT	CCCCTACCCCT	-	-	-	-	-	-	-	-	-	-	-	-	-	-	-	0.606
rs771350797	11:116836963-116836969	CCCCT	intron_variant	MODIFIER	APOA1	335	Transcript	NM_001318017.2	protein_coding	-	2021-03-03	-	-	-	-	-	-	-	rs771350797	-	-1	-	EntrezGene	-	-	-	-	-	-	CCCCTACCCCT	CCCCTACCCCT	-	-	-	-	-	-	-	-	-	-	-	-	-	-	-	0.397
rs771350797	11:116836963-116836969	CCCCT	intron_variant	MODIFIER	APOA1	335	Transcript	NM_001318018.2	protein_coding	-	2021-03-03	-	-	-	-	-	-	-	rs771350797	-	-1	-	EntrezGene	-	-	-	-	-	-	CCCCTACCCCT	CCCCTACCCCT	-	-	-	-	-	-	-	-	-	-	-	-	-	-	-	0.397
rs771350797	11:116836963-116836969	CCCCT	intron_variant	MODIFIER	APOA1	335	Transcript	NM_001318021.1	protein_coding	-	2021-03-03	-	-	-	-	-	-	-	rs771350797	-	-1	-	EntrezGene	-	-	-	-	-	-	CCCCTACCCCT	CCCCTACCCCT	OK	-	-	-	-	-	-	-	-	-	-	-	-	-	-	0.397
rs771350797	11:116836963-116836969	CCCCT	intron_variant,non_coding_transcript_variant	MODIFIER	APOA1-AS	104326055	Transcript	NR_126362.1	antisense_RNA	-	2021-01-01	-	-	-	-	-	-	-	rs771350797	-	1	-	EntrezGene	-	-	-	-	-	-	CCCCTACCCCT	CCCCTACCCCT	-	-	-	-	-	-	-	-	-	-	-	-	-	-	-	-
rs2070665	11:116836968-116836968	C	intron_variant	MODIFIER	APOA1	335	Transcript	NM_000039.3	protein_coding	-	2021-03-03	-	-	-	-	-	-	-	rs2070665	-	-1	-	EntrezGene	-	-	-	-	-	-	A	A	-	-	-	-	-	-	1	2.96187e+47	-	-	-	-	-	0.058	-0.644678	0.397
rs2070665	11:116836968-116836968	G	intron_variant	MODIFIER	APOA1	335	Transcript	NM_000039.3	protein_coding	-	2021-03-03	-	-	-	-	-	-	-	rs2070665	-	-1	-	EntrezGene	-	-	-	-	-	-	A	A	-	-	-	-	-	-	1	2.96187e+47	-	-	-	-	-	0.067	-0.615596	0.397
rs2070665	11:116836968-116836968	C	downstream_gene_variant	MODIFIER	APOC3	345	Transcript	NM_000040.3	protein_coding	-	-	-	-	-	-	-	-	-	rs2070665	3896	1	-	EntrezGene	-	-	-	-	-	-	A	A	-	-	-	-	-	-	1	2.96187e+47	-	-	-	-	-	0.058	-0.644678	0.606
rs2070665	11:116836968-116836968	G	downstream_gene_variant	MODIFIER	APOC3	345	Transcript	NM_000040.3	protein_coding	-	-	-	-	-	-	-	-	-	rs2070665	3896	1	-	EntrezGene	-	-	-	-	-	-	A	A	-	-	-	-	-	-	1	2.96187e+47	-	-	-	-	-	0.067	-0.615596	0.606
rs2070665	11:116836968-116836968	C	intron_variant	MODIFIER	APOA1	335	Transcript	NM_001318017.2	protein_coding	-	2021-03-03	-	-	-	-	-	-	-	rs2070665	-	-1	-	EntrezGene	-	-	-	-	-	-	A	A	-	-	-	-	-	-	1	2.96187e+47	-	-	-	-	-	0.058	-0.644678	0.397
rs2070665	11:116836968-116836968	G	intron_variant	MODIFIER	APOA1	335	Transcript	NM_001318017.2	protein_coding	-	2021-03-03	-	-	-	-	-	-	-	rs2070665	-	-1	-	EntrezGene	-	-	-	-	-	-	A	A	-	-	-	-	-	-	1	2.96187e+47	-	-	-	-	-	0.067	-0.615596	0.397
rs2070665	11:116836968-116836968	C	intron_variant	MODIFIER	APOA1	335	Transcript	NM_001318018.2	protein_coding	-	2021-03-03	-	-	-	-	-	-	-	rs2070665	-	-1	-	EntrezGene	-	-	-	-	-	-	A	A	-	-	-	-	-	-	1	2.96187e+47	-	-	-	-	-	0.058	-0.644678	0.397
rs2070665	11:116836968-116836968	G	intron_variant	MODIFIER	APOA1	335	Transcript	NM_001318018.2	protein_coding	-	2021-03-03	-	-	-	-	-	-	-	rs2070665	-	-1	-	EntrezGene	-	-	-	-	-	-	A	A	-	-	-	-	-	-	1	2.96187e+47	-	-	-	-	-	0.067	-0.615596	0.397
rs2070665	11:116836968-116836968	C	intron_variant	MODIFIER	APOA1	335	Transcript	NM_001318021.1	protein_coding	-	2021-03-03	-	-	-	-	-	-	-	rs2070665	-	-1	-	EntrezGene	-	-	-	-	-	-	A	A	OK	-	-	-	-	-	1	2.96187e+47	-	-	-	-	-	0.058	-0.644678	0.397
rs2070665	11:116836968-116836968	G	intron_variant	MODIFIER	APOA1	335	Transcript	NM_001318021.1	protein_coding	-	2021-03-03	-	-	-	-	-	-	-	rs2070665	-	-1	-	EntrezGene	-	-	-	-	-	-	A	A	OK	-	-	-	-	-	1	2.96187e+47	-	-	-	-	-	0.067	-0.615596	0.397
rs2070665	11:116836968-116836968	C	intron_variant,non_coding_transcript_variant	MODIFIER	APOA1-AS	104326055	Transcript	NR_126362.1	antisense_RNA	-	2021-01-01	-	-	-	-	-	-	-	rs2070665	-	1	-	EntrezGene	-	-	-	-	-	-	A	A	-	-	-	-	-	-	1	2.96187e+47	-	-	-	-	-	0.058	-0.644678	-
rs2070665	11:116836968-116836968	G	intron_variant,non_coding_transcript_variant	MODIFIER	APOA1-AS	104326055	Transcript	NR_126362.1	antisense_RNA	-	2021-01-01	-	-	-	-	-	-	-	rs2070665	-	1	-	EntrezGene	-	-	-	-	-	-	A	A	-	-	-	-	-	-	1	2.96187e+47	-	-	-	-	-	0.067	-0.615596	-
rs184090774	11:116841899-116841899	A	upstream_gene_variant	MODIFIER	APOA1	335	Transcript	NM_000039.3	protein_coding	-	-	-	-	-	-	-	-	-	rs184090774	4277	-1	-	EntrezGene	-	-	-	-	-	-	G	G	-	-	-	0.1102	-	-	-	-	-	-	-	-	-	2.114	0.102513	0.397
rs184090774	11:116841899-116841899	A	downstream_gene_variant	MODIFIER	SIK3	23387	Transcript	NM_001281748.3	protein_coding	-	-	-	-	-	-	-	-	-	rs184090774	1511	-1	-	EntrezGene	-	-	-	-	-	-	G	G	-	-	-	0.1102	-	-	-	-	-	-	-	-	-	2.114	0.102513	0.312
rs184090774	11:116841899-116841899	A	downstream_gene_variant	MODIFIER	SIK3	23387	Transcript	NM_001281749.3	protein_coding	-	-	-	-	-	-	-	-	-	rs184090774	1511	-1	-	EntrezGene	-	-	-	-	-	-	G	G	-	-	-	0.1102	-	-	-	-	-	-	-	-	-	2.114	0.102513	0.312
rs184090774	11:116841899-116841899	A	upstream_gene_variant	MODIFIER	APOA1	335	Transcript	NM_001318017.2	protein_coding	-	-	-	-	-	-	-	-	-	rs184090774	4277	-1	-	EntrezGene	-	-	-	-	-	-	G	G	-	-	-	0.1102	-	-	-	-	-	-	-	-	-	2.114	0.102513	0.397
rs184090774	11:116841899-116841899	A	upstream_gene_variant	MODIFIER	APOA1	335	Transcript	NM_001318018.2	protein_coding	-	-	-	-	-	-	-	-	-	rs184090774	4277	-1	-	EntrezGene	-	-	-	-	-	-	G	G	-	-	-	0.1102	-	-	-	-	-	-	-	-	-	2.114	0.102513	0.397
rs184090774	11:116841899-116841899	A	upstream_gene_variant	MODIFIER	APOA1	335	Transcript	NM_001318021.1	protein_coding	-	-	-	-	-	-	-	-	-	rs184090774	3949	-1	-	EntrezGene	-	-	-	-	-	-	G	G	OK	-	-	0.1102	-	-	-	-	-	-	-	-	-	2.114	0.102513	0.397
rs184090774	11:116841899-116841899	A	downstream_gene_variant	MODIFIER	SIK3	23387	Transcript	NM_001366686.2	protein_coding	-	-	-	-	-	-	-	-	-	rs184090774	1511	-1	-	EntrezGene	-	-	-	-	-	-	G	G	-	-	-	0.1102	-	-	-	-	-	-	-	-	-	2.114	0.102513	0.312
rs184090774	11:116841899-116841899	A	downstream_gene_variant	MODIFIER	SIK3	23387	Transcript	NM_025164.6	protein_coding	-	-	-	-	-	-	-	-	-	rs184090774	1511	-1	-	EntrezGene	-	-	-	-	-	-	G	G	-	-	-	0.1102	-	-	-	-	-	-	-	-	-	2.114	0.102513	0.312
rs184090774	11:116841899-116841899	A	intron_variant,non_coding_transcript_variant	MODIFIER	APOA1-AS	104326055	Transcript	NR_126362.1	antisense_RNA	-	2021-01-01	-	-	-	-	-	-	-	rs184090774	-	1	-	EntrezGene	-	-	-	-	-	-	G	G	-	-	-	0.1102	-	-	-	-	-	-	-	-	-	2.114	0.102513	-
rs184090774	11:116841899-116841899	A	downstream_gene_variant	MODIFIER	SIK3	23387	Transcript	XM_005271482.4	protein_coding	-	-	-	-	-	-	-	-	-	rs184090774	1516	-1	-	EntrezGene	-	-	-	-	-	-	G	G	-	-	-	0.1102	-	-	-	-	-	-	-	-	-	2.114	0.102513	0.312
rs184090774	11:116841899-116841899	A	downstream_gene_variant	MODIFIER	SIK3	23387	Transcript	XM_005271484.3	protein_coding	-	-	-	-	-	-	-	-	-	rs184090774	1511	-1	-	EntrezGene	-	-	-	-	-	-	G	G	-	-	-	0.1102	-	-	-	-	-	-	-	-	-	2.114	0.102513	0.312
rs184090774	11:116841899-116841899	A	downstream_gene_variant	MODIFIER	SIK3	23387	Transcript	XM_005271485.3	protein_coding	-	-	-	-	-	-	-	-	-	rs184090774	1516	-1	-	EntrezGene	-	-	-	-	-	-	G	G	-	-	-	0.1102	-	-	-	-	-	-	-	-	-	2.114	0.102513	0.312
rs184090774	11:116841899-116841899	A	downstream_gene_variant	MODIFIER	SIK3	23387	Transcript	XM_011542722.1	protein_coding	-	-	-	-	-	-	-	-	-	rs184090774	1511	-1	-	EntrezGene	-	-	-	-	-	-	G	G	-	-	-	0.1102	-	-	-	-	-	-	-	-	-	2.114	0.102513	0.312
rs184090774	11:116841899-116841899	A	downstream_gene_variant	MODIFIER	SIK3	23387	Transcript	XM_011542723.2	protein_coding	-	-	-	-	-	-	-	-	-	rs184090774	1516	-1	-	EntrezGene	-	-	-	-	-	-	G	G	-	-	-	0.1102	-	-	-	-	-	-	-	-	-	2.114	0.102513	0.312
rs184090774	11:116841899-116841899	A	downstream_gene_variant	MODIFIER	SIK3	23387	Transcript	XM_011542724.2	protein_coding	-	-	-	-	-	-	-	-	-	rs184090774	1516	-1	-	EntrezGene	-	-	-	-	-	-	G	G	-	-	-	0.1102	-	-	-	-	-	-	-	-	-	2.114	0.102513	0.312
rs184090774	11:116841899-116841899	A	downstream_gene_variant	MODIFIER	SIK3	23387	Transcript	XM_011542725.2	protein_coding	-	-	-	-	-	-	-	-	-	rs184090774	1516	-1	-	EntrezGene	-	-	-	-	-	-	G	G	-	-	-	0.1102	-	-	-	-	-	-	-	-	-	2.114	0.102513	0.312
rs184090774	11:116841899-116841899	A	downstream_gene_variant	MODIFIER	SIK3	23387	Transcript	XM_017017424.1	protein_coding	-	-	-	-	-	-	-	-	-	rs184090774	1511	-1	-	EntrezGene	-	-	-	-	-	-	G	G	-	-	-	0.1102	-	-	-	-	-	-	-	-	-	2.114	0.102513	0.312
rs184090774	11:116841899-116841899	A	downstream_gene_variant	MODIFIER	SIK3	23387	Transcript	XM_017017425.1	protein_coding	-	-	-	-	-	-	-	-	-	rs184090774	1516	-1	-	EntrezGene	-	-	-	-	-	-	G	G	-	-	-	0.1102	-	-	-	-	-	-	-	-	-	2.114	0.102513	0.312
rs184090774	11:116841899-116841899	A	downstream_gene_variant	MODIFIER	SIK3	23387	Transcript	XM_017017426.1	protein_coding	-	-	-	-	-	-	-	-	-	rs184090774	1516	-1	-	EntrezGene	-	-	-	-	-	-	G	G	-	-	-	0.1102	-	-	-	-	-	-	-	-	-	2.114	0.102513	0.312
rs184090774	11:116841899-116841899	A	downstream_gene_variant	MODIFIER	SIK3	23387	Transcript	XM_017017427.1	protein_coding	-	-	-	-	-	-	-	-	-	rs184090774	1516	-1	-	EntrezGene	-	-	-	-	-	-	G	G	-	-	-	0.1102	-	-	-	-	-	-	-	-	-	2.114	0.102513	0.312
rs200408997	11:116842863-116842866	CC	downstream_gene_variant	MODIFIER	SIK3	23387	Transcript	NM_001281748.3	protein_coding	-	-	-	-	-	-	-	-	-	rs200408997	543	-1	-	EntrezGene	-	-	-	-	-	-	CCCCC	CCCCC	-	-	-	-	-	-	-	-	-	-	-	-	-	0.657	-0.148674	0.312
rs200408997	11:116842863-116842866	CC	downstream_gene_variant	MODIFIER	SIK3	23387	Transcript	NM_001281749.3	protein_coding	-	-	-	-	-	-	-	-	-	rs200408997	543	-1	-	EntrezGene	-	-	-	-	-	-	CCCCC	CCCCC	-	-	-	-	-	-	-	-	-	-	-	-	-	0.657	-0.148674	0.312
rs200408997	11:116842863-116842866	CC	upstream_gene_variant	MODIFIER	APOA1	335	Transcript	NM_001318021.1	protein_coding	-	-	-	-	-	-	-	-	-	rs200408997	4913	-1	-	EntrezGene	-	-	-	-	-	-	CCCCC	CCCCC	OK	-	-	-	-	-	-	-	-	-	-	-	-	0.657	-0.148674	0.397
rs200408997	11:116842863-116842866	CC	downstream_gene_variant	MODIFIER	SIK3	23387	Transcript	NM_001366686.2	protein_coding	-	-	-	-	-	-	-	-	-	rs200408997	543	-1	-	EntrezGene	-	-	-	-	-	-	CCCCC	CCCCC	-	-	-	-	-	-	-	-	-	-	-	-	-	0.657	-0.148674	0.312
rs200408997	11:116842863-116842866	CC	downstream_gene_variant	MODIFIER	SIK3	23387	Transcript	NM_025164.6	protein_coding	-	-	-	-	-	-	-	-	-	rs200408997	543	-1	-	EntrezGene	-	-	-	-	-	-	CCCCC	CCCCC	-	-	-	-	-	-	-	-	-	-	-	-	-	0.657	-0.148674	0.312
rs200408997	11:116842863-116842866	CC	intron_variant,non_coding_transcript_variant	MODIFIER	APOA1-AS	104326055	Transcript	NR_126362.1	antisense_RNA	-	2021-01-01	-	-	-	-	-	-	-	rs200408997	-	1	-	EntrezGene	-	-	-	-	-	-	CCCCC	CCCCC	-	-	-	-	-	-	-	-	-	-	-	-	-	0.657	-0.148674	-
rs200408997	11:116842863-116842866	CC	downstream_gene_variant	MODIFIER	SIK3	23387	Transcript	XM_005271482.4	protein_coding	-	-	-	-	-	-	-	-	-	rs200408997	548	-1	-	EntrezGene	-	-	-	-	-	-	CCCCC	CCCCC	-	-	-	-	-	-	-	-	-	-	-	-	-	0.657	-0.148674	0.312
rs200408997	11:116842863-116842866	CC	downstream_gene_variant	MODIFIER	SIK3	23387	Transcript	XM_005271484.3	protein_coding	-	-	-	-	-	-	-	-	-	rs200408997	543	-1	-	EntrezGene	-	-	-	-	-	-	CCCCC	CCCCC	-	-	-	-	-	-	-	-	-	-	-	-	-	0.657	-0.148674	0.312
rs200408997	11:116842863-116842866	CC	downstream_gene_variant	MODIFIER	SIK3	23387	Transcript	XM_005271485.3	protein_coding	-	-	-	-	-	-	-	-	-	rs200408997	548	-1	-	EntrezGene	-	-	-	-	-	-	CCCCC	CCCCC	-	-	-	-	-	-	-	-	-	-	-	-	-	0.657	-0.148674	0.312
rs200408997	11:116842863-116842866	CC	downstream_gene_variant	MODIFIER	SIK3	23387	Transcript	XM_011542722.1	protein_coding	-	-	-	-	-	-	-	-	-	rs200408997	543	-1	-	EntrezGene	-	-	-	-	-	-	CCCCC	CCCCC	-	-	-	-	-	-	-	-	-	-	-	-	-	0.657	-0.148674	0.312
rs200408997	11:116842863-116842866	CC	downstream_gene_variant	MODIFIER	SIK3	23387	Transcript	XM_011542723.2	protein_coding	-	-	-	-	-	-	-	-	-	rs200408997	548	-1	-	EntrezGene	-	-	-	-	-	-	CCCCC	CCCCC	-	-	-	-	-	-	-	-	-	-	-	-	-	0.657	-0.148674	0.312
rs200408997	11:116842863-116842866	CC	downstream_gene_variant	MODIFIER	SIK3	23387	Transcript	XM_011542724.2	protein_coding	-	-	-	-	-	-	-	-	-	rs200408997	548	-1	-	EntrezGene	-	-	-	-	-	-	CCCCC	CCCCC	-	-	-	-	-	-	-	-	-	-	-	-	-	0.657	-0.148674	0.312
rs200408997	11:116842863-116842866	CC	downstream_gene_variant	MODIFIER	SIK3	23387	Transcript	XM_011542725.2	protein_coding	-	-	-	-	-	-	-	-	-	rs200408997	548	-1	-	EntrezGene	-	-	-	-	-	-	CCCCC	CCCCC	-	-	-	-	-	-	-	-	-	-	-	-	-	0.657	-0.148674	0.312
rs200408997	11:116842863-116842866	CC	downstream_gene_variant	MODIFIER	SIK3	23387	Transcript	XM_017017424.1	protein_coding	-	-	-	-	-	-	-	-	-	rs200408997	543	-1	-	EntrezGene	-	-	-	-	-	-	CCCCC	CCCCC	-	-	-	-	-	-	-	-	-	-	-	-	-	0.657	-0.148674	0.312
rs200408997	11:116842863-116842866	CC	downstream_gene_variant	MODIFIER	SIK3	23387	Transcript	XM_017017425.1	protein_coding	-	-	-	-	-	-	-	-	-	rs200408997	548	-1	-	EntrezGene	-	-	-	-	-	-	CCCCC	CCCCC	-	-	-	-	-	-	-	-	-	-	-	-	-	0.657	-0.148674	0.312
rs200408997	11:116842863-116842866	CC	downstream_gene_variant	MODIFIER	SIK3	23387	Transcript	XM_017017426.1	protein_coding	-	-	-	-	-	-	-	-	-	rs200408997	548	-1	-	EntrezGene	-	-	-	-	-	-	CCCCC	CCCCC	-	-	-	-	-	-	-	-	-	-	-	-	-	0.657	-0.148674	0.312
rs200408997	11:116842863-116842866	CC	downstream_gene_variant	MODIFIER	SIK3	23387	Transcript	XM_017017427.1	protein_coding	-	-	-	-	-	-	-	-	-	rs200408997	548	-1	-	EntrezGene	-	-	-	-	-	-	CCCCC	CCCCC	-	-	-	-	-	-	-	-	-	-	-	-	-	0.657	-0.148674	0.312
rs201579941	11:116844675-116844678	TAT	3_prime_UTR_variant	MODIFIER	SIK3	23387	Transcript	NM_001281748.3	protein_coding	25/25	-	-	-	4886-4891	-	-	-	-	rs201579941	-	-1	-	EntrezGene	-	-	-	-	-	-	TATTAT	TATTAT	-	-	-	-	-	-	-	-	-	-	-	-	-	1.763	0.060867	0.312
rs201579941	11:116844675-116844678	TAT	3_prime_UTR_variant	MODIFIER	SIK3	23387	Transcript	NM_001281749.3	protein_coding	24/24	-	-	-	4762-4767	-	-	-	-	rs201579941	-	-1	-	EntrezGene	-	-	-	-	-	-	TATTAT	TATTAT	-	-	-	-	-	-	-	-	-	-	-	-	-	1.763	0.060867	0.312
rs201579941	11:116844675-116844678	TAT	3_prime_UTR_variant	MODIFIER	SIK3	23387	Transcript	NM_001366686.2	protein_coding	25/25	-	-	-	5086-5091	-	-	-	-	rs201579941	-	-1	-	EntrezGene	-	-	-	-	-	-	TATTAT	TATTAT	-	-	-	-	-	-	-	-	-	-	-	-	-	1.763	0.060867	0.312
rs201579941	11:116844675-116844678	TAT	3_prime_UTR_variant	MODIFIER	SIK3	23387	Transcript	NM_025164.6	protein_coding	24/24	-	-	-	4942-4947	-	-	-	-	rs201579941	-	-1	-	EntrezGene	-	-	-	-	-	-	TATTAT	TATTAT	-	-	-	-	-	-	-	-	-	-	-	-	-	1.763	0.060867	0.312
rs201579941	11:116844675-116844678	TAT	intron_variant,non_coding_transcript_variant	MODIFIER	APOA1-AS	104326055	Transcript	NR_126362.1	antisense_RNA	-	2021-01-01	-	-	-	-	-	-	-	rs201579941	-	1	-	EntrezGene	-	-	-	-	-	-	TATTAT	TATTAT	-	-	-	-	-	-	-	-	-	-	-	-	-	1.763	0.060867	-
rs201579941	11:116844675-116844678	TAT	3_prime_UTR_variant	MODIFIER	SIK3	23387	Transcript	XM_005271482.4	protein_coding	24/24	-	-	-	4967-4972	-	-	-	-	rs201579941	-	-1	-	EntrezGene	-	-	-	-	-	-	TATTAT	TATTAT	-	-	-	-	-	-	-	-	-	-	-	-	-	1.763	0.060867	0.312
rs201579941	11:116844675-116844678	TAT	3_prime_UTR_variant	MODIFIER	SIK3	23387	Transcript	XM_005271484.3	protein_coding	24/24	-	-	-	4787-4792	-	-	-	-	rs201579941	-	-1	-	EntrezGene	-	-	-	-	-	-	TATTAT	TATTAT	-	-	-	-	-	-	-	-	-	-	-	-	-	1.763	0.060867	0.312
rs201579941	11:116844675-116844678	TAT	3_prime_UTR_variant	MODIFIER	SIK3	23387	Transcript	XM_005271485.3	protein_coding	2021-12-12	-	-	-	3449-3454	-	-	-	-	rs201579941	-	-1	-	EntrezGene	-	-	-	-	-	-	TATTAT	TATTAT	-	-	-	-	-	-	-	-	-	-	-	-	-	1.763	0.060867	0.312
rs201579941	11:116844675-116844678	TAT	3_prime_UTR_variant	MODIFIER	SIK3	23387	Transcript	XM_011542722.1	protein_coding	25/25	-	-	-	4931-4936	-	-	-	-	rs201579941	-	-1	-	EntrezGene	-	-	-	-	-	-	TATTAT	TATTAT	-	-	-	-	-	-	-	-	-	-	-	-	-	1.763	0.060867	0.312
rs201579941	11:116844675-116844678	TAT	3_prime_UTR_variant	MODIFIER	SIK3	23387	Transcript	XM_011542723.2	protein_coding	25/25	-	-	-	4954-4959	-	-	-	-	rs201579941	-	-1	-	EntrezGene	-	-	-	-	-	-	TATTAT	TATTAT	-	-	-	-	-	-	-	-	-	-	-	-	-	1.763	0.060867	0.312
rs201579941	11:116844675-116844678	TAT	3_prime_UTR_variant	MODIFIER	SIK3	23387	Transcript	XM_011542724.2	protein_coding	24/24	-	-	-	4808-4813	-	-	-	-	rs201579941	-	-1	-	EntrezGene	-	-	-	-	-	-	TATTAT	TATTAT	-	-	-	-	-	-	-	-	-	-	-	-	-	1.763	0.060867	0.312
rs201579941	11:116844675-116844678	TAT	3_prime_UTR_variant	MODIFIER	SIK3	23387	Transcript	XM_011542725.2	protein_coding	23/23	-	-	-	4691-4696	-	-	-	-	rs201579941	-	-1	-	EntrezGene	-	-	-	-	-	-	TATTAT	TATTAT	-	-	-	-	-	-	-	-	-	-	-	-	-	1.763	0.060867	0.312
rs201579941	11:116844675-116844678	TAT	3_prime_UTR_variant	MODIFIER	SIK3	23387	Transcript	XM_017017424.1	protein_coding	23/23	-	-	-	4643-4648	-	-	-	-	rs201579941	-	-1	-	EntrezGene	-	-	-	-	-	-	TATTAT	TATTAT	-	-	-	-	-	-	-	-	-	-	-	-	-	1.763	0.060867	0.312
rs201579941	11:116844675-116844678	TAT	3_prime_UTR_variant	MODIFIER	SIK3	23387	Transcript	XM_017017425.1	protein_coding	25/25	-	-	-	5149-5154	-	-	-	-	rs201579941	-	-1	-	EntrezGene	-	-	-	-	-	-	TATTAT	TATTAT	-	-	-	-	-	-	-	-	-	-	-	-	-	1.763	0.060867	0.312
rs201579941	11:116844675-116844678	TAT	3_prime_UTR_variant	MODIFIER	SIK3	23387	Transcript	XM_017017426.1	protein_coding	23/23	-	-	-	5023-5028	-	-	-	-	rs201579941	-	-1	-	EntrezGene	-	-	-	-	-	-	TATTAT	TATTAT	-	-	-	-	-	-	-	-	-	-	-	-	-	1.763	0.060867	0.312
rs201579941	11:116844675-116844678	TAT	3_prime_UTR_variant	MODIFIER	SIK3	23387	Transcript	XM_017017427.1	protein_coding	20/20	-	-	-	4426-4431	-	-	-	-	rs201579941	-	-1	-	EntrezGene	-	-	-	-	-	-	TATTAT	TATTAT	-	-	-	-	-	-	-	-	-	-	-	-	-	1.763	0.060867	0.312
rs888246	11:116853516-116853516	T	intron_variant	MODIFIER	SIK3	23387	Transcript	NM_001281748.3	protein_coding	-	21/24	-	-	-	-	-	-	-	rs888246	-	-1	-	EntrezGene	-	-	-	-	-	-	C	C	-	-	-	0.0739	-	-	1	15081120	-	-	-	-	-	0.131	-0.478986	0.312
rs888246	11:116853516-116853516	T	intron_variant	MODIFIER	SIK3	23387	Transcript	NM_001281749.3	protein_coding	-	20/23	-	-	-	-	-	-	-	rs888246	-	-1	-	EntrezGene	-	-	-	-	-	-	C	C	-	-	-	0.0739	-	-	1	15081120	-	-	-	-	-	0.131	-0.478986	0.312
rs888246	11:116853516-116853516	T	intron_variant	MODIFIER	SIK3	23387	Transcript	NM_001366686.2	protein_coding	-	21/24	-	-	-	-	-	-	-	rs888246	-	-1	-	EntrezGene	-	-	-	-	-	-	C	C	-	-	-	0.0739	-	-	1	15081120	-	-	-	-	-	0.131	-0.478986	0.312
rs888246	11:116853516-116853516	T	intron_variant	MODIFIER	SIK3	23387	Transcript	NM_025164.6	protein_coding	-	20/23	-	-	-	-	-	-	-	rs888246	-	-1	-	EntrezGene	-	-	-	-	-	-	C	C	-	-	-	0.0739	-	-	1	15081120	-	-	-	-	-	0.131	-0.478986	0.312
rs888246	11:116853516-116853516	T	intron_variant,non_coding_transcript_variant	MODIFIER	APOA1-AS	104326055	Transcript	NR_126362.1	antisense_RNA	-	2021-01-01	-	-	-	-	-	-	-	rs888246	-	1	-	EntrezGene	-	-	-	-	-	-	C	C	-	-	-	0.0739	-	-	1	15081120	-	-	-	-	-	0.131	-0.478986	-
rs888246	11:116853516-116853516	T	intron_variant	MODIFIER	SIK3	23387	Transcript	XM_005271482.4	protein_coding	-	20/23	-	-	-	-	-	-	-	rs888246	-	-1	-	EntrezGene	-	-	-	-	-	-	C	C	-	-	-	0.0739	-	-	1	15081120	-	-	-	-	-	0.131	-0.478986	0.312
rs888246	11:116853516-116853516	T	intron_variant	MODIFIER	SIK3	23387	Transcript	XM_005271484.3	protein_coding	-	20/23	-	-	-	-	-	-	-	rs888246	-	-1	-	EntrezGene	-	-	-	-	-	-	C	C	-	-	-	0.0739	-	-	1	15081120	-	-	-	-	-	0.131	-0.478986	0.312
rs888246	11:116853516-116853516	T	intron_variant	MODIFIER	SIK3	23387	Transcript	XM_005271485.3	protein_coding	-	2021-08-11	-	-	-	-	-	-	-	rs888246	-	-1	-	EntrezGene	-	-	-	-	-	-	C	C	-	-	-	0.0739	-	-	1	15081120	-	-	-	-	-	0.131	-0.478986	0.312
rs888246	11:116853516-116853516	T	intron_variant	MODIFIER	SIK3	23387	Transcript	XM_011542722.1	protein_coding	-	21/24	-	-	-	-	-	-	-	rs888246	-	-1	-	EntrezGene	-	-	-	-	-	-	C	C	-	-	-	0.0739	-	-	1	15081120	-	-	-	-	-	0.131	-0.478986	0.312
rs888246	11:116853516-116853516	T	intron_variant	MODIFIER	SIK3	23387	Transcript	XM_011542723.2	protein_coding	-	21/24	-	-	-	-	-	-	-	rs888246	-	-1	-	EntrezGene	-	-	-	-	-	-	C	C	-	-	-	0.0739	-	-	1	15081120	-	-	-	-	-	0.131	-0.478986	0.312
rs888246	11:116853516-116853516	T	intron_variant	MODIFIER	SIK3	23387	Transcript	XM_011542724.2	protein_coding	-	20/23	-	-	-	-	-	-	-	rs888246	-	-1	-	EntrezGene	-	-	-	-	-	-	C	C	-	-	-	0.0739	-	-	1	15081120	-	-	-	-	-	0.131	-0.478986	0.312
rs888246	11:116853516-116853516	T	intron_variant	MODIFIER	SIK3	23387	Transcript	XM_011542725.2	protein_coding	-	19/22	-	-	-	-	-	-	-	rs888246	-	-1	-	EntrezGene	-	-	-	-	-	-	C	C	-	-	-	0.0739	-	-	1	15081120	-	-	-	-	-	0.131	-0.478986	0.312
rs888246	11:116853516-116853516	T	intron_variant	MODIFIER	SIK3	23387	Transcript	XM_017017424.1	protein_coding	-	19/22	-	-	-	-	-	-	-	rs888246	-	-1	-	EntrezGene	-	-	-	-	-	-	C	C	-	-	-	0.0739	-	-	1	15081120	-	-	-	-	-	0.131	-0.478986	0.312
rs888246	11:116853516-116853516	T	intron_variant	MODIFIER	SIK3	23387	Transcript	XM_017017425.1	protein_coding	-	21/24	-	-	-	-	-	-	-	rs888246	-	-1	-	EntrezGene	-	-	-	-	-	-	C	C	-	-	-	0.0739	-	-	1	15081120	-	-	-	-	-	0.131	-0.478986	0.312
rs888246	11:116853516-116853516	T	intron_variant	MODIFIER	SIK3	23387	Transcript	XM_017017426.1	protein_coding	-	19/22	-	-	-	-	-	-	-	rs888246	-	-1	-	EntrezGene	-	-	-	-	-	-	C	C	-	-	-	0.0739	-	-	1	15081120	-	-	-	-	-	0.131	-0.478986	0.312
rs888246	11:116853516-116853516	T	intron_variant	MODIFIER	SIK3	23387	Transcript	XM_017017427.1	protein_coding	-	16/19	-	-	-	-	-	-	-	rs888246	-	-1	-	EntrezGene	-	-	-	-	-	-	C	C	-	-	-	0.0739	-	-	1	15081120	-	-	-	-	-	0.131	-0.478986	0.312
rs6589574	11:116859922-116859922	G	intron_variant	MODIFIER	SIK3	23387	Transcript	NM_001281748.3	protein_coding	-	19/24	-	-	-	-	-	-	-	rs6589574	-	-1	-	EntrezGene	-	-	-	-	-	-	A	A	-	-	-	0.8127	-	-	1	23726511	-	-	-	-	-	0.262	-0.335469	0.312
rs6589574	11:116859922-116859922	G	intron_variant	MODIFIER	SIK3	23387	Transcript	NM_001281749.3	protein_coding	-	18/23	-	-	-	-	-	-	-	rs6589574	-	-1	-	EntrezGene	-	-	-	-	-	-	A	A	-	-	-	0.8127	-	-	1	23726511	-	-	-	-	-	0.262	-0.335469	0.312
rs6589574	11:116859922-116859922	G	intron_variant	MODIFIER	SIK3	23387	Transcript	NM_001366686.2	protein_coding	-	19/24	-	-	-	-	-	-	-	rs6589574	-	-1	-	EntrezGene	-	-	-	-	-	-	A	A	-	-	-	0.8127	-	-	1	23726511	-	-	-	-	-	0.262	-0.335469	0.312
rs6589574	11:116859922-116859922	G	intron_variant	MODIFIER	SIK3	23387	Transcript	NM_025164.6	protein_coding	-	18/23	-	-	-	-	-	-	-	rs6589574	-	-1	-	EntrezGene	-	-	-	-	-	-	A	A	-	-	-	0.8127	-	-	1	23726511	-	-	-	-	-	0.262	-0.335469	0.312
rs6589574	11:116859922-116859922	G	downstream_gene_variant	MODIFIER	APOA1-AS	104326055	Transcript	NR_126362.1	antisense_RNA	-	-	-	-	-	-	-	-	-	rs6589574	4193	1	-	EntrezGene	-	-	-	-	-	-	A	A	-	-	-	0.8127	-	-	1	23726511	-	-	-	-	-	0.262	-0.335469	-
rs6589574	11:116859922-116859922	G	intron_variant	MODIFIER	SIK3	23387	Transcript	XM_005271482.4	protein_coding	-	18/23	-	-	-	-	-	-	-	rs6589574	-	-1	-	EntrezGene	-	-	-	-	-	-	A	A	-	-	-	0.8127	-	-	1	23726511	-	-	-	-	-	0.262	-0.335469	0.312
rs6589574	11:116859922-116859922	G	intron_variant	MODIFIER	SIK3	23387	Transcript	XM_005271484.3	protein_coding	-	18/23	-	-	-	-	-	-	-	rs6589574	-	-1	-	EntrezGene	-	-	-	-	-	-	A	A	-	-	-	0.8127	-	-	1	23726511	-	-	-	-	-	0.262	-0.335469	0.312
rs6589574	11:116859922-116859922	G	intron_variant	MODIFIER	SIK3	23387	Transcript	XM_005271485.3	protein_coding	-	2021-06-11	-	-	-	-	-	-	-	rs6589574	-	-1	-	EntrezGene	-	-	-	-	-	-	A	A	-	-	-	0.8127	-	-	1	23726511	-	-	-	-	-	0.262	-0.335469	0.312
rs6589574	11:116859922-116859922	G	intron_variant	MODIFIER	SIK3	23387	Transcript	XM_011542722.1	protein_coding	-	19/24	-	-	-	-	-	-	-	rs6589574	-	-1	-	EntrezGene	-	-	-	-	-	-	A	A	-	-	-	0.8127	-	-	1	23726511	-	-	-	-	-	0.262	-0.335469	0.312
rs6589574	11:116859922-116859922	G	intron_variant	MODIFIER	SIK3	23387	Transcript	XM_011542723.2	protein_coding	-	19/24	-	-	-	-	-	-	-	rs6589574	-	-1	-	EntrezGene	-	-	-	-	-	-	A	A	-	-	-	0.8127	-	-	1	23726511	-	-	-	-	-	0.262	-0.335469	0.312
rs6589574	11:116859922-116859922	G	intron_variant	MODIFIER	SIK3	23387	Transcript	XM_011542724.2	protein_coding	-	18/23	-	-	-	-	-	-	-	rs6589574	-	-1	-	EntrezGene	-	-	-	-	-	-	A	A	-	-	-	0.8127	-	-	1	23726511	-	-	-	-	-	0.262	-0.335469	0.312
rs6589574	11:116859922-116859922	G	intron_variant	MODIFIER	SIK3	23387	Transcript	XM_011542725.2	protein_coding	-	17/22	-	-	-	-	-	-	-	rs6589574	-	-1	-	EntrezGene	-	-	-	-	-	-	A	A	-	-	-	0.8127	-	-	1	23726511	-	-	-	-	-	0.262	-0.335469	0.312
rs6589574	11:116859922-116859922	G	intron_variant	MODIFIER	SIK3	23387	Transcript	XM_017017424.1	protein_coding	-	17/22	-	-	-	-	-	-	-	rs6589574	-	-1	-	EntrezGene	-	-	-	-	-	-	A	A	-	-	-	0.8127	-	-	1	23726511	-	-	-	-	-	0.262	-0.335469	0.312
rs6589574	11:116859922-116859922	G	intron_variant	MODIFIER	SIK3	23387	Transcript	XM_017017425.1	protein_coding	-	19/24	-	-	-	-	-	-	-	rs6589574	-	-1	-	EntrezGene	-	-	-	-	-	-	A	A	-	-	-	0.8127	-	-	1	23726511	-	-	-	-	-	0.262	-0.335469	0.312
rs6589574	11:116859922-116859922	G	intron_variant	MODIFIER	SIK3	23387	Transcript	XM_017017426.1	protein_coding	-	17/22	-	-	-	-	-	-	-	rs6589574	-	-1	-	EntrezGene	-	-	-	-	-	-	A	A	-	-	-	0.8127	-	-	1	23726511	-	-	-	-	-	0.262	-0.335469	0.312
rs6589574	11:116859922-116859922	G	intron_variant	MODIFIER	SIK3	23387	Transcript	XM_017017427.1	protein_coding	-	14/19	-	-	-	-	-	-	-	rs6589574	-	-1	-	EntrezGene	-	-	-	-	-	-	A	A	-	-	-	0.8127	-	-	1	23726511	-	-	-	-	-	0.262	-0.335469	0.312
rs6589574	11:116859922-116859922	G	downstream_gene_variant	MODIFIER	SIK3	23387	Transcript	XR_001747816.1	misc_RNA	-	-	-	-	-	-	-	-	-	rs6589574	2306	-1	-	EntrezGene	-	-	-	-	-	-	A	A	-	-	-	0.8127	-	-	1	23726511	-	-	-	-	-	0.262	-0.335469	0.312
rs2080586	11:116862600-116862600	C	intron_variant	MODIFIER	SIK3	23387	Transcript	NM_001281748.3	protein_coding	-	16/24	-	-	-	-	-	-	-	rs2080586	-	-1	-	EntrezGene	-	-	-	-	-	-	T	T	-	-	-	0.1795	-	-	1	-	-	-	-	-	-	5.395	0.397164	0.312
rs2080586	11:116862600-116862600	C	intron_variant	MODIFIER	SIK3	23387	Transcript	NM_001281749.3	protein_coding	-	15/23	-	-	-	-	-	-	-	rs2080586	-	-1	-	EntrezGene	-	-	-	-	-	-	T	T	-	-	-	0.1795	-	-	1	-	-	-	-	-	-	5.395	0.397164	0.312
rs2080586	11:116862600-116862600	C	intron_variant	MODIFIER	SIK3	23387	Transcript	NM_001366686.2	protein_coding	-	16/24	-	-	-	-	-	-	-	rs2080586	-	-1	-	EntrezGene	-	-	-	-	-	-	T	T	-	-	-	0.1795	-	-	1	-	-	-	-	-	-	5.395	0.397164	0.312
rs2080586	11:116862600-116862600	C	intron_variant	MODIFIER	SIK3	23387	Transcript	NM_025164.6	protein_coding	-	15/23	-	-	-	-	-	-	-	rs2080586	-	-1	-	EntrezGene	-	-	-	-	-	-	T	T	-	-	-	0.1795	-	-	1	-	-	-	-	-	-	5.395	0.397164	0.312
rs2080586	11:116862600-116862600	C	intron_variant	MODIFIER	SIK3	23387	Transcript	XM_005271482.4	protein_coding	-	15/23	-	-	-	-	-	-	-	rs2080586	-	-1	-	EntrezGene	-	-	-	-	-	-	T	T	-	-	-	0.1795	-	-	1	-	-	-	-	-	-	5.395	0.397164	0.312
rs2080586	11:116862600-116862600	C	intron_variant	MODIFIER	SIK3	23387	Transcript	XM_005271484.3	protein_coding	-	15/23	-	-	-	-	-	-	-	rs2080586	-	-1	-	EntrezGene	-	-	-	-	-	-	T	T	-	-	-	0.1795	-	-	1	-	-	-	-	-	-	5.395	0.397164	0.312
rs2080586	11:116862600-116862600	C	intron_variant	MODIFIER	SIK3	23387	Transcript	XM_005271485.3	protein_coding	-	2021-03-11	-	-	-	-	-	-	-	rs2080586	-	-1	-	EntrezGene	-	-	-	-	-	-	T	T	-	-	-	0.1795	-	-	1	-	-	-	-	-	-	5.395	0.397164	0.312
rs2080586	11:116862600-116862600	C	intron_variant	MODIFIER	SIK3	23387	Transcript	XM_011542722.1	protein_coding	-	16/24	-	-	-	-	-	-	-	rs2080586	-	-1	-	EntrezGene	-	-	-	-	-	-	T	T	-	-	-	0.1795	-	-	1	-	-	-	-	-	-	5.395	0.397164	0.312
rs2080586	11:116862600-116862600	C	intron_variant	MODIFIER	SIK3	23387	Transcript	XM_011542723.2	protein_coding	-	16/24	-	-	-	-	-	-	-	rs2080586	-	-1	-	EntrezGene	-	-	-	-	-	-	T	T	-	-	-	0.1795	-	-	1	-	-	-	-	-	-	5.395	0.397164	0.312
rs2080586	11:116862600-116862600	C	intron_variant	MODIFIER	SIK3	23387	Transcript	XM_011542724.2	protein_coding	-	15/23	-	-	-	-	-	-	-	rs2080586	-	-1	-	EntrezGene	-	-	-	-	-	-	T	T	-	-	-	0.1795	-	-	1	-	-	-	-	-	-	5.395	0.397164	0.312
rs2080586	11:116862600-116862600	C	intron_variant	MODIFIER	SIK3	23387	Transcript	XM_011542725.2	protein_coding	-	14/22	-	-	-	-	-	-	-	rs2080586	-	-1	-	EntrezGene	-	-	-	-	-	-	T	T	-	-	-	0.1795	-	-	1	-	-	-	-	-	-	5.395	0.397164	0.312
rs2080586	11:116862600-116862600	C	downstream_gene_variant	MODIFIER	SIK3	23387	Transcript	XM_011542726.1	protein_coding	-	-	-	-	-	-	-	-	-	rs2080586	4207	-1	-	EntrezGene	-	-	-	-	-	-	T	T	-	-	-	0.1795	-	-	1	-	-	-	-	-	-	5.395	0.397164	0.312
rs2080586	11:116862600-116862600	C	intron_variant	MODIFIER	SIK3	23387	Transcript	XM_017017424.1	protein_coding	-	14/22	-	-	-	-	-	-	-	rs2080586	-	-1	-	EntrezGene	-	-	-	-	-	-	T	T	-	-	-	0.1795	-	-	1	-	-	-	-	-	-	5.395	0.397164	0.312
rs2080586	11:116862600-116862600	C	intron_variant	MODIFIER	SIK3	23387	Transcript	XM_017017425.1	protein_coding	-	16/24	-	-	-	-	-	-	-	rs2080586	-	-1	-	EntrezGene	-	-	-	-	-	-	T	T	-	-	-	0.1795	-	-	1	-	-	-	-	-	-	5.395	0.397164	0.312
rs2080586	11:116862600-116862600	C	intron_variant	MODIFIER	SIK3	23387	Transcript	XM_017017426.1	protein_coding	-	14/22	-	-	-	-	-	-	-	rs2080586	-	-1	-	EntrezGene	-	-	-	-	-	-	T	T	-	-	-	0.1795	-	-	1	-	-	-	-	-	-	5.395	0.397164	0.312
rs2080586	11:116862600-116862600	C	intron_variant	MODIFIER	SIK3	23387	Transcript	XM_017017427.1	protein_coding	-	2021-11-19	-	-	-	-	-	-	-	rs2080586	-	-1	-	EntrezGene	-	-	-	-	-	-	T	T	-	-	-	0.1795	-	-	1	-	-	-	-	-	-	5.395	0.397164	0.312
rs2080586	11:116862600-116862600	C	intron_variant,non_coding_transcript_variant	MODIFIER	SIK3	23387	Transcript	XR_001747816.1	misc_RNA	-	15/15	-	-	-	-	-	-	-	rs2080586	-	-1	-	EntrezGene	-	-	-	-	-	-	T	T	-	-	-	0.1795	-	-	1	-	-	-	-	-	-	5.395	0.397164	0.312
rs74341458	11:116880833-116880833	A	intron_variant	MODIFIER	SIK3	23387	Transcript	NM_001281748.3	protein_coding	-	2021-07-24	-	-	-	-	-	-	-	rs74341458	-	-1	-	EntrezGene	-	-	-	-	-	-	G	G	-	-	-	0.0743	-	-	-	-	-	-	-	-	-	6.948	0.543122	0.312
rs74341458	11:116880833-116880833	A	intron_variant	MODIFIER	SIK3	23387	Transcript	NM_001281749.3	protein_coding	-	2021-06-23	-	-	-	-	-	-	-	rs74341458	-	-1	-	EntrezGene	-	-	-	-	-	-	G	G	-	-	-	0.0743	-	-	-	-	-	-	-	-	-	6.948	0.543122	0.312
rs74341458	11:116880833-116880833	A	intron_variant	MODIFIER	SIK3	23387	Transcript	NM_001366686.2	protein_coding	-	2021-06-24	-	-	-	-	-	-	-	rs74341458	-	-1	-	EntrezGene	-	-	-	-	-	-	G	G	-	-	-	0.0743	-	-	-	-	-	-	-	-	-	6.948	0.543122	0.312
rs74341458	11:116880833-116880833	A	intron_variant	MODIFIER	SIK3	23387	Transcript	NM_025164.6	protein_coding	-	2021-06-23	-	-	-	-	-	-	-	rs74341458	-	-1	-	EntrezGene	-	-	-	-	-	-	G	G	-	-	-	0.0743	-	-	-	-	-	-	-	-	-	6.948	0.543122	0.312
rs74341458	11:116880833-116880833	A	intron_variant	MODIFIER	SIK3	23387	Transcript	XM_005271482.4	protein_coding	-	2021-06-23	-	-	-	-	-	-	-	rs74341458	-	-1	-	EntrezGene	-	-	-	-	-	-	G	G	-	-	-	0.0743	-	-	-	-	-	-	-	-	-	6.948	0.543122	0.312
rs74341458	11:116880833-116880833	A	intron_variant	MODIFIER	SIK3	23387	Transcript	XM_005271484.3	protein_coding	-	2021-06-23	-	-	-	-	-	-	-	rs74341458	-	-1	-	EntrezGene	-	-	-	-	-	-	G	G	-	-	-	0.0743	-	-	-	-	-	-	-	-	-	6.948	0.543122	0.312
rs74341458	11:116880833-116880833	A	intron_variant	MODIFIER	SIK3	23387	Transcript	XM_011542722.1	protein_coding	-	2021-06-24	-	-	-	-	-	-	-	rs74341458	-	-1	-	EntrezGene	-	-	-	-	-	-	G	G	-	-	-	0.0743	-	-	-	-	-	-	-	-	-	6.948	0.543122	0.312
rs74341458	11:116880833-116880833	A	intron_variant	MODIFIER	SIK3	23387	Transcript	XM_011542723.2	protein_coding	-	2021-06-24	-	-	-	-	-	-	-	rs74341458	-	-1	-	EntrezGene	-	-	-	-	-	-	G	G	-	-	-	0.0743	-	-	-	-	-	-	-	-	-	6.948	0.543122	0.312
rs74341458	11:116880833-116880833	A	intron_variant	MODIFIER	SIK3	23387	Transcript	XM_011542724.2	protein_coding	-	2021-05-23	-	-	-	-	-	-	-	rs74341458	-	-1	-	EntrezGene	-	-	-	-	-	-	G	G	-	-	-	0.0743	-	-	-	-	-	-	-	-	-	6.948	0.543122	0.312
rs74341458	11:116880833-116880833	A	intron_variant	MODIFIER	SIK3	23387	Transcript	XM_011542725.2	protein_coding	-	2021-04-22	-	-	-	-	-	-	-	rs74341458	-	-1	-	EntrezGene	-	-	-	-	-	-	G	G	-	-	-	0.0743	-	-	-	-	-	-	-	-	-	6.948	0.543122	0.312
rs74341458	11:116880833-116880833	A	intron_variant	MODIFIER	SIK3	23387	Transcript	XM_011542726.1	protein_coding	-	2021-06-15	-	-	-	-	-	-	-	rs74341458	-	-1	-	EntrezGene	-	-	-	-	-	-	G	G	-	-	-	0.0743	-	-	-	-	-	-	-	-	-	6.948	0.543122	0.312
rs74341458	11:116880833-116880833	A	intron_variant	MODIFIER	SIK3	23387	Transcript	XM_017017424.1	protein_coding	-	2021-06-22	-	-	-	-	-	-	-	rs74341458	-	-1	-	EntrezGene	-	-	-	-	-	-	G	G	-	-	-	0.0743	-	-	-	-	-	-	-	-	-	6.948	0.543122	0.312
rs74341458	11:116880833-116880833	A	intron_variant	MODIFIER	SIK3	23387	Transcript	XM_017017425.1	protein_coding	-	2021-06-24	-	-	-	-	-	-	-	rs74341458	-	-1	-	EntrezGene	-	-	-	-	-	-	G	G	-	-	-	0.0743	-	-	-	-	-	-	-	-	-	6.948	0.543122	0.312
rs74341458	11:116880833-116880833	A	intron_variant	MODIFIER	SIK3	23387	Transcript	XM_017017426.1	protein_coding	-	2021-04-22	-	-	-	-	-	-	-	rs74341458	-	-1	-	EntrezGene	-	-	-	-	-	-	G	G	-	-	-	0.0743	-	-	-	-	-	-	-	-	-	6.948	0.543122	0.312
rs74341458	11:116880833-116880833	A	intron_variant	MODIFIER	SIK3	23387	Transcript	XM_017017427.1	protein_coding	-	2021-02-19	-	-	-	-	-	-	-	rs74341458	-	-1	-	EntrezGene	-	-	-	-	-	-	G	G	-	-	-	0.0743	-	-	-	-	-	-	-	-	-	6.948	0.543122	0.312
rs74341458	11:116880833-116880833	A	intron_variant,non_coding_transcript_variant	MODIFIER	SIK3	23387	Transcript	XR_001747816.1	misc_RNA	-	2021-06-15	-	-	-	-	-	-	-	rs74341458	-	-1	-	EntrezGene	-	-	-	-	-	-	G	G	-	-	-	0.0743	-	-	-	-	-	-	-	-	-	6.948	0.543122	0.312
rs1473177	11:116888616-116888616	C	intron_variant	MODIFIER	SIK3	23387	Transcript	NM_001281748.3	protein_coding	-	2021-07-24	-	-	-	-	-	-	-	rs1473177	-	-1	-	EntrezGene	-	-	-	-	-	-	T	T	-	-	-	0.0751	-	-	1	19404734	-	-	-	-	-	1.458	0.018932	0.312
rs1473177	11:116888616-116888616	C	intron_variant	MODIFIER	SIK3	23387	Transcript	NM_001281749.3	protein_coding	-	2021-06-23	-	-	-	-	-	-	-	rs1473177	-	-1	-	EntrezGene	-	-	-	-	-	-	T	T	-	-	-	0.0751	-	-	1	19404734	-	-	-	-	-	1.458	0.018932	0.312
rs1473177	11:116888616-116888616	C	intron_variant	MODIFIER	SIK3	23387	Transcript	NM_001366686.2	protein_coding	-	2021-06-24	-	-	-	-	-	-	-	rs1473177	-	-1	-	EntrezGene	-	-	-	-	-	-	T	T	-	-	-	0.0751	-	-	1	19404734	-	-	-	-	-	1.458	0.018932	0.312
rs1473177	11:116888616-116888616	C	intron_variant	MODIFIER	SIK3	23387	Transcript	NM_025164.6	protein_coding	-	2021-06-23	-	-	-	-	-	-	-	rs1473177	-	-1	-	EntrezGene	-	-	-	-	-	-	T	T	-	-	-	0.0751	-	-	1	19404734	-	-	-	-	-	1.458	0.018932	0.312
rs1473177	11:116888616-116888616	C	intron_variant	MODIFIER	SIK3	23387	Transcript	XM_005271482.4	protein_coding	-	2021-06-23	-	-	-	-	-	-	-	rs1473177	-	-1	-	EntrezGene	-	-	-	-	-	-	T	T	-	-	-	0.0751	-	-	1	19404734	-	-	-	-	-	1.458	0.018932	0.312
rs1473177	11:116888616-116888616	C	intron_variant	MODIFIER	SIK3	23387	Transcript	XM_005271484.3	protein_coding	-	2021-06-23	-	-	-	-	-	-	-	rs1473177	-	-1	-	EntrezGene	-	-	-	-	-	-	T	T	-	-	-	0.0751	-	-	1	19404734	-	-	-	-	-	1.458	0.018932	0.312
rs1473177	11:116888616-116888616	C	intron_variant	MODIFIER	SIK3	23387	Transcript	XM_011542722.1	protein_coding	-	2021-06-24	-	-	-	-	-	-	-	rs1473177	-	-1	-	EntrezGene	-	-	-	-	-	-	T	T	-	-	-	0.0751	-	-	1	19404734	-	-	-	-	-	1.458	0.018932	0.312
rs1473177	11:116888616-116888616	C	intron_variant	MODIFIER	SIK3	23387	Transcript	XM_011542723.2	protein_coding	-	2021-06-24	-	-	-	-	-	-	-	rs1473177	-	-1	-	EntrezGene	-	-	-	-	-	-	T	T	-	-	-	0.0751	-	-	1	19404734	-	-	-	-	-	1.458	0.018932	0.312
rs1473177	11:116888616-116888616	C	intron_variant	MODIFIER	SIK3	23387	Transcript	XM_011542724.2	protein_coding	-	2021-05-23	-	-	-	-	-	-	-	rs1473177	-	-1	-	EntrezGene	-	-	-	-	-	-	T	T	-	-	-	0.0751	-	-	1	19404734	-	-	-	-	-	1.458	0.018932	0.312
rs1473177	11:116888616-116888616	C	intron_variant	MODIFIER	SIK3	23387	Transcript	XM_011542725.2	protein_coding	-	2021-04-22	-	-	-	-	-	-	-	rs1473177	-	-1	-	EntrezGene	-	-	-	-	-	-	T	T	-	-	-	0.0751	-	-	1	19404734	-	-	-	-	-	1.458	0.018932	0.312
rs1473177	11:116888616-116888616	C	intron_variant	MODIFIER	SIK3	23387	Transcript	XM_011542726.1	protein_coding	-	2021-06-15	-	-	-	-	-	-	-	rs1473177	-	-1	-	EntrezGene	-	-	-	-	-	-	T	T	-	-	-	0.0751	-	-	1	19404734	-	-	-	-	-	1.458	0.018932	0.312
rs1473177	11:116888616-116888616	C	intron_variant	MODIFIER	SIK3	23387	Transcript	XM_017017424.1	protein_coding	-	2021-06-22	-	-	-	-	-	-	-	rs1473177	-	-1	-	EntrezGene	-	-	-	-	-	-	T	T	-	-	-	0.0751	-	-	1	19404734	-	-	-	-	-	1.458	0.018932	0.312
rs1473177	11:116888616-116888616	C	intron_variant	MODIFIER	SIK3	23387	Transcript	XM_017017425.1	protein_coding	-	2021-06-24	-	-	-	-	-	-	-	rs1473177	-	-1	-	EntrezGene	-	-	-	-	-	-	T	T	-	-	-	0.0751	-	-	1	19404734	-	-	-	-	-	1.458	0.018932	0.312
rs1473177	11:116888616-116888616	C	intron_variant	MODIFIER	SIK3	23387	Transcript	XM_017017426.1	protein_coding	-	2021-04-22	-	-	-	-	-	-	-	rs1473177	-	-1	-	EntrezGene	-	-	-	-	-	-	T	T	-	-	-	0.0751	-	-	1	19404734	-	-	-	-	-	1.458	0.018932	0.312
rs1473177	11:116888616-116888616	C	intron_variant	MODIFIER	SIK3	23387	Transcript	XM_017017427.1	protein_coding	-	2021-02-19	-	-	-	-	-	-	-	rs1473177	-	-1	-	EntrezGene	-	-	-	-	-	-	T	T	-	-	-	0.0751	-	-	1	19404734	-	-	-	-	-	1.458	0.018932	0.312
rs1473177	11:116888616-116888616	C	intron_variant,non_coding_transcript_variant	MODIFIER	SIK3	23387	Transcript	XR_001747816.1	misc_RNA	-	2021-06-15	-	-	-	-	-	-	-	rs1473177	-	-1	-	EntrezGene	-	-	-	-	-	-	T	T	-	-	-	0.0751	-	-	1	19404734	-	-	-	-	-	1.458	0.018932	0.312
rs1473177	11:116888616-116888616	C	regulatory_region_variant	MODIFIER	-	-	RegulatoryFeature	ENSR00000443527	promoter_flanking_region	-	-	-	-	-	-	-	-	-	rs1473177	-	-	-	-	-	-	-	-	-	-	-	-	-	-	-	0.0751	-	-	1	19404734	-	-	-	-	-	1.458	0.018932	-
rs75158858	11:116892113-116892113	A	intron_variant	MODIFIER	SIK3	23387	Transcript	NM_001281748.3	protein_coding	-	2021-07-24	-	-	-	-	-	-	-	rs75158858	-	-1	-	EntrezGene	-	-	-	-	-	-	G	G	-	-	-	-	-	-	-	-	-	-	-	-	-	0.222	-0.370072	0.312
rs75158858	11:116892113-116892113	A	intron_variant	MODIFIER	SIK3	23387	Transcript	NM_001281749.3	protein_coding	-	2021-06-23	-	-	-	-	-	-	-	rs75158858	-	-1	-	EntrezGene	-	-	-	-	-	-	G	G	-	-	-	-	-	-	-	-	-	-	-	-	-	0.222	-0.370072	0.312
rs75158858	11:116892113-116892113	A	intron_variant	MODIFIER	SIK3	23387	Transcript	NM_001366686.2	protein_coding	-	2021-06-24	-	-	-	-	-	-	-	rs75158858	-	-1	-	EntrezGene	-	-	-	-	-	-	G	G	-	-	-	-	-	-	-	-	-	-	-	-	-	0.222	-0.370072	0.312
rs75158858	11:116892113-116892113	A	intron_variant	MODIFIER	SIK3	23387	Transcript	NM_025164.6	protein_coding	-	2021-06-23	-	-	-	-	-	-	-	rs75158858	-	-1	-	EntrezGene	-	-	-	-	-	-	G	G	-	-	-	-	-	-	-	-	-	-	-	-	-	0.222	-0.370072	0.312
rs75158858	11:116892113-116892113	A	intron_variant	MODIFIER	SIK3	23387	Transcript	XM_005271482.4	protein_coding	-	2021-06-23	-	-	-	-	-	-	-	rs75158858	-	-1	-	EntrezGene	-	-	-	-	-	-	G	G	-	-	-	-	-	-	-	-	-	-	-	-	-	0.222	-0.370072	0.312
rs75158858	11:116892113-116892113	A	intron_variant	MODIFIER	SIK3	23387	Transcript	XM_005271484.3	protein_coding	-	2021-06-23	-	-	-	-	-	-	-	rs75158858	-	-1	-	EntrezGene	-	-	-	-	-	-	G	G	-	-	-	-	-	-	-	-	-	-	-	-	-	0.222	-0.370072	0.312
rs75158858	11:116892113-116892113	A	intron_variant	MODIFIER	SIK3	23387	Transcript	XM_011542722.1	protein_coding	-	2021-06-24	-	-	-	-	-	-	-	rs75158858	-	-1	-	EntrezGene	-	-	-	-	-	-	G	G	-	-	-	-	-	-	-	-	-	-	-	-	-	0.222	-0.370072	0.312
rs75158858	11:116892113-116892113	A	intron_variant	MODIFIER	SIK3	23387	Transcript	XM_011542723.2	protein_coding	-	2021-06-24	-	-	-	-	-	-	-	rs75158858	-	-1	-	EntrezGene	-	-	-	-	-	-	G	G	-	-	-	-	-	-	-	-	-	-	-	-	-	0.222	-0.370072	0.312
rs75158858	11:116892113-116892113	A	intron_variant	MODIFIER	SIK3	23387	Transcript	XM_011542724.2	protein_coding	-	2021-05-23	-	-	-	-	-	-	-	rs75158858	-	-1	-	EntrezGene	-	-	-	-	-	-	G	G	-	-	-	-	-	-	-	-	-	-	-	-	-	0.222	-0.370072	0.312
rs75158858	11:116892113-116892113	A	intron_variant	MODIFIER	SIK3	23387	Transcript	XM_011542725.2	protein_coding	-	2021-04-22	-	-	-	-	-	-	-	rs75158858	-	-1	-	EntrezGene	-	-	-	-	-	-	G	G	-	-	-	-	-	-	-	-	-	-	-	-	-	0.222	-0.370072	0.312
rs75158858	11:116892113-116892113	A	intron_variant	MODIFIER	SIK3	23387	Transcript	XM_011542726.1	protein_coding	-	2021-06-15	-	-	-	-	-	-	-	rs75158858	-	-1	-	EntrezGene	-	-	-	-	-	-	G	G	-	-	-	-	-	-	-	-	-	-	-	-	-	0.222	-0.370072	0.312
rs75158858	11:116892113-116892113	A	intron_variant	MODIFIER	SIK3	23387	Transcript	XM_017017424.1	protein_coding	-	2021-06-22	-	-	-	-	-	-	-	rs75158858	-	-1	-	EntrezGene	-	-	-	-	-	-	G	G	-	-	-	-	-	-	-	-	-	-	-	-	-	0.222	-0.370072	0.312
rs75158858	11:116892113-116892113	A	intron_variant	MODIFIER	SIK3	23387	Transcript	XM_017017425.1	protein_coding	-	2021-06-24	-	-	-	-	-	-	-	rs75158858	-	-1	-	EntrezGene	-	-	-	-	-	-	G	G	-	-	-	-	-	-	-	-	-	-	-	-	-	0.222	-0.370072	0.312
rs75158858	11:116892113-116892113	A	intron_variant	MODIFIER	SIK3	23387	Transcript	XM_017017426.1	protein_coding	-	2021-04-22	-	-	-	-	-	-	-	rs75158858	-	-1	-	EntrezGene	-	-	-	-	-	-	G	G	-	-	-	-	-	-	-	-	-	-	-	-	-	0.222	-0.370072	0.312
rs75158858	11:116892113-116892113	A	intron_variant	MODIFIER	SIK3	23387	Transcript	XM_017017427.1	protein_coding	-	2021-02-19	-	-	-	-	-	-	-	rs75158858	-	-1	-	EntrezGene	-	-	-	-	-	-	G	G	-	-	-	-	-	-	-	-	-	-	-	-	-	0.222	-0.370072	0.312
rs75158858	11:116892113-116892113	A	intron_variant,non_coding_transcript_variant	MODIFIER	SIK3	23387	Transcript	XR_001747816.1	misc_RNA	-	2021-06-15	-	-	-	-	-	-	-	rs75158858	-	-1	-	EntrezGene	-	-	-	-	-	-	G	G	-	-	-	-	-	-	-	-	-	-	-	-	-	0.222	-0.370072	0.312
rs202181861	11:116914107-116914108	-	intron_variant	MODIFIER	SIK3	23387	Transcript	NM_001281748.3	protein_coding	-	2021-05-24	-	-	-	-	-	-	-	rs202181861	-	-1	-	EntrezGene	-	-	-	-	-	-	C	C	-	-	-	-	-	-	-	-	-	-	-	-	-	0.053	-0.662086	0.312
rs202181861	11:116914107-116914108	-	intron_variant	MODIFIER	SIK3	23387	Transcript	NM_001281749.3	protein_coding	-	2021-04-23	-	-	-	-	-	-	-	rs202181861	-	-1	-	EntrezGene	-	-	-	-	-	-	C	C	-	-	-	-	-	-	-	-	-	-	-	-	-	0.053	-0.662086	0.312
rs202181861	11:116914107-116914108	-	intron_variant	MODIFIER	SIK3	23387	Transcript	NM_001366686.2	protein_coding	-	2021-04-24	-	-	-	-	-	-	-	rs202181861	-	-1	-	EntrezGene	-	-	-	-	-	-	C	C	-	-	-	-	-	-	-	-	-	-	-	-	-	0.053	-0.662086	0.312
rs202181861	11:116914107-116914108	-	intron_variant	MODIFIER	SIK3	23387	Transcript	NM_001366687.1	protein_coding	-	2021-04-04	-	-	-	-	-	-	-	rs202181861	-	-1	-	EntrezGene	-	-	-	-	-	-	C	C	-	-	-	-	-	-	-	-	-	-	-	-	-	0.053	-0.662086	0.312
rs202181861	11:116914107-116914108	-	intron_variant	MODIFIER	SIK3	23387	Transcript	NM_025164.6	protein_coding	-	2021-04-23	-	-	-	-	-	-	-	rs202181861	-	-1	-	EntrezGene	-	-	-	-	-	-	C	C	-	-	-	-	-	-	-	-	-	-	-	-	-	0.053	-0.662086	0.312
rs202181861	11:116914107-116914108	-	intron_variant	MODIFIER	SIK3	23387	Transcript	XM_005271482.4	protein_coding	-	2021-04-23	-	-	-	-	-	-	-	rs202181861	-	-1	-	EntrezGene	-	-	-	-	-	-	C	C	-	-	-	-	-	-	-	-	-	-	-	-	-	0.053	-0.662086	0.312
rs202181861	11:116914107-116914108	-	intron_variant	MODIFIER	SIK3	23387	Transcript	XM_005271484.3	protein_coding	-	2021-04-23	-	-	-	-	-	-	-	rs202181861	-	-1	-	EntrezGene	-	-	-	-	-	-	C	C	-	-	-	-	-	-	-	-	-	-	-	-	-	0.053	-0.662086	0.312
rs202181861	11:116914107-116914108	-	intron_variant	MODIFIER	SIK3	23387	Transcript	XM_011542722.1	protein_coding	-	2021-04-24	-	-	-	-	-	-	-	rs202181861	-	-1	-	EntrezGene	-	-	-	-	-	-	C	C	-	-	-	-	-	-	-	-	-	-	-	-	-	0.053	-0.662086	0.312
rs202181861	11:116914107-116914108	-	intron_variant	MODIFIER	SIK3	23387	Transcript	XM_011542723.2	protein_coding	-	2021-04-24	-	-	-	-	-	-	-	rs202181861	-	-1	-	EntrezGene	-	-	-	-	-	-	C	C	-	-	-	-	-	-	-	-	-	-	-	-	-	0.053	-0.662086	0.312
rs202181861	11:116914107-116914108	-	intron_variant	MODIFIER	SIK3	23387	Transcript	XM_011542724.2	protein_coding	-	2021-03-23	-	-	-	-	-	-	-	rs202181861	-	-1	-	EntrezGene	-	-	-	-	-	-	C	C	-	-	-	-	-	-	-	-	-	-	-	-	-	0.053	-0.662086	0.312
rs202181861	11:116914107-116914108	-	intron_variant	MODIFIER	SIK3	23387	Transcript	XM_011542725.2	protein_coding	-	2021-02-22	-	-	-	-	-	-	-	rs202181861	-	-1	-	EntrezGene	-	-	-	-	-	-	C	C	-	-	-	-	-	-	-	-	-	-	-	-	-	0.053	-0.662086	0.312
rs202181861	11:116914107-116914108	-	intron_variant	MODIFIER	SIK3	23387	Transcript	XM_011542726.1	protein_coding	-	2021-04-15	-	-	-	-	-	-	-	rs202181861	-	-1	-	EntrezGene	-	-	-	-	-	-	C	C	-	-	-	-	-	-	-	-	-	-	-	-	-	0.053	-0.662086	0.312
rs202181861	11:116914107-116914108	-	intron_variant	MODIFIER	SIK3	23387	Transcript	XM_017017424.1	protein_coding	-	2021-04-22	-	-	-	-	-	-	-	rs202181861	-	-1	-	EntrezGene	-	-	-	-	-	-	C	C	-	-	-	-	-	-	-	-	-	-	-	-	-	0.053	-0.662086	0.312
rs202181861	11:116914107-116914108	-	intron_variant	MODIFIER	SIK3	23387	Transcript	XM_017017425.1	protein_coding	-	2021-04-24	-	-	-	-	-	-	-	rs202181861	-	-1	-	EntrezGene	-	-	-	-	-	-	C	C	-	-	-	-	-	-	-	-	-	-	-	-	-	0.053	-0.662086	0.312
rs202181861	11:116914107-116914108	-	intron_variant	MODIFIER	SIK3	23387	Transcript	XM_017017426.1	protein_coding	-	2021-02-22	-	-	-	-	-	-	-	rs202181861	-	-1	-	EntrezGene	-	-	-	-	-	-	C	C	-	-	-	-	-	-	-	-	-	-	-	-	-	0.053	-0.662086	0.312
rs202181861	11:116914107-116914108	-	intron_variant,non_coding_transcript_variant	MODIFIER	SIK3	23387	Transcript	XR_001747816.1	misc_RNA	-	2021-04-15	-	-	-	-	-	-	-	rs202181861	-	-1	-	EntrezGene	-	-	-	-	-	-	C	C	-	-	-	-	-	-	-	-	-	-	-	-	-	0.053	-0.662086	0.312
rs202181861	11:116914107-116914108	-	regulatory_region_variant	MODIFIER	-	-	RegulatoryFeature	ENSR00000961988	promoter_flanking_region	-	-	-	-	-	-	-	-	-	rs202181861	-	-	-	-	-	-	-	-	-	-	-	-	-	-	-	-	-	-	-	-	-	-	-	-	-	0.053	-0.662086	-
rs10892045	11:116914108-116914108	A	intron_variant	MODIFIER	SIK3	23387	Transcript	NM_001281748.3	protein_coding	-	2021-05-24	-	-	-	-	-	-	-	rs10892045	-	-1	-	EntrezGene	-	-	-	-	-	-	C	C	-	-	-	0.117	-	-	-	-	-	-	-	-	-	0.145	-0.457906	0.312
rs10892045	11:116914108-116914108	A	intron_variant	MODIFIER	SIK3	23387	Transcript	NM_001281749.3	protein_coding	-	2021-04-23	-	-	-	-	-	-	-	rs10892045	-	-1	-	EntrezGene	-	-	-	-	-	-	C	C	-	-	-	0.117	-	-	-	-	-	-	-	-	-	0.145	-0.457906	0.312
rs10892045	11:116914108-116914108	A	intron_variant	MODIFIER	SIK3	23387	Transcript	NM_001366686.2	protein_coding	-	2021-04-24	-	-	-	-	-	-	-	rs10892045	-	-1	-	EntrezGene	-	-	-	-	-	-	C	C	-	-	-	0.117	-	-	-	-	-	-	-	-	-	0.145	-0.457906	0.312
rs10892045	11:116914108-116914108	A	intron_variant	MODIFIER	SIK3	23387	Transcript	NM_001366687.1	protein_coding	-	2021-04-04	-	-	-	-	-	-	-	rs10892045	-	-1	-	EntrezGene	-	-	-	-	-	-	C	C	-	-	-	0.117	-	-	-	-	-	-	-	-	-	0.145	-0.457906	0.312
rs10892045	11:116914108-116914108	A	intron_variant	MODIFIER	SIK3	23387	Transcript	NM_025164.6	protein_coding	-	2021-04-23	-	-	-	-	-	-	-	rs10892045	-	-1	-	EntrezGene	-	-	-	-	-	-	C	C	-	-	-	0.117	-	-	-	-	-	-	-	-	-	0.145	-0.457906	0.312
rs10892045	11:116914108-116914108	A	intron_variant	MODIFIER	SIK3	23387	Transcript	XM_005271482.4	protein_coding	-	2021-04-23	-	-	-	-	-	-	-	rs10892045	-	-1	-	EntrezGene	-	-	-	-	-	-	C	C	-	-	-	0.117	-	-	-	-	-	-	-	-	-	0.145	-0.457906	0.312
rs10892045	11:116914108-116914108	A	intron_variant	MODIFIER	SIK3	23387	Transcript	XM_005271484.3	protein_coding	-	2021-04-23	-	-	-	-	-	-	-	rs10892045	-	-1	-	EntrezGene	-	-	-	-	-	-	C	C	-	-	-	0.117	-	-	-	-	-	-	-	-	-	0.145	-0.457906	0.312
rs10892045	11:116914108-116914108	A	intron_variant	MODIFIER	SIK3	23387	Transcript	XM_011542722.1	protein_coding	-	2021-04-24	-	-	-	-	-	-	-	rs10892045	-	-1	-	EntrezGene	-	-	-	-	-	-	C	C	-	-	-	0.117	-	-	-	-	-	-	-	-	-	0.145	-0.457906	0.312
rs10892045	11:116914108-116914108	A	intron_variant	MODIFIER	SIK3	23387	Transcript	XM_011542723.2	protein_coding	-	2021-04-24	-	-	-	-	-	-	-	rs10892045	-	-1	-	EntrezGene	-	-	-	-	-	-	C	C	-	-	-	0.117	-	-	-	-	-	-	-	-	-	0.145	-0.457906	0.312
rs10892045	11:116914108-116914108	A	intron_variant	MODIFIER	SIK3	23387	Transcript	XM_011542724.2	protein_coding	-	2021-03-23	-	-	-	-	-	-	-	rs10892045	-	-1	-	EntrezGene	-	-	-	-	-	-	C	C	-	-	-	0.117	-	-	-	-	-	-	-	-	-	0.145	-0.457906	0.312
rs10892045	11:116914108-116914108	A	intron_variant	MODIFIER	SIK3	23387	Transcript	XM_011542725.2	protein_coding	-	2021-02-22	-	-	-	-	-	-	-	rs10892045	-	-1	-	EntrezGene	-	-	-	-	-	-	C	C	-	-	-	0.117	-	-	-	-	-	-	-	-	-	0.145	-0.457906	0.312
rs10892045	11:116914108-116914108	A	intron_variant	MODIFIER	SIK3	23387	Transcript	XM_011542726.1	protein_coding	-	2021-04-15	-	-	-	-	-	-	-	rs10892045	-	-1	-	EntrezGene	-	-	-	-	-	-	C	C	-	-	-	0.117	-	-	-	-	-	-	-	-	-	0.145	-0.457906	0.312
rs10892045	11:116914108-116914108	A	intron_variant	MODIFIER	SIK3	23387	Transcript	XM_017017424.1	protein_coding	-	2021-04-22	-	-	-	-	-	-	-	rs10892045	-	-1	-	EntrezGene	-	-	-	-	-	-	C	C	-	-	-	0.117	-	-	-	-	-	-	-	-	-	0.145	-0.457906	0.312
rs10892045	11:116914108-116914108	A	intron_variant	MODIFIER	SIK3	23387	Transcript	XM_017017425.1	protein_coding	-	2021-04-24	-	-	-	-	-	-	-	rs10892045	-	-1	-	EntrezGene	-	-	-	-	-	-	C	C	-	-	-	0.117	-	-	-	-	-	-	-	-	-	0.145	-0.457906	0.312
rs10892045	11:116914108-116914108	A	intron_variant	MODIFIER	SIK3	23387	Transcript	XM_017017426.1	protein_coding	-	2021-02-22	-	-	-	-	-	-	-	rs10892045	-	-1	-	EntrezGene	-	-	-	-	-	-	C	C	-	-	-	0.117	-	-	-	-	-	-	-	-	-	0.145	-0.457906	0.312
rs10892045	11:116914108-116914108	A	intron_variant,non_coding_transcript_variant	MODIFIER	SIK3	23387	Transcript	XR_001747816.1	misc_RNA	-	2021-04-15	-	-	-	-	-	-	-	rs10892045	-	-1	-	EntrezGene	-	-	-	-	-	-	C	C	-	-	-	0.117	-	-	-	-	-	-	-	-	-	0.145	-0.457906	0.312
rs10892045	11:116914108-116914108	A	regulatory_region_variant	MODIFIER	-	-	RegulatoryFeature	ENSR00000961988	promoter_flanking_region	-	-	-	-	-	-	-	-	-	rs10892045	-	-	-	-	-	-	-	-	-	-	-	-	-	-	-	0.117	-	-	-	-	-	-	-	-	-	0.145	-0.457906	-
rs892685044	11:116914109-116914109	AAAAAAAAAA	intron_variant	MODIFIER	SIK3	23387	Transcript	NM_001281748.3	protein_coding	-	2021-05-24	-	-	-	-	-	-	-	rs892685044	-	-1	-	EntrezGene	-	-	-	-	-	-	AAAAAAAAA	AAAAAAAAA	-	-	-	-	-	-	-	-	-	-	-	-	-	0.255	-0.341354	0.312
rs892685044	11:116914109-116914109	AAAAAAAAAA	intron_variant	MODIFIER	SIK3	23387	Transcript	NM_001281749.3	protein_coding	-	2021-04-23	-	-	-	-	-	-	-	rs892685044	-	-1	-	EntrezGene	-	-	-	-	-	-	AAAAAAAAA	AAAAAAAAA	-	-	-	-	-	-	-	-	-	-	-	-	-	0.255	-0.341354	0.312
rs892685044	11:116914109-116914109	AAAAAAAAAA	intron_variant	MODIFIER	SIK3	23387	Transcript	NM_001366686.2	protein_coding	-	2021-04-24	-	-	-	-	-	-	-	rs892685044	-	-1	-	EntrezGene	-	-	-	-	-	-	AAAAAAAAA	AAAAAAAAA	-	-	-	-	-	-	-	-	-	-	-	-	-	0.255	-0.341354	0.312
rs892685044	11:116914109-116914109	AAAAAAAAAA	intron_variant	MODIFIER	SIK3	23387	Transcript	NM_001366687.1	protein_coding	-	2021-04-04	-	-	-	-	-	-	-	rs892685044	-	-1	-	EntrezGene	-	-	-	-	-	-	AAAAAAAAA	AAAAAAAAA	-	-	-	-	-	-	-	-	-	-	-	-	-	0.255	-0.341354	0.312
rs892685044	11:116914109-116914109	AAAAAAAAAA	intron_variant	MODIFIER	SIK3	23387	Transcript	NM_025164.6	protein_coding	-	2021-04-23	-	-	-	-	-	-	-	rs892685044	-	-1	-	EntrezGene	-	-	-	-	-	-	AAAAAAAAA	AAAAAAAAA	-	-	-	-	-	-	-	-	-	-	-	-	-	0.255	-0.341354	0.312
rs892685044	11:116914109-116914109	AAAAAAAAAA	intron_variant	MODIFIER	SIK3	23387	Transcript	XM_005271482.4	protein_coding	-	2021-04-23	-	-	-	-	-	-	-	rs892685044	-	-1	-	EntrezGene	-	-	-	-	-	-	AAAAAAAAA	AAAAAAAAA	-	-	-	-	-	-	-	-	-	-	-	-	-	0.255	-0.341354	0.312
rs892685044	11:116914109-116914109	AAAAAAAAAA	intron_variant	MODIFIER	SIK3	23387	Transcript	XM_005271484.3	protein_coding	-	2021-04-23	-	-	-	-	-	-	-	rs892685044	-	-1	-	EntrezGene	-	-	-	-	-	-	AAAAAAAAA	AAAAAAAAA	-	-	-	-	-	-	-	-	-	-	-	-	-	0.255	-0.341354	0.312
rs892685044	11:116914109-116914109	AAAAAAAAAA	intron_variant	MODIFIER	SIK3	23387	Transcript	XM_011542722.1	protein_coding	-	2021-04-24	-	-	-	-	-	-	-	rs892685044	-	-1	-	EntrezGene	-	-	-	-	-	-	AAAAAAAAA	AAAAAAAAA	-	-	-	-	-	-	-	-	-	-	-	-	-	0.255	-0.341354	0.312
rs892685044	11:116914109-116914109	AAAAAAAAAA	intron_variant	MODIFIER	SIK3	23387	Transcript	XM_011542723.2	protein_coding	-	2021-04-24	-	-	-	-	-	-	-	rs892685044	-	-1	-	EntrezGene	-	-	-	-	-	-	AAAAAAAAA	AAAAAAAAA	-	-	-	-	-	-	-	-	-	-	-	-	-	0.255	-0.341354	0.312
rs892685044	11:116914109-116914109	AAAAAAAAAA	intron_variant	MODIFIER	SIK3	23387	Transcript	XM_011542724.2	protein_coding	-	2021-03-23	-	-	-	-	-	-	-	rs892685044	-	-1	-	EntrezGene	-	-	-	-	-	-	AAAAAAAAA	AAAAAAAAA	-	-	-	-	-	-	-	-	-	-	-	-	-	0.255	-0.341354	0.312
rs892685044	11:116914109-116914109	AAAAAAAAAA	intron_variant	MODIFIER	SIK3	23387	Transcript	XM_011542725.2	protein_coding	-	2021-02-22	-	-	-	-	-	-	-	rs892685044	-	-1	-	EntrezGene	-	-	-	-	-	-	AAAAAAAAA	AAAAAAAAA	-	-	-	-	-	-	-	-	-	-	-	-	-	0.255	-0.341354	0.312
rs892685044	11:116914109-116914109	AAAAAAAAAA	intron_variant	MODIFIER	SIK3	23387	Transcript	XM_011542726.1	protein_coding	-	2021-04-15	-	-	-	-	-	-	-	rs892685044	-	-1	-	EntrezGene	-	-	-	-	-	-	AAAAAAAAA	AAAAAAAAA	-	-	-	-	-	-	-	-	-	-	-	-	-	0.255	-0.341354	0.312
rs892685044	11:116914109-116914109	AAAAAAAAAA	intron_variant	MODIFIER	SIK3	23387	Transcript	XM_017017424.1	protein_coding	-	2021-04-22	-	-	-	-	-	-	-	rs892685044	-	-1	-	EntrezGene	-	-	-	-	-	-	AAAAAAAAA	AAAAAAAAA	-	-	-	-	-	-	-	-	-	-	-	-	-	0.255	-0.341354	0.312
rs892685044	11:116914109-116914109	AAAAAAAAAA	intron_variant	MODIFIER	SIK3	23387	Transcript	XM_017017425.1	protein_coding	-	2021-04-24	-	-	-	-	-	-	-	rs892685044	-	-1	-	EntrezGene	-	-	-	-	-	-	AAAAAAAAA	AAAAAAAAA	-	-	-	-	-	-	-	-	-	-	-	-	-	0.255	-0.341354	0.312
rs892685044	11:116914109-116914109	AAAAAAAAAA	intron_variant	MODIFIER	SIK3	23387	Transcript	XM_017017426.1	protein_coding	-	2021-02-22	-	-	-	-	-	-	-	rs892685044	-	-1	-	EntrezGene	-	-	-	-	-	-	AAAAAAAAA	AAAAAAAAA	-	-	-	-	-	-	-	-	-	-	-	-	-	0.255	-0.341354	0.312
rs892685044	11:116914109-116914109	AAAAAAAAAA	intron_variant,non_coding_transcript_variant	MODIFIER	SIK3	23387	Transcript	XR_001747816.1	misc_RNA	-	2021-04-15	-	-	-	-	-	-	-	rs892685044	-	-1	-	EntrezGene	-	-	-	-	-	-	AAAAAAAAA	AAAAAAAAA	-	-	-	-	-	-	-	-	-	-	-	-	-	0.255	-0.341354	0.312
rs892685044	11:116914109-116914109	AAAAAAAAAA	regulatory_region_variant	MODIFIER	-	-	RegulatoryFeature	ENSR00000961988	promoter_flanking_region	-	-	-	-	-	-	-	-	-	rs892685044	-	-	-	-	-	-	-	-	-	-	-	-	-	-	-	-	-	-	-	-	-	-	-	-	-	0.255	-0.341354	-
rs11216187	11:116916432-116916432	T	intron_variant	MODIFIER	SIK3	23387	Transcript	NM_001281748.3	protein_coding	-	2021-05-24	-	-	-	-	-	-	-	rs11216187	-	-1	-	EntrezGene	-	-	-	-	-	-	C	C	-	-	-	0.1236	-	-	1	-	-	-	-	-	-	1.025	-0.055648	0.312
rs11216187	11:116916432-116916432	T	intron_variant	MODIFIER	SIK3	23387	Transcript	NM_001281749.3	protein_coding	-	2021-04-23	-	-	-	-	-	-	-	rs11216187	-	-1	-	EntrezGene	-	-	-	-	-	-	C	C	-	-	-	0.1236	-	-	1	-	-	-	-	-	-	1.025	-0.055648	0.312
rs11216187	11:116916432-116916432	T	intron_variant	MODIFIER	SIK3	23387	Transcript	NM_001366686.2	protein_coding	-	2021-04-24	-	-	-	-	-	-	-	rs11216187	-	-1	-	EntrezGene	-	-	-	-	-	-	C	C	-	-	-	0.1236	-	-	1	-	-	-	-	-	-	1.025	-0.055648	0.312
rs11216187	11:116916432-116916432	T	intron_variant	MODIFIER	SIK3	23387	Transcript	NM_001366687.1	protein_coding	-	2021-04-04	-	-	-	-	-	-	-	rs11216187	-	-1	-	EntrezGene	-	-	-	-	-	-	C	C	-	-	-	0.1236	-	-	1	-	-	-	-	-	-	1.025	-0.055648	0.312
rs11216187	11:116916432-116916432	T	intron_variant	MODIFIER	SIK3	23387	Transcript	NM_025164.6	protein_coding	-	2021-04-23	-	-	-	-	-	-	-	rs11216187	-	-1	-	EntrezGene	-	-	-	-	-	-	C	C	-	-	-	0.1236	-	-	1	-	-	-	-	-	-	1.025	-0.055648	0.312
rs11216187	11:116916432-116916432	T	intron_variant	MODIFIER	SIK3	23387	Transcript	XM_005271482.4	protein_coding	-	2021-04-23	-	-	-	-	-	-	-	rs11216187	-	-1	-	EntrezGene	-	-	-	-	-	-	C	C	-	-	-	0.1236	-	-	1	-	-	-	-	-	-	1.025	-0.055648	0.312
rs11216187	11:116916432-116916432	T	intron_variant	MODIFIER	SIK3	23387	Transcript	XM_005271484.3	protein_coding	-	2021-04-23	-	-	-	-	-	-	-	rs11216187	-	-1	-	EntrezGene	-	-	-	-	-	-	C	C	-	-	-	0.1236	-	-	1	-	-	-	-	-	-	1.025	-0.055648	0.312
rs11216187	11:116916432-116916432	T	intron_variant	MODIFIER	SIK3	23387	Transcript	XM_011542722.1	protein_coding	-	2021-04-24	-	-	-	-	-	-	-	rs11216187	-	-1	-	EntrezGene	-	-	-	-	-	-	C	C	-	-	-	0.1236	-	-	1	-	-	-	-	-	-	1.025	-0.055648	0.312
rs11216187	11:116916432-116916432	T	intron_variant	MODIFIER	SIK3	23387	Transcript	XM_011542723.2	protein_coding	-	2021-04-24	-	-	-	-	-	-	-	rs11216187	-	-1	-	EntrezGene	-	-	-	-	-	-	C	C	-	-	-	0.1236	-	-	1	-	-	-	-	-	-	1.025	-0.055648	0.312
rs11216187	11:116916432-116916432	T	intron_variant	MODIFIER	SIK3	23387	Transcript	XM_011542724.2	protein_coding	-	2021-03-23	-	-	-	-	-	-	-	rs11216187	-	-1	-	EntrezGene	-	-	-	-	-	-	C	C	-	-	-	0.1236	-	-	1	-	-	-	-	-	-	1.025	-0.055648	0.312
rs11216187	11:116916432-116916432	T	intron_variant	MODIFIER	SIK3	23387	Transcript	XM_011542725.2	protein_coding	-	2021-02-22	-	-	-	-	-	-	-	rs11216187	-	-1	-	EntrezGene	-	-	-	-	-	-	C	C	-	-	-	0.1236	-	-	1	-	-	-	-	-	-	1.025	-0.055648	0.312
rs11216187	11:116916432-116916432	T	intron_variant	MODIFIER	SIK3	23387	Transcript	XM_011542726.1	protein_coding	-	2021-04-15	-	-	-	-	-	-	-	rs11216187	-	-1	-	EntrezGene	-	-	-	-	-	-	C	C	-	-	-	0.1236	-	-	1	-	-	-	-	-	-	1.025	-0.055648	0.312
rs11216187	11:116916432-116916432	T	intron_variant	MODIFIER	SIK3	23387	Transcript	XM_017017424.1	protein_coding	-	2021-04-22	-	-	-	-	-	-	-	rs11216187	-	-1	-	EntrezGene	-	-	-	-	-	-	C	C	-	-	-	0.1236	-	-	1	-	-	-	-	-	-	1.025	-0.055648	0.312
rs11216187	11:116916432-116916432	T	intron_variant	MODIFIER	SIK3	23387	Transcript	XM_017017425.1	protein_coding	-	2021-04-24	-	-	-	-	-	-	-	rs11216187	-	-1	-	EntrezGene	-	-	-	-	-	-	C	C	-	-	-	0.1236	-	-	1	-	-	-	-	-	-	1.025	-0.055648	0.312
rs11216187	11:116916432-116916432	T	intron_variant	MODIFIER	SIK3	23387	Transcript	XM_017017426.1	protein_coding	-	2021-02-22	-	-	-	-	-	-	-	rs11216187	-	-1	-	EntrezGene	-	-	-	-	-	-	C	C	-	-	-	0.1236	-	-	1	-	-	-	-	-	-	1.025	-0.055648	0.312
rs11216187	11:116916432-116916432	T	intron_variant,non_coding_transcript_variant	MODIFIER	SIK3	23387	Transcript	XR_001747816.1	misc_RNA	-	2021-04-15	-	-	-	-	-	-	-	rs11216187	-	-1	-	EntrezGene	-	-	-	-	-	-	C	C	-	-	-	0.1236	-	-	1	-	-	-	-	-	-	1.025	-0.055648	0.312
rs11216187	11:116916432-116916432	T	regulatory_region_variant	MODIFIER	-	-	RegulatoryFeature	ENSR00000443533	CTCF_binding_site	-	-	-	-	-	-	-	-	-	rs11216187	-	-	-	-	-	-	-	-	-	-	-	-	-	-	-	0.1236	-	-	1	-	-	-	-	-	-	1.025	-0.055648	-
rs11216187	11:116916432-116916432	T	TF_binding_site_variant	MODIFIER	-	-	MotifFeature	ENSM00227850788	-	-	-	-	-	-	-	-	-	-	rs11216187	-	1	-	-	-	-	-	-	-	-	-	-	-	-	-	0.1236	-	-	1	-	ENSPFM0042	9	Y	-0.095	CTCF	1.025	-0.055648	-
rs76136280	11:116917775-116917775	A	intron_variant	MODIFIER	SIK3	23387	Transcript	NM_001281748.3	protein_coding	-	2021-05-24	-	-	-	-	-	-	-	rs76136280	-	-1	-	EntrezGene	-	-	-	-	-	-	C	C	-	-	-	-	-	-	-	-	-	-	-	-	-	0.093	-0.549301	0.312
rs76136280	11:116917775-116917775	T	intron_variant	MODIFIER	SIK3	23387	Transcript	NM_001281748.3	protein_coding	-	2021-05-24	-	-	-	-	-	-	-	rs76136280	-	-1	-	EntrezGene	-	-	-	-	-	-	C	C	-	-	-	0.131	-	-	-	-	-	-	-	-	-	0.125	-0.489776	0.312
rs76136280	11:116917775-116917775	A	intron_variant	MODIFIER	SIK3	23387	Transcript	NM_001281749.3	protein_coding	-	2021-04-23	-	-	-	-	-	-	-	rs76136280	-	-1	-	EntrezGene	-	-	-	-	-	-	C	C	-	-	-	-	-	-	-	-	-	-	-	-	-	0.093	-0.549301	0.312
rs76136280	11:116917775-116917775	T	intron_variant	MODIFIER	SIK3	23387	Transcript	NM_001281749.3	protein_coding	-	2021-04-23	-	-	-	-	-	-	-	rs76136280	-	-1	-	EntrezGene	-	-	-	-	-	-	C	C	-	-	-	0.131	-	-	-	-	-	-	-	-	-	0.125	-0.489776	0.312
rs76136280	11:116917775-116917775	A	intron_variant	MODIFIER	SIK3	23387	Transcript	NM_001366686.2	protein_coding	-	2021-04-24	-	-	-	-	-	-	-	rs76136280	-	-1	-	EntrezGene	-	-	-	-	-	-	C	C	-	-	-	-	-	-	-	-	-	-	-	-	-	0.093	-0.549301	0.312
rs76136280	11:116917775-116917775	T	intron_variant	MODIFIER	SIK3	23387	Transcript	NM_001366686.2	protein_coding	-	2021-04-24	-	-	-	-	-	-	-	rs76136280	-	-1	-	EntrezGene	-	-	-	-	-	-	C	C	-	-	-	0.131	-	-	-	-	-	-	-	-	-	0.125	-0.489776	0.312
rs76136280	11:116917775-116917775	A	intron_variant	MODIFIER	SIK3	23387	Transcript	NM_001366687.1	protein_coding	-	2021-04-04	-	-	-	-	-	-	-	rs76136280	-	-1	-	EntrezGene	-	-	-	-	-	-	C	C	-	-	-	-	-	-	-	-	-	-	-	-	-	0.093	-0.549301	0.312
rs76136280	11:116917775-116917775	T	intron_variant	MODIFIER	SIK3	23387	Transcript	NM_001366687.1	protein_coding	-	2021-04-04	-	-	-	-	-	-	-	rs76136280	-	-1	-	EntrezGene	-	-	-	-	-	-	C	C	-	-	-	0.131	-	-	-	-	-	-	-	-	-	0.125	-0.489776	0.312
rs76136280	11:116917775-116917775	A	intron_variant	MODIFIER	SIK3	23387	Transcript	NM_025164.6	protein_coding	-	2021-04-23	-	-	-	-	-	-	-	rs76136280	-	-1	-	EntrezGene	-	-	-	-	-	-	C	C	-	-	-	-	-	-	-	-	-	-	-	-	-	0.093	-0.549301	0.312
rs76136280	11:116917775-116917775	T	intron_variant	MODIFIER	SIK3	23387	Transcript	NM_025164.6	protein_coding	-	2021-04-23	-	-	-	-	-	-	-	rs76136280	-	-1	-	EntrezGene	-	-	-	-	-	-	C	C	-	-	-	0.131	-	-	-	-	-	-	-	-	-	0.125	-0.489776	0.312
rs76136280	11:116917775-116917775	A	intron_variant	MODIFIER	SIK3	23387	Transcript	XM_005271482.4	protein_coding	-	2021-04-23	-	-	-	-	-	-	-	rs76136280	-	-1	-	EntrezGene	-	-	-	-	-	-	C	C	-	-	-	-	-	-	-	-	-	-	-	-	-	0.093	-0.549301	0.312
rs76136280	11:116917775-116917775	T	intron_variant	MODIFIER	SIK3	23387	Transcript	XM_005271482.4	protein_coding	-	2021-04-23	-	-	-	-	-	-	-	rs76136280	-	-1	-	EntrezGene	-	-	-	-	-	-	C	C	-	-	-	0.131	-	-	-	-	-	-	-	-	-	0.125	-0.489776	0.312
rs76136280	11:116917775-116917775	A	intron_variant	MODIFIER	SIK3	23387	Transcript	XM_005271484.3	protein_coding	-	2021-04-23	-	-	-	-	-	-	-	rs76136280	-	-1	-	EntrezGene	-	-	-	-	-	-	C	C	-	-	-	-	-	-	-	-	-	-	-	-	-	0.093	-0.549301	0.312
rs76136280	11:116917775-116917775	T	intron_variant	MODIFIER	SIK3	23387	Transcript	XM_005271484.3	protein_coding	-	2021-04-23	-	-	-	-	-	-	-	rs76136280	-	-1	-	EntrezGene	-	-	-	-	-	-	C	C	-	-	-	0.131	-	-	-	-	-	-	-	-	-	0.125	-0.489776	0.312
rs76136280	11:116917775-116917775	A	intron_variant	MODIFIER	SIK3	23387	Transcript	XM_011542722.1	protein_coding	-	2021-04-24	-	-	-	-	-	-	-	rs76136280	-	-1	-	EntrezGene	-	-	-	-	-	-	C	C	-	-	-	-	-	-	-	-	-	-	-	-	-	0.093	-0.549301	0.312
rs76136280	11:116917775-116917775	T	intron_variant	MODIFIER	SIK3	23387	Transcript	XM_011542722.1	protein_coding	-	2021-04-24	-	-	-	-	-	-	-	rs76136280	-	-1	-	EntrezGene	-	-	-	-	-	-	C	C	-	-	-	0.131	-	-	-	-	-	-	-	-	-	0.125	-0.489776	0.312
rs76136280	11:116917775-116917775	A	intron_variant	MODIFIER	SIK3	23387	Transcript	XM_011542723.2	protein_coding	-	2021-04-24	-	-	-	-	-	-	-	rs76136280	-	-1	-	EntrezGene	-	-	-	-	-	-	C	C	-	-	-	-	-	-	-	-	-	-	-	-	-	0.093	-0.549301	0.312
rs76136280	11:116917775-116917775	T	intron_variant	MODIFIER	SIK3	23387	Transcript	XM_011542723.2	protein_coding	-	2021-04-24	-	-	-	-	-	-	-	rs76136280	-	-1	-	EntrezGene	-	-	-	-	-	-	C	C	-	-	-	0.131	-	-	-	-	-	-	-	-	-	0.125	-0.489776	0.312
rs76136280	11:116917775-116917775	A	intron_variant	MODIFIER	SIK3	23387	Transcript	XM_011542724.2	protein_coding	-	2021-03-23	-	-	-	-	-	-	-	rs76136280	-	-1	-	EntrezGene	-	-	-	-	-	-	C	C	-	-	-	-	-	-	-	-	-	-	-	-	-	0.093	-0.549301	0.312
rs76136280	11:116917775-116917775	T	intron_variant	MODIFIER	SIK3	23387	Transcript	XM_011542724.2	protein_coding	-	2021-03-23	-	-	-	-	-	-	-	rs76136280	-	-1	-	EntrezGene	-	-	-	-	-	-	C	C	-	-	-	0.131	-	-	-	-	-	-	-	-	-	0.125	-0.489776	0.312
rs76136280	11:116917775-116917775	A	intron_variant	MODIFIER	SIK3	23387	Transcript	XM_011542725.2	protein_coding	-	2021-02-22	-	-	-	-	-	-	-	rs76136280	-	-1	-	EntrezGene	-	-	-	-	-	-	C	C	-	-	-	-	-	-	-	-	-	-	-	-	-	0.093	-0.549301	0.312
rs76136280	11:116917775-116917775	T	intron_variant	MODIFIER	SIK3	23387	Transcript	XM_011542725.2	protein_coding	-	2021-02-22	-	-	-	-	-	-	-	rs76136280	-	-1	-	EntrezGene	-	-	-	-	-	-	C	C	-	-	-	0.131	-	-	-	-	-	-	-	-	-	0.125	-0.489776	0.312
rs76136280	11:116917775-116917775	A	intron_variant	MODIFIER	SIK3	23387	Transcript	XM_011542726.1	protein_coding	-	2021-04-15	-	-	-	-	-	-	-	rs76136280	-	-1	-	EntrezGene	-	-	-	-	-	-	C	C	-	-	-	-	-	-	-	-	-	-	-	-	-	0.093	-0.549301	0.312
rs76136280	11:116917775-116917775	T	intron_variant	MODIFIER	SIK3	23387	Transcript	XM_011542726.1	protein_coding	-	2021-04-15	-	-	-	-	-	-	-	rs76136280	-	-1	-	EntrezGene	-	-	-	-	-	-	C	C	-	-	-	0.131	-	-	-	-	-	-	-	-	-	0.125	-0.489776	0.312
rs76136280	11:116917775-116917775	A	intron_variant	MODIFIER	SIK3	23387	Transcript	XM_017017424.1	protein_coding	-	2021-04-22	-	-	-	-	-	-	-	rs76136280	-	-1	-	EntrezGene	-	-	-	-	-	-	C	C	-	-	-	-	-	-	-	-	-	-	-	-	-	0.093	-0.549301	0.312
rs76136280	11:116917775-116917775	T	intron_variant	MODIFIER	SIK3	23387	Transcript	XM_017017424.1	protein_coding	-	2021-04-22	-	-	-	-	-	-	-	rs76136280	-	-1	-	EntrezGene	-	-	-	-	-	-	C	C	-	-	-	0.131	-	-	-	-	-	-	-	-	-	0.125	-0.489776	0.312
rs76136280	11:116917775-116917775	A	intron_variant	MODIFIER	SIK3	23387	Transcript	XM_017017425.1	protein_coding	-	2021-04-24	-	-	-	-	-	-	-	rs76136280	-	-1	-	EntrezGene	-	-	-	-	-	-	C	C	-	-	-	-	-	-	-	-	-	-	-	-	-	0.093	-0.549301	0.312
rs76136280	11:116917775-116917775	T	intron_variant	MODIFIER	SIK3	23387	Transcript	XM_017017425.1	protein_coding	-	2021-04-24	-	-	-	-	-	-	-	rs76136280	-	-1	-	EntrezGene	-	-	-	-	-	-	C	C	-	-	-	0.131	-	-	-	-	-	-	-	-	-	0.125	-0.489776	0.312
rs76136280	11:116917775-116917775	A	intron_variant	MODIFIER	SIK3	23387	Transcript	XM_017017426.1	protein_coding	-	2021-02-22	-	-	-	-	-	-	-	rs76136280	-	-1	-	EntrezGene	-	-	-	-	-	-	C	C	-	-	-	-	-	-	-	-	-	-	-	-	-	0.093	-0.549301	0.312
rs76136280	11:116917775-116917775	T	intron_variant	MODIFIER	SIK3	23387	Transcript	XM_017017426.1	protein_coding	-	2021-02-22	-	-	-	-	-	-	-	rs76136280	-	-1	-	EntrezGene	-	-	-	-	-	-	C	C	-	-	-	0.131	-	-	-	-	-	-	-	-	-	0.125	-0.489776	0.312
rs76136280	11:116917775-116917775	A	intron_variant,non_coding_transcript_variant	MODIFIER	SIK3	23387	Transcript	XR_001747816.1	misc_RNA	-	2021-04-15	-	-	-	-	-	-	-	rs76136280	-	-1	-	EntrezGene	-	-	-	-	-	-	C	C	-	-	-	-	-	-	-	-	-	-	-	-	-	0.093	-0.549301	0.312
rs76136280	11:116917775-116917775	T	intron_variant,non_coding_transcript_variant	MODIFIER	SIK3	23387	Transcript	XR_001747816.1	misc_RNA	-	2021-04-15	-	-	-	-	-	-	-	rs76136280	-	-1	-	EntrezGene	-	-	-	-	-	-	C	C	-	-	-	0.131	-	-	-	-	-	-	-	-	-	0.125	-0.489776	0.312
rs76136280	11:116917775-116917775	A	regulatory_region_variant	MODIFIER	-	-	RegulatoryFeature	ENSR00000961990	enhancer	-	-	-	-	-	-	-	-	-	rs76136280	-	-	-	-	-	-	-	-	-	-	-	-	-	-	-	-	-	-	-	-	-	-	-	-	-	0.093	-0.549301	-
rs76136280	11:116917775-116917775	T	regulatory_region_variant	MODIFIER	-	-	RegulatoryFeature	ENSR00000961990	enhancer	-	-	-	-	-	-	-	-	-	rs76136280	-	-	-	-	-	-	-	-	-	-	-	-	-	-	-	0.131	-	-	-	-	-	-	-	-	-	0.125	-0.489776	-
rs79530380	11:116918472-116918472	A	intron_variant	MODIFIER	SIK3	23387	Transcript	NM_001281748.3	protein_coding	-	2021-05-24	-	-	-	-	-	-	-	rs79530380	-	-1	-	EntrezGene	-	-	-	-	-	-	T	T	-	-	-	0.0809	-	-	-	-	-	-	-	-	-	5.283	0.387062	0.312
rs79530380	11:116918472-116918472	C	intron_variant	MODIFIER	SIK3	23387	Transcript	NM_001281748.3	protein_coding	-	2021-05-24	-	-	-	-	-	-	-	rs79530380	-	-1	-	EntrezGene	-	-	-	-	-	-	T	T	-	-	-	-	-	-	-	-	-	-	-	-	-	5.816	0.435475	0.312
rs79530380	11:116918472-116918472	A	intron_variant	MODIFIER	SIK3	23387	Transcript	NM_001281749.3	protein_coding	-	2021-04-23	-	-	-	-	-	-	-	rs79530380	-	-1	-	EntrezGene	-	-	-	-	-	-	T	T	-	-	-	0.0809	-	-	-	-	-	-	-	-	-	5.283	0.387062	0.312
rs79530380	11:116918472-116918472	C	intron_variant	MODIFIER	SIK3	23387	Transcript	NM_001281749.3	protein_coding	-	2021-04-23	-	-	-	-	-	-	-	rs79530380	-	-1	-	EntrezGene	-	-	-	-	-	-	T	T	-	-	-	-	-	-	-	-	-	-	-	-	-	5.816	0.435475	0.312
rs79530380	11:116918472-116918472	A	intron_variant	MODIFIER	SIK3	23387	Transcript	NM_001366686.2	protein_coding	-	2021-04-24	-	-	-	-	-	-	-	rs79530380	-	-1	-	EntrezGene	-	-	-	-	-	-	T	T	-	-	-	0.0809	-	-	-	-	-	-	-	-	-	5.283	0.387062	0.312
rs79530380	11:116918472-116918472	C	intron_variant	MODIFIER	SIK3	23387	Transcript	NM_001366686.2	protein_coding	-	2021-04-24	-	-	-	-	-	-	-	rs79530380	-	-1	-	EntrezGene	-	-	-	-	-	-	T	T	-	-	-	-	-	-	-	-	-	-	-	-	-	5.816	0.435475	0.312
rs79530380	11:116918472-116918472	A	intron_variant	MODIFIER	SIK3	23387	Transcript	NM_001366687.1	protein_coding	-	2021-04-04	-	-	-	-	-	-	-	rs79530380	-	-1	-	EntrezGene	-	-	-	-	-	-	T	T	-	-	-	0.0809	-	-	-	-	-	-	-	-	-	5.283	0.387062	0.312
rs79530380	11:116918472-116918472	C	intron_variant	MODIFIER	SIK3	23387	Transcript	NM_001366687.1	protein_coding	-	2021-04-04	-	-	-	-	-	-	-	rs79530380	-	-1	-	EntrezGene	-	-	-	-	-	-	T	T	-	-	-	-	-	-	-	-	-	-	-	-	-	5.816	0.435475	0.312
rs79530380	11:116918472-116918472	A	intron_variant	MODIFIER	SIK3	23387	Transcript	NM_025164.6	protein_coding	-	2021-04-23	-	-	-	-	-	-	-	rs79530380	-	-1	-	EntrezGene	-	-	-	-	-	-	T	T	-	-	-	0.0809	-	-	-	-	-	-	-	-	-	5.283	0.387062	0.312
rs79530380	11:116918472-116918472	C	intron_variant	MODIFIER	SIK3	23387	Transcript	NM_025164.6	protein_coding	-	2021-04-23	-	-	-	-	-	-	-	rs79530380	-	-1	-	EntrezGene	-	-	-	-	-	-	T	T	-	-	-	-	-	-	-	-	-	-	-	-	-	5.816	0.435475	0.312
rs79530380	11:116918472-116918472	A	intron_variant	MODIFIER	SIK3	23387	Transcript	XM_005271482.4	protein_coding	-	2021-04-23	-	-	-	-	-	-	-	rs79530380	-	-1	-	EntrezGene	-	-	-	-	-	-	T	T	-	-	-	0.0809	-	-	-	-	-	-	-	-	-	5.283	0.387062	0.312
rs79530380	11:116918472-116918472	C	intron_variant	MODIFIER	SIK3	23387	Transcript	XM_005271482.4	protein_coding	-	2021-04-23	-	-	-	-	-	-	-	rs79530380	-	-1	-	EntrezGene	-	-	-	-	-	-	T	T	-	-	-	-	-	-	-	-	-	-	-	-	-	5.816	0.435475	0.312
rs79530380	11:116918472-116918472	A	intron_variant	MODIFIER	SIK3	23387	Transcript	XM_005271484.3	protein_coding	-	2021-04-23	-	-	-	-	-	-	-	rs79530380	-	-1	-	EntrezGene	-	-	-	-	-	-	T	T	-	-	-	0.0809	-	-	-	-	-	-	-	-	-	5.283	0.387062	0.312
rs79530380	11:116918472-116918472	C	intron_variant	MODIFIER	SIK3	23387	Transcript	XM_005271484.3	protein_coding	-	2021-04-23	-	-	-	-	-	-	-	rs79530380	-	-1	-	EntrezGene	-	-	-	-	-	-	T	T	-	-	-	-	-	-	-	-	-	-	-	-	-	5.816	0.435475	0.312
rs79530380	11:116918472-116918472	A	intron_variant	MODIFIER	SIK3	23387	Transcript	XM_011542722.1	protein_coding	-	2021-04-24	-	-	-	-	-	-	-	rs79530380	-	-1	-	EntrezGene	-	-	-	-	-	-	T	T	-	-	-	0.0809	-	-	-	-	-	-	-	-	-	5.283	0.387062	0.312
rs79530380	11:116918472-116918472	C	intron_variant	MODIFIER	SIK3	23387	Transcript	XM_011542722.1	protein_coding	-	2021-04-24	-	-	-	-	-	-	-	rs79530380	-	-1	-	EntrezGene	-	-	-	-	-	-	T	T	-	-	-	-	-	-	-	-	-	-	-	-	-	5.816	0.435475	0.312
rs79530380	11:116918472-116918472	A	intron_variant	MODIFIER	SIK3	23387	Transcript	XM_011542723.2	protein_coding	-	2021-04-24	-	-	-	-	-	-	-	rs79530380	-	-1	-	EntrezGene	-	-	-	-	-	-	T	T	-	-	-	0.0809	-	-	-	-	-	-	-	-	-	5.283	0.387062	0.312
rs79530380	11:116918472-116918472	C	intron_variant	MODIFIER	SIK3	23387	Transcript	XM_011542723.2	protein_coding	-	2021-04-24	-	-	-	-	-	-	-	rs79530380	-	-1	-	EntrezGene	-	-	-	-	-	-	T	T	-	-	-	-	-	-	-	-	-	-	-	-	-	5.816	0.435475	0.312
rs79530380	11:116918472-116918472	A	intron_variant	MODIFIER	SIK3	23387	Transcript	XM_011542724.2	protein_coding	-	2021-03-23	-	-	-	-	-	-	-	rs79530380	-	-1	-	EntrezGene	-	-	-	-	-	-	T	T	-	-	-	0.0809	-	-	-	-	-	-	-	-	-	5.283	0.387062	0.312
rs79530380	11:116918472-116918472	C	intron_variant	MODIFIER	SIK3	23387	Transcript	XM_011542724.2	protein_coding	-	2021-03-23	-	-	-	-	-	-	-	rs79530380	-	-1	-	EntrezGene	-	-	-	-	-	-	T	T	-	-	-	-	-	-	-	-	-	-	-	-	-	5.816	0.435475	0.312
rs79530380	11:116918472-116918472	A	intron_variant	MODIFIER	SIK3	23387	Transcript	XM_011542725.2	protein_coding	-	2021-02-22	-	-	-	-	-	-	-	rs79530380	-	-1	-	EntrezGene	-	-	-	-	-	-	T	T	-	-	-	0.0809	-	-	-	-	-	-	-	-	-	5.283	0.387062	0.312
rs79530380	11:116918472-116918472	C	intron_variant	MODIFIER	SIK3	23387	Transcript	XM_011542725.2	protein_coding	-	2021-02-22	-	-	-	-	-	-	-	rs79530380	-	-1	-	EntrezGene	-	-	-	-	-	-	T	T	-	-	-	-	-	-	-	-	-	-	-	-	-	5.816	0.435475	0.312
rs79530380	11:116918472-116918472	A	intron_variant	MODIFIER	SIK3	23387	Transcript	XM_011542726.1	protein_coding	-	2021-04-15	-	-	-	-	-	-	-	rs79530380	-	-1	-	EntrezGene	-	-	-	-	-	-	T	T	-	-	-	0.0809	-	-	-	-	-	-	-	-	-	5.283	0.387062	0.312
rs79530380	11:116918472-116918472	C	intron_variant	MODIFIER	SIK3	23387	Transcript	XM_011542726.1	protein_coding	-	2021-04-15	-	-	-	-	-	-	-	rs79530380	-	-1	-	EntrezGene	-	-	-	-	-	-	T	T	-	-	-	-	-	-	-	-	-	-	-	-	-	5.816	0.435475	0.312
rs79530380	11:116918472-116918472	A	intron_variant	MODIFIER	SIK3	23387	Transcript	XM_017017424.1	protein_coding	-	2021-04-22	-	-	-	-	-	-	-	rs79530380	-	-1	-	EntrezGene	-	-	-	-	-	-	T	T	-	-	-	0.0809	-	-	-	-	-	-	-	-	-	5.283	0.387062	0.312
rs79530380	11:116918472-116918472	C	intron_variant	MODIFIER	SIK3	23387	Transcript	XM_017017424.1	protein_coding	-	2021-04-22	-	-	-	-	-	-	-	rs79530380	-	-1	-	EntrezGene	-	-	-	-	-	-	T	T	-	-	-	-	-	-	-	-	-	-	-	-	-	5.816	0.435475	0.312
rs79530380	11:116918472-116918472	A	intron_variant	MODIFIER	SIK3	23387	Transcript	XM_017017425.1	protein_coding	-	2021-04-24	-	-	-	-	-	-	-	rs79530380	-	-1	-	EntrezGene	-	-	-	-	-	-	T	T	-	-	-	0.0809	-	-	-	-	-	-	-	-	-	5.283	0.387062	0.312
rs79530380	11:116918472-116918472	C	intron_variant	MODIFIER	SIK3	23387	Transcript	XM_017017425.1	protein_coding	-	2021-04-24	-	-	-	-	-	-	-	rs79530380	-	-1	-	EntrezGene	-	-	-	-	-	-	T	T	-	-	-	-	-	-	-	-	-	-	-	-	-	5.816	0.435475	0.312
rs79530380	11:116918472-116918472	A	intron_variant	MODIFIER	SIK3	23387	Transcript	XM_017017426.1	protein_coding	-	2021-02-22	-	-	-	-	-	-	-	rs79530380	-	-1	-	EntrezGene	-	-	-	-	-	-	T	T	-	-	-	0.0809	-	-	-	-	-	-	-	-	-	5.283	0.387062	0.312
rs79530380	11:116918472-116918472	C	intron_variant	MODIFIER	SIK3	23387	Transcript	XM_017017426.1	protein_coding	-	2021-02-22	-	-	-	-	-	-	-	rs79530380	-	-1	-	EntrezGene	-	-	-	-	-	-	T	T	-	-	-	-	-	-	-	-	-	-	-	-	-	5.816	0.435475	0.312
rs79530380	11:116918472-116918472	A	intron_variant,non_coding_transcript_variant	MODIFIER	SIK3	23387	Transcript	XR_001747816.1	misc_RNA	-	2021-04-15	-	-	-	-	-	-	-	rs79530380	-	-1	-	EntrezGene	-	-	-	-	-	-	T	T	-	-	-	0.0809	-	-	-	-	-	-	-	-	-	5.283	0.387062	0.312
rs79530380	11:116918472-116918472	C	intron_variant,non_coding_transcript_variant	MODIFIER	SIK3	23387	Transcript	XR_001747816.1	misc_RNA	-	2021-04-15	-	-	-	-	-	-	-	rs79530380	-	-1	-	EntrezGene	-	-	-	-	-	-	T	T	-	-	-	-	-	-	-	-	-	-	-	-	-	5.816	0.435475	0.312
rs117287138	11:116924163-116924163	A	intron_variant	MODIFIER	SIK3	23387	Transcript	NM_001281748.3	protein_coding	-	2021-05-24	-	-	-	-	-	-	-	rs117287138	-	-1	-	EntrezGene	-	-	-	-	-	-	G	G	-	-	-	0.0821	-	-	-	-	-	-	-	-	-	0.328	-0.289825	0.312
rs117287138	11:116924163-116924163	A	intron_variant	MODIFIER	SIK3	23387	Transcript	NM_001281749.3	protein_coding	-	2021-04-23	-	-	-	-	-	-	-	rs117287138	-	-1	-	EntrezGene	-	-	-	-	-	-	G	G	-	-	-	0.0821	-	-	-	-	-	-	-	-	-	0.328	-0.289825	0.312
rs117287138	11:116924163-116924163	A	intron_variant	MODIFIER	SIK3	23387	Transcript	NM_001366686.2	protein_coding	-	2021-04-24	-	-	-	-	-	-	-	rs117287138	-	-1	-	EntrezGene	-	-	-	-	-	-	G	G	-	-	-	0.0821	-	-	-	-	-	-	-	-	-	0.328	-0.289825	0.312
rs117287138	11:116924163-116924163	A	intron_variant	MODIFIER	SIK3	23387	Transcript	NM_001366687.1	protein_coding	-	2021-04-04	-	-	-	-	-	-	-	rs117287138	-	-1	-	EntrezGene	-	-	-	-	-	-	G	G	-	-	-	0.0821	-	-	-	-	-	-	-	-	-	0.328	-0.289825	0.312
rs117287138	11:116924163-116924163	A	intron_variant	MODIFIER	SIK3	23387	Transcript	NM_025164.6	protein_coding	-	2021-04-23	-	-	-	-	-	-	-	rs117287138	-	-1	-	EntrezGene	-	-	-	-	-	-	G	G	-	-	-	0.0821	-	-	-	-	-	-	-	-	-	0.328	-0.289825	0.312
rs117287138	11:116924163-116924163	A	intron_variant	MODIFIER	SIK3	23387	Transcript	XM_005271482.4	protein_coding	-	2021-04-23	-	-	-	-	-	-	-	rs117287138	-	-1	-	EntrezGene	-	-	-	-	-	-	G	G	-	-	-	0.0821	-	-	-	-	-	-	-	-	-	0.328	-0.289825	0.312
rs117287138	11:116924163-116924163	A	intron_variant	MODIFIER	SIK3	23387	Transcript	XM_005271484.3	protein_coding	-	2021-04-23	-	-	-	-	-	-	-	rs117287138	-	-1	-	EntrezGene	-	-	-	-	-	-	G	G	-	-	-	0.0821	-	-	-	-	-	-	-	-	-	0.328	-0.289825	0.312
rs117287138	11:116924163-116924163	A	intron_variant	MODIFIER	SIK3	23387	Transcript	XM_011542722.1	protein_coding	-	2021-04-24	-	-	-	-	-	-	-	rs117287138	-	-1	-	EntrezGene	-	-	-	-	-	-	G	G	-	-	-	0.0821	-	-	-	-	-	-	-	-	-	0.328	-0.289825	0.312
rs117287138	11:116924163-116924163	A	intron_variant	MODIFIER	SIK3	23387	Transcript	XM_011542723.2	protein_coding	-	2021-04-24	-	-	-	-	-	-	-	rs117287138	-	-1	-	EntrezGene	-	-	-	-	-	-	G	G	-	-	-	0.0821	-	-	-	-	-	-	-	-	-	0.328	-0.289825	0.312
rs117287138	11:116924163-116924163	A	intron_variant	MODIFIER	SIK3	23387	Transcript	XM_011542724.2	protein_coding	-	2021-03-23	-	-	-	-	-	-	-	rs117287138	-	-1	-	EntrezGene	-	-	-	-	-	-	G	G	-	-	-	0.0821	-	-	-	-	-	-	-	-	-	0.328	-0.289825	0.312
rs117287138	11:116924163-116924163	A	intron_variant	MODIFIER	SIK3	23387	Transcript	XM_011542725.2	protein_coding	-	2021-02-22	-	-	-	-	-	-	-	rs117287138	-	-1	-	EntrezGene	-	-	-	-	-	-	G	G	-	-	-	0.0821	-	-	-	-	-	-	-	-	-	0.328	-0.289825	0.312
rs117287138	11:116924163-116924163	A	intron_variant	MODIFIER	SIK3	23387	Transcript	XM_011542726.1	protein_coding	-	2021-04-15	-	-	-	-	-	-	-	rs117287138	-	-1	-	EntrezGene	-	-	-	-	-	-	G	G	-	-	-	0.0821	-	-	-	-	-	-	-	-	-	0.328	-0.289825	0.312
rs117287138	11:116924163-116924163	A	intron_variant	MODIFIER	SIK3	23387	Transcript	XM_017017424.1	protein_coding	-	2021-04-22	-	-	-	-	-	-	-	rs117287138	-	-1	-	EntrezGene	-	-	-	-	-	-	G	G	-	-	-	0.0821	-	-	-	-	-	-	-	-	-	0.328	-0.289825	0.312
rs117287138	11:116924163-116924163	A	intron_variant	MODIFIER	SIK3	23387	Transcript	XM_017017425.1	protein_coding	-	2021-04-24	-	-	-	-	-	-	-	rs117287138	-	-1	-	EntrezGene	-	-	-	-	-	-	G	G	-	-	-	0.0821	-	-	-	-	-	-	-	-	-	0.328	-0.289825	0.312
rs117287138	11:116924163-116924163	A	intron_variant	MODIFIER	SIK3	23387	Transcript	XM_017017426.1	protein_coding	-	2021-02-22	-	-	-	-	-	-	-	rs117287138	-	-1	-	EntrezGene	-	-	-	-	-	-	G	G	-	-	-	0.0821	-	-	-	-	-	-	-	-	-	0.328	-0.289825	0.312
rs117287138	11:116924163-116924163	A	intron_variant,non_coding_transcript_variant	MODIFIER	SIK3	23387	Transcript	XR_001747816.1	misc_RNA	-	2021-04-15	-	-	-	-	-	-	-	rs117287138	-	-1	-	EntrezGene	-	-	-	-	-	-	G	G	-	-	-	0.0821	-	-	-	-	-	-	-	-	-	0.328	-0.289825	0.312
rs645258	11:116930485-116930485	C	intron_variant	MODIFIER	SIK3	23387	Transcript	NM_001281748.3	protein_coding	-	2021-04-24	-	-	-	-	-	-	-	rs645258	-	-1	-	EntrezGene	-	-	-	-	-	-	A	A	-	-	-	0.8213	-	-	-	31165758	-	-	-	-	-	5.115	0.372104	0.312
rs645258	11:116930485-116930485	C	intron_variant	MODIFIER	SIK3	23387	Transcript	NM_001281749.3	protein_coding	-	2021-03-23	-	-	-	-	-	-	-	rs645258	-	-1	-	EntrezGene	-	-	-	-	-	-	A	A	-	-	-	0.8213	-	-	-	31165758	-	-	-	-	-	5.115	0.372104	0.312
rs645258	11:116930485-116930485	C	intron_variant	MODIFIER	SIK3	23387	Transcript	NM_001366686.2	protein_coding	-	2021-03-24	-	-	-	-	-	-	-	rs645258	-	-1	-	EntrezGene	-	-	-	-	-	-	A	A	-	-	-	0.8213	-	-	-	31165758	-	-	-	-	-	5.115	0.372104	0.312
rs645258	11:116930485-116930485	C	intron_variant	MODIFIER	SIK3	23387	Transcript	NM_001366687.1	protein_coding	-	2021-03-04	-	-	-	-	-	-	-	rs645258	-	-1	-	EntrezGene	-	-	-	-	-	-	A	A	-	-	-	0.8213	-	-	-	31165758	-	-	-	-	-	5.115	0.372104	0.312
rs645258	11:116930485-116930485	C	intron_variant	MODIFIER	SIK3	23387	Transcript	NM_025164.6	protein_coding	-	2021-03-23	-	-	-	-	-	-	-	rs645258	-	-1	-	EntrezGene	-	-	-	-	-	-	A	A	-	-	-	0.8213	-	-	-	31165758	-	-	-	-	-	5.115	0.372104	0.312
rs645258	11:116930485-116930485	C	intron_variant	MODIFIER	SIK3	23387	Transcript	XM_005271482.4	protein_coding	-	2021-03-23	-	-	-	-	-	-	-	rs645258	-	-1	-	EntrezGene	-	-	-	-	-	-	A	A	-	-	-	0.8213	-	-	-	31165758	-	-	-	-	-	5.115	0.372104	0.312
rs645258	11:116930485-116930485	C	intron_variant	MODIFIER	SIK3	23387	Transcript	XM_005271484.3	protein_coding	-	2021-03-23	-	-	-	-	-	-	-	rs645258	-	-1	-	EntrezGene	-	-	-	-	-	-	A	A	-	-	-	0.8213	-	-	-	31165758	-	-	-	-	-	5.115	0.372104	0.312
rs645258	11:116930485-116930485	C	intron_variant	MODIFIER	SIK3	23387	Transcript	XM_011542722.1	protein_coding	-	2021-03-24	-	-	-	-	-	-	-	rs645258	-	-1	-	EntrezGene	-	-	-	-	-	-	A	A	-	-	-	0.8213	-	-	-	31165758	-	-	-	-	-	5.115	0.372104	0.312
rs645258	11:116930485-116930485	C	intron_variant	MODIFIER	SIK3	23387	Transcript	XM_011542723.2	protein_coding	-	2021-03-24	-	-	-	-	-	-	-	rs645258	-	-1	-	EntrezGene	-	-	-	-	-	-	A	A	-	-	-	0.8213	-	-	-	31165758	-	-	-	-	-	5.115	0.372104	0.312
rs645258	11:116930485-116930485	C	intron_variant	MODIFIER	SIK3	23387	Transcript	XM_011542724.2	protein_coding	-	2021-02-23	-	-	-	-	-	-	-	rs645258	-	-1	-	EntrezGene	-	-	-	-	-	-	A	A	-	-	-	0.8213	-	-	-	31165758	-	-	-	-	-	5.115	0.372104	0.312
rs645258	11:116930485-116930485	C	intron_variant	MODIFIER	SIK3	23387	Transcript	XM_011542725.2	protein_coding	-	2021-01-22	-	-	-	-	-	-	-	rs645258	-	-1	-	EntrezGene	-	-	-	-	-	-	A	A	-	-	-	0.8213	-	-	-	31165758	-	-	-	-	-	5.115	0.372104	0.312
rs645258	11:116930485-116930485	C	intron_variant	MODIFIER	SIK3	23387	Transcript	XM_011542726.1	protein_coding	-	2021-03-15	-	-	-	-	-	-	-	rs645258	-	-1	-	EntrezGene	-	-	-	-	-	-	A	A	-	-	-	0.8213	-	-	-	31165758	-	-	-	-	-	5.115	0.372104	0.312
rs645258	11:116930485-116930485	C	intron_variant	MODIFIER	SIK3	23387	Transcript	XM_017017424.1	protein_coding	-	2021-03-22	-	-	-	-	-	-	-	rs645258	-	-1	-	EntrezGene	-	-	-	-	-	-	A	A	-	-	-	0.8213	-	-	-	31165758	-	-	-	-	-	5.115	0.372104	0.312
rs645258	11:116930485-116930485	C	intron_variant	MODIFIER	SIK3	23387	Transcript	XM_017017425.1	protein_coding	-	2021-03-24	-	-	-	-	-	-	-	rs645258	-	-1	-	EntrezGene	-	-	-	-	-	-	A	A	-	-	-	0.8213	-	-	-	31165758	-	-	-	-	-	5.115	0.372104	0.312
rs645258	11:116930485-116930485	C	intron_variant	MODIFIER	SIK3	23387	Transcript	XM_017017426.1	protein_coding	-	2021-01-22	-	-	-	-	-	-	-	rs645258	-	-1	-	EntrezGene	-	-	-	-	-	-	A	A	-	-	-	0.8213	-	-	-	31165758	-	-	-	-	-	5.115	0.372104	0.312
rs645258	11:116930485-116930485	C	intron_variant,non_coding_transcript_variant	MODIFIER	SIK3	23387	Transcript	XR_001747816.1	misc_RNA	-	2021-03-15	-	-	-	-	-	-	-	rs645258	-	-1	-	EntrezGene	-	-	-	-	-	-	A	A	-	-	-	0.8213	-	-	-	31165758	-	-	-	-	-	5.115	0.372104	0.312
rs1268880811	11:116930812-116930813	-	intron_variant	MODIFIER	SIK3	23387	Transcript	NM_001281748.3	protein_coding	-	2021-04-24	-	-	-	-	-	-	-	rs1268880811	-	-1	-	EntrezGene	-	-	-	-	-	-	C	C	-	-	-	-	-	-	-	-	-	-	-	-	-	1.684	0.050485	0.312
rs1268880811	11:116930812-116930813	-	intron_variant	MODIFIER	SIK3	23387	Transcript	NM_001281749.3	protein_coding	-	2021-03-23	-	-	-	-	-	-	-	rs1268880811	-	-1	-	EntrezGene	-	-	-	-	-	-	C	C	-	-	-	-	-	-	-	-	-	-	-	-	-	1.684	0.050485	0.312
rs1268880811	11:116930812-116930813	-	intron_variant	MODIFIER	SIK3	23387	Transcript	NM_001366686.2	protein_coding	-	2021-03-24	-	-	-	-	-	-	-	rs1268880811	-	-1	-	EntrezGene	-	-	-	-	-	-	C	C	-	-	-	-	-	-	-	-	-	-	-	-	-	1.684	0.050485	0.312
rs1268880811	11:116930812-116930813	-	intron_variant	MODIFIER	SIK3	23387	Transcript	NM_001366687.1	protein_coding	-	2021-03-04	-	-	-	-	-	-	-	rs1268880811	-	-1	-	EntrezGene	-	-	-	-	-	-	C	C	-	-	-	-	-	-	-	-	-	-	-	-	-	1.684	0.050485	0.312
rs1268880811	11:116930812-116930813	-	intron_variant	MODIFIER	SIK3	23387	Transcript	NM_025164.6	protein_coding	-	2021-03-23	-	-	-	-	-	-	-	rs1268880811	-	-1	-	EntrezGene	-	-	-	-	-	-	C	C	-	-	-	-	-	-	-	-	-	-	-	-	-	1.684	0.050485	0.312
rs1268880811	11:116930812-116930813	-	intron_variant	MODIFIER	SIK3	23387	Transcript	XM_005271482.4	protein_coding	-	2021-03-23	-	-	-	-	-	-	-	rs1268880811	-	-1	-	EntrezGene	-	-	-	-	-	-	C	C	-	-	-	-	-	-	-	-	-	-	-	-	-	1.684	0.050485	0.312
rs1268880811	11:116930812-116930813	-	intron_variant	MODIFIER	SIK3	23387	Transcript	XM_005271484.3	protein_coding	-	2021-03-23	-	-	-	-	-	-	-	rs1268880811	-	-1	-	EntrezGene	-	-	-	-	-	-	C	C	-	-	-	-	-	-	-	-	-	-	-	-	-	1.684	0.050485	0.312
rs1268880811	11:116930812-116930813	-	intron_variant	MODIFIER	SIK3	23387	Transcript	XM_011542722.1	protein_coding	-	2021-03-24	-	-	-	-	-	-	-	rs1268880811	-	-1	-	EntrezGene	-	-	-	-	-	-	C	C	-	-	-	-	-	-	-	-	-	-	-	-	-	1.684	0.050485	0.312
rs1268880811	11:116930812-116930813	-	intron_variant	MODIFIER	SIK3	23387	Transcript	XM_011542723.2	protein_coding	-	2021-03-24	-	-	-	-	-	-	-	rs1268880811	-	-1	-	EntrezGene	-	-	-	-	-	-	C	C	-	-	-	-	-	-	-	-	-	-	-	-	-	1.684	0.050485	0.312
rs1268880811	11:116930812-116930813	-	intron_variant	MODIFIER	SIK3	23387	Transcript	XM_011542724.2	protein_coding	-	2021-02-23	-	-	-	-	-	-	-	rs1268880811	-	-1	-	EntrezGene	-	-	-	-	-	-	C	C	-	-	-	-	-	-	-	-	-	-	-	-	-	1.684	0.050485	0.312
rs1268880811	11:116930812-116930813	-	intron_variant	MODIFIER	SIK3	23387	Transcript	XM_011542725.2	protein_coding	-	2021-01-22	-	-	-	-	-	-	-	rs1268880811	-	-1	-	EntrezGene	-	-	-	-	-	-	C	C	-	-	-	-	-	-	-	-	-	-	-	-	-	1.684	0.050485	0.312
rs1268880811	11:116930812-116930813	-	intron_variant	MODIFIER	SIK3	23387	Transcript	XM_011542726.1	protein_coding	-	2021-03-15	-	-	-	-	-	-	-	rs1268880811	-	-1	-	EntrezGene	-	-	-	-	-	-	C	C	-	-	-	-	-	-	-	-	-	-	-	-	-	1.684	0.050485	0.312
rs1268880811	11:116930812-116930813	-	intron_variant	MODIFIER	SIK3	23387	Transcript	XM_017017424.1	protein_coding	-	2021-03-22	-	-	-	-	-	-	-	rs1268880811	-	-1	-	EntrezGene	-	-	-	-	-	-	C	C	-	-	-	-	-	-	-	-	-	-	-	-	-	1.684	0.050485	0.312
rs1268880811	11:116930812-116930813	-	intron_variant	MODIFIER	SIK3	23387	Transcript	XM_017017425.1	protein_coding	-	2021-03-24	-	-	-	-	-	-	-	rs1268880811	-	-1	-	EntrezGene	-	-	-	-	-	-	C	C	-	-	-	-	-	-	-	-	-	-	-	-	-	1.684	0.050485	0.312
rs1268880811	11:116930812-116930813	-	intron_variant	MODIFIER	SIK3	23387	Transcript	XM_017017426.1	protein_coding	-	2021-01-22	-	-	-	-	-	-	-	rs1268880811	-	-1	-	EntrezGene	-	-	-	-	-	-	C	C	-	-	-	-	-	-	-	-	-	-	-	-	-	1.684	0.050485	0.312
rs1268880811	11:116930812-116930813	-	intron_variant,non_coding_transcript_variant	MODIFIER	SIK3	23387	Transcript	XR_001747816.1	misc_RNA	-	2021-03-15	-	-	-	-	-	-	-	rs1268880811	-	-1	-	EntrezGene	-	-	-	-	-	-	C	C	-	-	-	-	-	-	-	-	-	-	-	-	-	1.684	0.050485	0.312
rs76690043	11:116930813-116930813	G	intron_variant	MODIFIER	SIK3	23387	Transcript	NM_001281748.3	protein_coding	-	2021-04-24	-	-	-	-	-	-	-	rs76690043	-	-1	-	EntrezGene	-	-	-	-	-	-	C	C	-	-	-	0.132	-	-	-	-	-	-	-	-	-	4.316	0.302364	0.312
rs76690043	11:116930813-116930813	G	intron_variant	MODIFIER	SIK3	23387	Transcript	NM_001281749.3	protein_coding	-	2021-03-23	-	-	-	-	-	-	-	rs76690043	-	-1	-	EntrezGene	-	-	-	-	-	-	C	C	-	-	-	0.132	-	-	-	-	-	-	-	-	-	4.316	0.302364	0.312
rs76690043	11:116930813-116930813	G	intron_variant	MODIFIER	SIK3	23387	Transcript	NM_001366686.2	protein_coding	-	2021-03-24	-	-	-	-	-	-	-	rs76690043	-	-1	-	EntrezGene	-	-	-	-	-	-	C	C	-	-	-	0.132	-	-	-	-	-	-	-	-	-	4.316	0.302364	0.312
rs76690043	11:116930813-116930813	G	intron_variant	MODIFIER	SIK3	23387	Transcript	NM_001366687.1	protein_coding	-	2021-03-04	-	-	-	-	-	-	-	rs76690043	-	-1	-	EntrezGene	-	-	-	-	-	-	C	C	-	-	-	0.132	-	-	-	-	-	-	-	-	-	4.316	0.302364	0.312
rs76690043	11:116930813-116930813	G	intron_variant	MODIFIER	SIK3	23387	Transcript	NM_025164.6	protein_coding	-	2021-03-23	-	-	-	-	-	-	-	rs76690043	-	-1	-	EntrezGene	-	-	-	-	-	-	C	C	-	-	-	0.132	-	-	-	-	-	-	-	-	-	4.316	0.302364	0.312
rs76690043	11:116930813-116930813	G	intron_variant	MODIFIER	SIK3	23387	Transcript	XM_005271482.4	protein_coding	-	2021-03-23	-	-	-	-	-	-	-	rs76690043	-	-1	-	EntrezGene	-	-	-	-	-	-	C	C	-	-	-	0.132	-	-	-	-	-	-	-	-	-	4.316	0.302364	0.312
rs76690043	11:116930813-116930813	G	intron_variant	MODIFIER	SIK3	23387	Transcript	XM_005271484.3	protein_coding	-	2021-03-23	-	-	-	-	-	-	-	rs76690043	-	-1	-	EntrezGene	-	-	-	-	-	-	C	C	-	-	-	0.132	-	-	-	-	-	-	-	-	-	4.316	0.302364	0.312
rs76690043	11:116930813-116930813	G	intron_variant	MODIFIER	SIK3	23387	Transcript	XM_011542722.1	protein_coding	-	2021-03-24	-	-	-	-	-	-	-	rs76690043	-	-1	-	EntrezGene	-	-	-	-	-	-	C	C	-	-	-	0.132	-	-	-	-	-	-	-	-	-	4.316	0.302364	0.312
rs76690043	11:116930813-116930813	G	intron_variant	MODIFIER	SIK3	23387	Transcript	XM_011542723.2	protein_coding	-	2021-03-24	-	-	-	-	-	-	-	rs76690043	-	-1	-	EntrezGene	-	-	-	-	-	-	C	C	-	-	-	0.132	-	-	-	-	-	-	-	-	-	4.316	0.302364	0.312
rs76690043	11:116930813-116930813	G	intron_variant	MODIFIER	SIK3	23387	Transcript	XM_011542724.2	protein_coding	-	2021-02-23	-	-	-	-	-	-	-	rs76690043	-	-1	-	EntrezGene	-	-	-	-	-	-	C	C	-	-	-	0.132	-	-	-	-	-	-	-	-	-	4.316	0.302364	0.312
rs76690043	11:116930813-116930813	G	intron_variant	MODIFIER	SIK3	23387	Transcript	XM_011542725.2	protein_coding	-	2021-01-22	-	-	-	-	-	-	-	rs76690043	-	-1	-	EntrezGene	-	-	-	-	-	-	C	C	-	-	-	0.132	-	-	-	-	-	-	-	-	-	4.316	0.302364	0.312
rs76690043	11:116930813-116930813	G	intron_variant	MODIFIER	SIK3	23387	Transcript	XM_011542726.1	protein_coding	-	2021-03-15	-	-	-	-	-	-	-	rs76690043	-	-1	-	EntrezGene	-	-	-	-	-	-	C	C	-	-	-	0.132	-	-	-	-	-	-	-	-	-	4.316	0.302364	0.312
rs76690043	11:116930813-116930813	G	intron_variant	MODIFIER	SIK3	23387	Transcript	XM_017017424.1	protein_coding	-	2021-03-22	-	-	-	-	-	-	-	rs76690043	-	-1	-	EntrezGene	-	-	-	-	-	-	C	C	-	-	-	0.132	-	-	-	-	-	-	-	-	-	4.316	0.302364	0.312
rs76690043	11:116930813-116930813	G	intron_variant	MODIFIER	SIK3	23387	Transcript	XM_017017425.1	protein_coding	-	2021-03-24	-	-	-	-	-	-	-	rs76690043	-	-1	-	EntrezGene	-	-	-	-	-	-	C	C	-	-	-	0.132	-	-	-	-	-	-	-	-	-	4.316	0.302364	0.312
rs76690043	11:116930813-116930813	G	intron_variant	MODIFIER	SIK3	23387	Transcript	XM_017017426.1	protein_coding	-	2021-01-22	-	-	-	-	-	-	-	rs76690043	-	-1	-	EntrezGene	-	-	-	-	-	-	C	C	-	-	-	0.132	-	-	-	-	-	-	-	-	-	4.316	0.302364	0.312
rs76690043	11:116930813-116930813	G	intron_variant,non_coding_transcript_variant	MODIFIER	SIK3	23387	Transcript	XR_001747816.1	misc_RNA	-	2021-03-15	-	-	-	-	-	-	-	rs76690043	-	-1	-	EntrezGene	-	-	-	-	-	-	C	C	-	-	-	0.132	-	-	-	-	-	-	-	-	-	4.316	0.302364	0.312
rs1187962964	11:116935145-116935159	G	intron_variant	MODIFIER	SIK3	23387	Transcript	NM_001281748.3	protein_coding	-	2021-04-24	-	-	-	-	-	-	-	rs1187962964	-	-1	-	EntrezGene	-	-	-	-	-	-	GGCTGAGGCAGGAGG	GGCTGAGGCAGGAGG	-	-	-	-	-	-	-	-	-	-	-	-	-	-	-	0.312
rs1187962964	11:116935145-116935159	G	intron_variant	MODIFIER	SIK3	23387	Transcript	NM_001281749.3	protein_coding	-	2021-03-23	-	-	-	-	-	-	-	rs1187962964	-	-1	-	EntrezGene	-	-	-	-	-	-	GGCTGAGGCAGGAGG	GGCTGAGGCAGGAGG	-	-	-	-	-	-	-	-	-	-	-	-	-	-	-	0.312
rs1187962964	11:116935145-116935159	G	intron_variant	MODIFIER	SIK3	23387	Transcript	NM_001366686.2	protein_coding	-	2021-03-24	-	-	-	-	-	-	-	rs1187962964	-	-1	-	EntrezGene	-	-	-	-	-	-	GGCTGAGGCAGGAGG	GGCTGAGGCAGGAGG	-	-	-	-	-	-	-	-	-	-	-	-	-	-	-	0.312
rs1187962964	11:116935145-116935159	G	intron_variant	MODIFIER	SIK3	23387	Transcript	NM_001366687.1	protein_coding	-	2021-03-04	-	-	-	-	-	-	-	rs1187962964	-	-1	-	EntrezGene	-	-	-	-	-	-	GGCTGAGGCAGGAGG	GGCTGAGGCAGGAGG	-	-	-	-	-	-	-	-	-	-	-	-	-	-	-	0.312
rs1187962964	11:116935145-116935159	G	intron_variant	MODIFIER	SIK3	23387	Transcript	NM_025164.6	protein_coding	-	2021-03-23	-	-	-	-	-	-	-	rs1187962964	-	-1	-	EntrezGene	-	-	-	-	-	-	GGCTGAGGCAGGAGG	GGCTGAGGCAGGAGG	-	-	-	-	-	-	-	-	-	-	-	-	-	-	-	0.312
rs1187962964	11:116935145-116935159	G	intron_variant	MODIFIER	SIK3	23387	Transcript	XM_005271482.4	protein_coding	-	2021-03-23	-	-	-	-	-	-	-	rs1187962964	-	-1	-	EntrezGene	-	-	-	-	-	-	GGCTGAGGCAGGAGG	GGCTGAGGCAGGAGG	-	-	-	-	-	-	-	-	-	-	-	-	-	-	-	0.312
rs1187962964	11:116935145-116935159	G	intron_variant	MODIFIER	SIK3	23387	Transcript	XM_005271484.3	protein_coding	-	2021-03-23	-	-	-	-	-	-	-	rs1187962964	-	-1	-	EntrezGene	-	-	-	-	-	-	GGCTGAGGCAGGAGG	GGCTGAGGCAGGAGG	-	-	-	-	-	-	-	-	-	-	-	-	-	-	-	0.312
rs1187962964	11:116935145-116935159	G	intron_variant	MODIFIER	SIK3	23387	Transcript	XM_011542722.1	protein_coding	-	2021-03-24	-	-	-	-	-	-	-	rs1187962964	-	-1	-	EntrezGene	-	-	-	-	-	-	GGCTGAGGCAGGAGG	GGCTGAGGCAGGAGG	-	-	-	-	-	-	-	-	-	-	-	-	-	-	-	0.312
rs1187962964	11:116935145-116935159	G	intron_variant	MODIFIER	SIK3	23387	Transcript	XM_011542723.2	protein_coding	-	2021-03-24	-	-	-	-	-	-	-	rs1187962964	-	-1	-	EntrezGene	-	-	-	-	-	-	GGCTGAGGCAGGAGG	GGCTGAGGCAGGAGG	-	-	-	-	-	-	-	-	-	-	-	-	-	-	-	0.312
rs1187962964	11:116935145-116935159	G	intron_variant	MODIFIER	SIK3	23387	Transcript	XM_011542724.2	protein_coding	-	2021-02-23	-	-	-	-	-	-	-	rs1187962964	-	-1	-	EntrezGene	-	-	-	-	-	-	GGCTGAGGCAGGAGG	GGCTGAGGCAGGAGG	-	-	-	-	-	-	-	-	-	-	-	-	-	-	-	0.312
rs1187962964	11:116935145-116935159	G	intron_variant	MODIFIER	SIK3	23387	Transcript	XM_011542725.2	protein_coding	-	2021-01-22	-	-	-	-	-	-	-	rs1187962964	-	-1	-	EntrezGene	-	-	-	-	-	-	GGCTGAGGCAGGAGG	GGCTGAGGCAGGAGG	-	-	-	-	-	-	-	-	-	-	-	-	-	-	-	0.312
rs1187962964	11:116935145-116935159	G	intron_variant	MODIFIER	SIK3	23387	Transcript	XM_011542726.1	protein_coding	-	2021-03-15	-	-	-	-	-	-	-	rs1187962964	-	-1	-	EntrezGene	-	-	-	-	-	-	GGCTGAGGCAGGAGG	GGCTGAGGCAGGAGG	-	-	-	-	-	-	-	-	-	-	-	-	-	-	-	0.312
rs1187962964	11:116935145-116935159	G	intron_variant	MODIFIER	SIK3	23387	Transcript	XM_017017424.1	protein_coding	-	2021-03-22	-	-	-	-	-	-	-	rs1187962964	-	-1	-	EntrezGene	-	-	-	-	-	-	GGCTGAGGCAGGAGG	GGCTGAGGCAGGAGG	-	-	-	-	-	-	-	-	-	-	-	-	-	-	-	0.312
rs1187962964	11:116935145-116935159	G	intron_variant	MODIFIER	SIK3	23387	Transcript	XM_017017425.1	protein_coding	-	2021-03-24	-	-	-	-	-	-	-	rs1187962964	-	-1	-	EntrezGene	-	-	-	-	-	-	GGCTGAGGCAGGAGG	GGCTGAGGCAGGAGG	-	-	-	-	-	-	-	-	-	-	-	-	-	-	-	0.312
rs1187962964	11:116935145-116935159	G	intron_variant	MODIFIER	SIK3	23387	Transcript	XM_017017426.1	protein_coding	-	2021-01-22	-	-	-	-	-	-	-	rs1187962964	-	-1	-	EntrezGene	-	-	-	-	-	-	GGCTGAGGCAGGAGG	GGCTGAGGCAGGAGG	-	-	-	-	-	-	-	-	-	-	-	-	-	-	-	0.312
rs1187962964	11:116935145-116935159	G	intron_variant,non_coding_transcript_variant	MODIFIER	SIK3	23387	Transcript	XR_001747816.1	misc_RNA	-	2021-03-15	-	-	-	-	-	-	-	rs1187962964	-	-1	-	EntrezGene	-	-	-	-	-	-	GGCTGAGGCAGGAGG	GGCTGAGGCAGGAGG	-	-	-	-	-	-	-	-	-	-	-	-	-	-	-	0.312
rs144015791	11:116935158-116935158	T	intron_variant	MODIFIER	SIK3	23387	Transcript	NM_001281748.3	protein_coding	-	2021-04-24	-	-	-	-	-	-	-	rs144015791	-	-1	-	EntrezGene	-	-	-	-	-	-	G	G	-	-	-	0.0841	-	-	-	-	-	-	-	-	-	7.48	0.596608	0.312
rs144015791	11:116935158-116935158	T	intron_variant	MODIFIER	SIK3	23387	Transcript	NM_001281749.3	protein_coding	-	2021-03-23	-	-	-	-	-	-	-	rs144015791	-	-1	-	EntrezGene	-	-	-	-	-	-	G	G	-	-	-	0.0841	-	-	-	-	-	-	-	-	-	7.48	0.596608	0.312
rs144015791	11:116935158-116935158	T	intron_variant	MODIFIER	SIK3	23387	Transcript	NM_001366686.2	protein_coding	-	2021-03-24	-	-	-	-	-	-	-	rs144015791	-	-1	-	EntrezGene	-	-	-	-	-	-	G	G	-	-	-	0.0841	-	-	-	-	-	-	-	-	-	7.48	0.596608	0.312
rs144015791	11:116935158-116935158	T	intron_variant	MODIFIER	SIK3	23387	Transcript	NM_001366687.1	protein_coding	-	2021-03-04	-	-	-	-	-	-	-	rs144015791	-	-1	-	EntrezGene	-	-	-	-	-	-	G	G	-	-	-	0.0841	-	-	-	-	-	-	-	-	-	7.48	0.596608	0.312
rs144015791	11:116935158-116935158	T	intron_variant	MODIFIER	SIK3	23387	Transcript	NM_025164.6	protein_coding	-	2021-03-23	-	-	-	-	-	-	-	rs144015791	-	-1	-	EntrezGene	-	-	-	-	-	-	G	G	-	-	-	0.0841	-	-	-	-	-	-	-	-	-	7.48	0.596608	0.312
rs144015791	11:116935158-116935158	T	intron_variant	MODIFIER	SIK3	23387	Transcript	XM_005271482.4	protein_coding	-	2021-03-23	-	-	-	-	-	-	-	rs144015791	-	-1	-	EntrezGene	-	-	-	-	-	-	G	G	-	-	-	0.0841	-	-	-	-	-	-	-	-	-	7.48	0.596608	0.312
rs144015791	11:116935158-116935158	T	intron_variant	MODIFIER	SIK3	23387	Transcript	XM_005271484.3	protein_coding	-	2021-03-23	-	-	-	-	-	-	-	rs144015791	-	-1	-	EntrezGene	-	-	-	-	-	-	G	G	-	-	-	0.0841	-	-	-	-	-	-	-	-	-	7.48	0.596608	0.312
rs144015791	11:116935158-116935158	T	intron_variant	MODIFIER	SIK3	23387	Transcript	XM_011542722.1	protein_coding	-	2021-03-24	-	-	-	-	-	-	-	rs144015791	-	-1	-	EntrezGene	-	-	-	-	-	-	G	G	-	-	-	0.0841	-	-	-	-	-	-	-	-	-	7.48	0.596608	0.312
rs144015791	11:116935158-116935158	T	intron_variant	MODIFIER	SIK3	23387	Transcript	XM_011542723.2	protein_coding	-	2021-03-24	-	-	-	-	-	-	-	rs144015791	-	-1	-	EntrezGene	-	-	-	-	-	-	G	G	-	-	-	0.0841	-	-	-	-	-	-	-	-	-	7.48	0.596608	0.312
rs144015791	11:116935158-116935158	T	intron_variant	MODIFIER	SIK3	23387	Transcript	XM_011542724.2	protein_coding	-	2021-02-23	-	-	-	-	-	-	-	rs144015791	-	-1	-	EntrezGene	-	-	-	-	-	-	G	G	-	-	-	0.0841	-	-	-	-	-	-	-	-	-	7.48	0.596608	0.312
rs144015791	11:116935158-116935158	T	intron_variant	MODIFIER	SIK3	23387	Transcript	XM_011542725.2	protein_coding	-	2021-01-22	-	-	-	-	-	-	-	rs144015791	-	-1	-	EntrezGene	-	-	-	-	-	-	G	G	-	-	-	0.0841	-	-	-	-	-	-	-	-	-	7.48	0.596608	0.312
rs144015791	11:116935158-116935158	T	intron_variant	MODIFIER	SIK3	23387	Transcript	XM_011542726.1	protein_coding	-	2021-03-15	-	-	-	-	-	-	-	rs144015791	-	-1	-	EntrezGene	-	-	-	-	-	-	G	G	-	-	-	0.0841	-	-	-	-	-	-	-	-	-	7.48	0.596608	0.312
rs144015791	11:116935158-116935158	T	intron_variant	MODIFIER	SIK3	23387	Transcript	XM_017017424.1	protein_coding	-	2021-03-22	-	-	-	-	-	-	-	rs144015791	-	-1	-	EntrezGene	-	-	-	-	-	-	G	G	-	-	-	0.0841	-	-	-	-	-	-	-	-	-	7.48	0.596608	0.312
rs144015791	11:116935158-116935158	T	intron_variant	MODIFIER	SIK3	23387	Transcript	XM_017017425.1	protein_coding	-	2021-03-24	-	-	-	-	-	-	-	rs144015791	-	-1	-	EntrezGene	-	-	-	-	-	-	G	G	-	-	-	0.0841	-	-	-	-	-	-	-	-	-	7.48	0.596608	0.312
rs144015791	11:116935158-116935158	T	intron_variant	MODIFIER	SIK3	23387	Transcript	XM_017017426.1	protein_coding	-	2021-01-22	-	-	-	-	-	-	-	rs144015791	-	-1	-	EntrezGene	-	-	-	-	-	-	G	G	-	-	-	0.0841	-	-	-	-	-	-	-	-	-	7.48	0.596608	0.312
rs144015791	11:116935158-116935158	T	intron_variant,non_coding_transcript_variant	MODIFIER	SIK3	23387	Transcript	XR_001747816.1	misc_RNA	-	2021-03-15	-	-	-	-	-	-	-	rs144015791	-	-1	-	EntrezGene	-	-	-	-	-	-	G	G	-	-	-	0.0841	-	-	-	-	-	-	-	-	-	7.48	0.596608	0.312
rs1473326	11:116952956-116952956	C	intron_variant	MODIFIER	SIK3	23387	Transcript	NM_001281748.3	protein_coding	-	2021-03-24	-	-	-	-	-	-	-	rs1473326	-	-1	-	EntrezGene	-	-	-	-	-	-	T	T	-	-	-	0.0841	-	-	-	-	-	-	-	-	-	1.896	0.077337	0.312
rs1473326	11:116952956-116952956	C	intron_variant	MODIFIER	SIK3	23387	Transcript	NM_001281749.3	protein_coding	-	2021-03-23	-	-	-	-	-	-	-	rs1473326	-	-1	-	EntrezGene	-	-	-	-	-	-	T	T	-	-	-	0.0841	-	-	-	-	-	-	-	-	-	1.896	0.077337	0.312
rs1473326	11:116952956-116952956	C	intron_variant	MODIFIER	SIK3	23387	Transcript	NM_001366686.2	protein_coding	-	2021-03-24	-	-	-	-	-	-	-	rs1473326	-	-1	-	EntrezGene	-	-	-	-	-	-	T	T	-	-	-	0.0841	-	-	-	-	-	-	-	-	-	1.896	0.077337	0.312
rs1473326	11:116952956-116952956	C	intron_variant	MODIFIER	SIK3	23387	Transcript	NM_001366687.1	protein_coding	-	2021-03-04	-	-	-	-	-	-	-	rs1473326	-	-1	-	EntrezGene	-	-	-	-	-	-	T	T	-	-	-	0.0841	-	-	-	-	-	-	-	-	-	1.896	0.077337	0.312
rs1473326	11:116952956-116952956	C	intron_variant	MODIFIER	SIK3	23387	Transcript	NM_025164.6	protein_coding	-	2021-03-23	-	-	-	-	-	-	-	rs1473326	-	-1	-	EntrezGene	-	-	-	-	-	-	T	T	-	-	-	0.0841	-	-	-	-	-	-	-	-	-	1.896	0.077337	0.312
rs1473326	11:116952956-116952956	C	intron_variant	MODIFIER	SIK3	23387	Transcript	XM_005271482.4	protein_coding	-	2021-03-23	-	-	-	-	-	-	-	rs1473326	-	-1	-	EntrezGene	-	-	-	-	-	-	T	T	-	-	-	0.0841	-	-	-	-	-	-	-	-	-	1.896	0.077337	0.312
rs1473326	11:116952956-116952956	C	intron_variant	MODIFIER	SIK3	23387	Transcript	XM_005271484.3	protein_coding	-	2021-03-23	-	-	-	-	-	-	-	rs1473326	-	-1	-	EntrezGene	-	-	-	-	-	-	T	T	-	-	-	0.0841	-	-	-	-	-	-	-	-	-	1.896	0.077337	0.312
rs1473326	11:116952956-116952956	C	intron_variant	MODIFIER	SIK3	23387	Transcript	XM_011542722.1	protein_coding	-	2021-03-24	-	-	-	-	-	-	-	rs1473326	-	-1	-	EntrezGene	-	-	-	-	-	-	T	T	-	-	-	0.0841	-	-	-	-	-	-	-	-	-	1.896	0.077337	0.312
rs1473326	11:116952956-116952956	C	intron_variant	MODIFIER	SIK3	23387	Transcript	XM_011542723.2	protein_coding	-	2021-01-24	-	-	-	-	-	-	-	rs1473326	-	-1	-	EntrezGene	-	-	-	-	-	-	T	T	-	-	-	0.0841	-	-	-	-	-	-	-	-	-	1.896	0.077337	0.312
rs1473326	11:116952956-116952956	C	intron_variant	MODIFIER	SIK3	23387	Transcript	XM_011542724.2	protein_coding	-	2021-01-23	-	-	-	-	-	-	-	rs1473326	-	-1	-	EntrezGene	-	-	-	-	-	-	T	T	-	-	-	0.0841	-	-	-	-	-	-	-	-	-	1.896	0.077337	0.312
rs1473326	11:116952956-116952956	C	intron_variant	MODIFIER	SIK3	23387	Transcript	XM_011542725.2	protein_coding	-	2021-01-22	-	-	-	-	-	-	-	rs1473326	-	-1	-	EntrezGene	-	-	-	-	-	-	T	T	-	-	-	0.0841	-	-	-	-	-	-	-	-	-	1.896	0.077337	0.312
rs1473326	11:116952956-116952956	C	intron_variant	MODIFIER	SIK3	23387	Transcript	XM_011542726.1	protein_coding	-	2021-03-15	-	-	-	-	-	-	-	rs1473326	-	-1	-	EntrezGene	-	-	-	-	-	-	T	T	-	-	-	0.0841	-	-	-	-	-	-	-	-	-	1.896	0.077337	0.312
rs1473326	11:116952956-116952956	C	intron_variant	MODIFIER	SIK3	23387	Transcript	XM_017017424.1	protein_coding	-	2021-03-22	-	-	-	-	-	-	-	rs1473326	-	-1	-	EntrezGene	-	-	-	-	-	-	T	T	-	-	-	0.0841	-	-	-	-	-	-	-	-	-	1.896	0.077337	0.312
rs1473326	11:116952956-116952956	C	upstream_gene_variant	MODIFIER	SIK3	23387	Transcript	XM_017017425.1	protein_coding	-	-	-	-	-	-	-	-	-	rs1473326	1875	-1	-	EntrezGene	-	-	-	-	-	-	T	T	-	-	-	0.0841	-	-	-	-	-	-	-	-	-	1.896	0.077337	0.312
rs1473326	11:116952956-116952956	C	upstream_gene_variant	MODIFIER	SIK3	23387	Transcript	XM_017017426.1	protein_coding	-	-	-	-	-	-	-	-	-	rs1473326	2839	-1	-	EntrezGene	-	-	-	-	-	-	T	T	-	-	-	0.0841	-	-	-	-	-	-	-	-	-	1.896	0.077337	0.312
rs1473326	11:116952956-116952956	C	intron_variant,non_coding_transcript_variant	MODIFIER	SIK3	23387	Transcript	XR_001747816.1	misc_RNA	-	2021-03-15	-	-	-	-	-	-	-	rs1473326	-	-1	-	EntrezGene	-	-	-	-	-	-	T	T	-	-	-	0.0841	-	-	-	-	-	-	-	-	-	1.896	0.077337	0.312
rs77320801	11:116965633-116965633	A	intron_variant	MODIFIER	SIK3	23387	Transcript	NM_001281748.3	protein_coding	-	2021-01-24	-	-	-	-	-	-	-	rs77320801	-	-1	-	EntrezGene	-	-	-	-	-	-	C	C	-	-	-	-	-	-	-	-	-	-	-	-	-	1.865	0.073602	0.312
rs77320801	11:116965633-116965633	T	intron_variant	MODIFIER	SIK3	23387	Transcript	NM_001281748.3	protein_coding	-	2021-01-24	-	-	-	-	-	-	-	rs77320801	-	-1	-	EntrezGene	-	-	-	-	-	-	C	C	-	-	-	0.0841	-	-	-	-	-	-	-	-	-	2.404	0.133127	0.312
rs77320801	11:116965633-116965633	A	intron_variant	MODIFIER	SIK3	23387	Transcript	NM_001281749.3	protein_coding	-	2021-01-23	-	-	-	-	-	-	-	rs77320801	-	-1	-	EntrezGene	-	-	-	-	-	-	C	C	-	-	-	-	-	-	-	-	-	-	-	-	-	1.865	0.073602	0.312
rs77320801	11:116965633-116965633	T	intron_variant	MODIFIER	SIK3	23387	Transcript	NM_001281749.3	protein_coding	-	2021-01-23	-	-	-	-	-	-	-	rs77320801	-	-1	-	EntrezGene	-	-	-	-	-	-	C	C	-	-	-	0.0841	-	-	-	-	-	-	-	-	-	2.404	0.133127	0.312
rs77320801	11:116965633-116965633	A	intron_variant	MODIFIER	SIK3	23387	Transcript	NM_001366686.2	protein_coding	-	2021-01-24	-	-	-	-	-	-	-	rs77320801	-	-1	-	EntrezGene	-	-	-	-	-	-	C	C	-	-	-	-	-	-	-	-	-	-	-	-	-	1.865	0.073602	0.312
rs77320801	11:116965633-116965633	T	intron_variant	MODIFIER	SIK3	23387	Transcript	NM_001366686.2	protein_coding	-	2021-01-24	-	-	-	-	-	-	-	rs77320801	-	-1	-	EntrezGene	-	-	-	-	-	-	C	C	-	-	-	0.0841	-	-	-	-	-	-	-	-	-	2.404	0.133127	0.312
rs77320801	11:116965633-116965633	A	intron_variant	MODIFIER	SIK3	23387	Transcript	NM_001366687.1	protein_coding	-	2021-01-04	-	-	-	-	-	-	-	rs77320801	-	-1	-	EntrezGene	-	-	-	-	-	-	C	C	-	-	-	-	-	-	-	-	-	-	-	-	-	1.865	0.073602	0.312
rs77320801	11:116965633-116965633	T	intron_variant	MODIFIER	SIK3	23387	Transcript	NM_001366687.1	protein_coding	-	2021-01-04	-	-	-	-	-	-	-	rs77320801	-	-1	-	EntrezGene	-	-	-	-	-	-	C	C	-	-	-	0.0841	-	-	-	-	-	-	-	-	-	2.404	0.133127	0.312
rs77320801	11:116965633-116965633	A	intron_variant	MODIFIER	SIK3	23387	Transcript	NM_025164.6	protein_coding	-	2021-01-23	-	-	-	-	-	-	-	rs77320801	-	-1	-	EntrezGene	-	-	-	-	-	-	C	C	-	-	-	-	-	-	-	-	-	-	-	-	-	1.865	0.073602	0.312
rs77320801	11:116965633-116965633	T	intron_variant	MODIFIER	SIK3	23387	Transcript	NM_025164.6	protein_coding	-	2021-01-23	-	-	-	-	-	-	-	rs77320801	-	-1	-	EntrezGene	-	-	-	-	-	-	C	C	-	-	-	0.0841	-	-	-	-	-	-	-	-	-	2.404	0.133127	0.312
rs77320801	11:116965633-116965633	A	intron_variant	MODIFIER	SIK3	23387	Transcript	XM_005271482.4	protein_coding	-	2021-01-23	-	-	-	-	-	-	-	rs77320801	-	-1	-	EntrezGene	-	-	-	-	-	-	C	C	-	-	-	-	-	-	-	-	-	-	-	-	-	1.865	0.073602	0.312
rs77320801	11:116965633-116965633	T	intron_variant	MODIFIER	SIK3	23387	Transcript	XM_005271482.4	protein_coding	-	2021-01-23	-	-	-	-	-	-	-	rs77320801	-	-1	-	EntrezGene	-	-	-	-	-	-	C	C	-	-	-	0.0841	-	-	-	-	-	-	-	-	-	2.404	0.133127	0.312
rs77320801	11:116965633-116965633	A	intron_variant	MODIFIER	SIK3	23387	Transcript	XM_005271484.3	protein_coding	-	2021-01-23	-	-	-	-	-	-	-	rs77320801	-	-1	-	EntrezGene	-	-	-	-	-	-	C	C	-	-	-	-	-	-	-	-	-	-	-	-	-	1.865	0.073602	0.312
rs77320801	11:116965633-116965633	T	intron_variant	MODIFIER	SIK3	23387	Transcript	XM_005271484.3	protein_coding	-	2021-01-23	-	-	-	-	-	-	-	rs77320801	-	-1	-	EntrezGene	-	-	-	-	-	-	C	C	-	-	-	0.0841	-	-	-	-	-	-	-	-	-	2.404	0.133127	0.312
rs77320801	11:116965633-116965633	A	intron_variant	MODIFIER	SIK3	23387	Transcript	XM_011542722.1	protein_coding	-	2021-01-24	-	-	-	-	-	-	-	rs77320801	-	-1	-	EntrezGene	-	-	-	-	-	-	C	C	-	-	-	-	-	-	-	-	-	-	-	-	-	1.865	0.073602	0.312
rs77320801	11:116965633-116965633	T	intron_variant	MODIFIER	SIK3	23387	Transcript	XM_011542722.1	protein_coding	-	2021-01-24	-	-	-	-	-	-	-	rs77320801	-	-1	-	EntrezGene	-	-	-	-	-	-	C	C	-	-	-	0.0841	-	-	-	-	-	-	-	-	-	2.404	0.133127	0.312
rs77320801	11:116965633-116965633	A	intron_variant	MODIFIER	SIK3	23387	Transcript	XM_011542726.1	protein_coding	-	2021-01-15	-	-	-	-	-	-	-	rs77320801	-	-1	-	EntrezGene	-	-	-	-	-	-	C	C	-	-	-	-	-	-	-	-	-	-	-	-	-	1.865	0.073602	0.312
rs77320801	11:116965633-116965633	T	intron_variant	MODIFIER	SIK3	23387	Transcript	XM_011542726.1	protein_coding	-	2021-01-15	-	-	-	-	-	-	-	rs77320801	-	-1	-	EntrezGene	-	-	-	-	-	-	C	C	-	-	-	0.0841	-	-	-	-	-	-	-	-	-	2.404	0.133127	0.312
rs77320801	11:116965633-116965633	A	intron_variant	MODIFIER	SIK3	23387	Transcript	XM_017017424.1	protein_coding	-	2021-01-22	-	-	-	-	-	-	-	rs77320801	-	-1	-	EntrezGene	-	-	-	-	-	-	C	C	-	-	-	-	-	-	-	-	-	-	-	-	-	1.865	0.073602	0.312
rs77320801	11:116965633-116965633	T	intron_variant	MODIFIER	SIK3	23387	Transcript	XM_017017424.1	protein_coding	-	2021-01-22	-	-	-	-	-	-	-	rs77320801	-	-1	-	EntrezGene	-	-	-	-	-	-	C	C	-	-	-	0.0841	-	-	-	-	-	-	-	-	-	2.404	0.133127	0.312
rs77320801	11:116965633-116965633	A	intron_variant,non_coding_transcript_variant	MODIFIER	SIK3	23387	Transcript	XR_001747816.1	misc_RNA	-	2021-01-15	-	-	-	-	-	-	-	rs77320801	-	-1	-	EntrezGene	-	-	-	-	-	-	C	C	-	-	-	-	-	-	-	-	-	-	-	-	-	1.865	0.073602	0.312
rs77320801	11:116965633-116965633	T	intron_variant,non_coding_transcript_variant	MODIFIER	SIK3	23387	Transcript	XR_001747816.1	misc_RNA	-	2021-01-15	-	-	-	-	-	-	-	rs77320801	-	-1	-	EntrezGene	-	-	-	-	-	-	C	C	-	-	-	0.0841	-	-	-	-	-	-	-	-	-	2.404	0.133127	0.312
rs1241657	11:116969045-116969045	C	intron_variant	MODIFIER	SIK3	23387	Transcript	NM_001281748.3	protein_coding	-	2021-01-24	-	-	-	-	-	-	-	rs1241657	-	-1	-	EntrezGene	-	-	-	-	-	-	T	T	-	-	-	-	-	-	-	-	-	-	-	-	-	3.387	0.222827	0.312
rs1241657	11:116969045-116969045	G	intron_variant	MODIFIER	SIK3	23387	Transcript	NM_001281748.3	protein_coding	-	2021-01-24	-	-	-	-	-	-	-	rs1241657	-	-1	-	EntrezGene	-	-	-	-	-	-	T	T	-	-	-	-	-	-	-	-	-	-	-	-	-	3.026	0.191422	0.312
rs1241657	11:116969045-116969045	C	intron_variant	MODIFIER	SIK3	23387	Transcript	NM_001281749.3	protein_coding	-	2021-01-23	-	-	-	-	-	-	-	rs1241657	-	-1	-	EntrezGene	-	-	-	-	-	-	T	T	-	-	-	-	-	-	-	-	-	-	-	-	-	3.387	0.222827	0.312
rs1241657	11:116969045-116969045	G	intron_variant	MODIFIER	SIK3	23387	Transcript	NM_001281749.3	protein_coding	-	2021-01-23	-	-	-	-	-	-	-	rs1241657	-	-1	-	EntrezGene	-	-	-	-	-	-	T	T	-	-	-	-	-	-	-	-	-	-	-	-	-	3.026	0.191422	0.312
rs1241657	11:116969045-116969045	C	intron_variant	MODIFIER	SIK3	23387	Transcript	NM_001366686.2	protein_coding	-	2021-01-24	-	-	-	-	-	-	-	rs1241657	-	-1	-	EntrezGene	-	-	-	-	-	-	T	T	-	-	-	-	-	-	-	-	-	-	-	-	-	3.387	0.222827	0.312
rs1241657	11:116969045-116969045	G	intron_variant	MODIFIER	SIK3	23387	Transcript	NM_001366686.2	protein_coding	-	2021-01-24	-	-	-	-	-	-	-	rs1241657	-	-1	-	EntrezGene	-	-	-	-	-	-	T	T	-	-	-	-	-	-	-	-	-	-	-	-	-	3.026	0.191422	0.312
rs1241657	11:116969045-116969045	C	intron_variant	MODIFIER	SIK3	23387	Transcript	NM_001366687.1	protein_coding	-	2021-01-04	-	-	-	-	-	-	-	rs1241657	-	-1	-	EntrezGene	-	-	-	-	-	-	T	T	-	-	-	-	-	-	-	-	-	-	-	-	-	3.387	0.222827	0.312
rs1241657	11:116969045-116969045	G	intron_variant	MODIFIER	SIK3	23387	Transcript	NM_001366687.1	protein_coding	-	2021-01-04	-	-	-	-	-	-	-	rs1241657	-	-1	-	EntrezGene	-	-	-	-	-	-	T	T	-	-	-	-	-	-	-	-	-	-	-	-	-	3.026	0.191422	0.312
rs1241657	11:116969045-116969045	C	intron_variant	MODIFIER	SIK3	23387	Transcript	NM_025164.6	protein_coding	-	2021-01-23	-	-	-	-	-	-	-	rs1241657	-	-1	-	EntrezGene	-	-	-	-	-	-	T	T	-	-	-	-	-	-	-	-	-	-	-	-	-	3.387	0.222827	0.312
rs1241657	11:116969045-116969045	G	intron_variant	MODIFIER	SIK3	23387	Transcript	NM_025164.6	protein_coding	-	2021-01-23	-	-	-	-	-	-	-	rs1241657	-	-1	-	EntrezGene	-	-	-	-	-	-	T	T	-	-	-	-	-	-	-	-	-	-	-	-	-	3.026	0.191422	0.312
rs1241657	11:116969045-116969045	C	intron_variant	MODIFIER	SIK3	23387	Transcript	XM_005271482.4	protein_coding	-	2021-01-23	-	-	-	-	-	-	-	rs1241657	-	-1	-	EntrezGene	-	-	-	-	-	-	T	T	-	-	-	-	-	-	-	-	-	-	-	-	-	3.387	0.222827	0.312
rs1241657	11:116969045-116969045	G	intron_variant	MODIFIER	SIK3	23387	Transcript	XM_005271482.4	protein_coding	-	2021-01-23	-	-	-	-	-	-	-	rs1241657	-	-1	-	EntrezGene	-	-	-	-	-	-	T	T	-	-	-	-	-	-	-	-	-	-	-	-	-	3.026	0.191422	0.312
rs1241657	11:116969045-116969045	C	intron_variant	MODIFIER	SIK3	23387	Transcript	XM_005271484.3	protein_coding	-	2021-01-23	-	-	-	-	-	-	-	rs1241657	-	-1	-	EntrezGene	-	-	-	-	-	-	T	T	-	-	-	-	-	-	-	-	-	-	-	-	-	3.387	0.222827	0.312
rs1241657	11:116969045-116969045	G	intron_variant	MODIFIER	SIK3	23387	Transcript	XM_005271484.3	protein_coding	-	2021-01-23	-	-	-	-	-	-	-	rs1241657	-	-1	-	EntrezGene	-	-	-	-	-	-	T	T	-	-	-	-	-	-	-	-	-	-	-	-	-	3.026	0.191422	0.312
rs1241657	11:116969045-116969045	C	intron_variant	MODIFIER	SIK3	23387	Transcript	XM_011542722.1	protein_coding	-	2021-01-24	-	-	-	-	-	-	-	rs1241657	-	-1	-	EntrezGene	-	-	-	-	-	-	T	T	-	-	-	-	-	-	-	-	-	-	-	-	-	3.387	0.222827	0.312
rs1241657	11:116969045-116969045	G	intron_variant	MODIFIER	SIK3	23387	Transcript	XM_011542722.1	protein_coding	-	2021-01-24	-	-	-	-	-	-	-	rs1241657	-	-1	-	EntrezGene	-	-	-	-	-	-	T	T	-	-	-	-	-	-	-	-	-	-	-	-	-	3.026	0.191422	0.312
rs1241657	11:116969045-116969045	C	intron_variant	MODIFIER	SIK3	23387	Transcript	XM_011542726.1	protein_coding	-	2021-01-15	-	-	-	-	-	-	-	rs1241657	-	-1	-	EntrezGene	-	-	-	-	-	-	T	T	-	-	-	-	-	-	-	-	-	-	-	-	-	3.387	0.222827	0.312
rs1241657	11:116969045-116969045	G	intron_variant	MODIFIER	SIK3	23387	Transcript	XM_011542726.1	protein_coding	-	2021-01-15	-	-	-	-	-	-	-	rs1241657	-	-1	-	EntrezGene	-	-	-	-	-	-	T	T	-	-	-	-	-	-	-	-	-	-	-	-	-	3.026	0.191422	0.312
rs1241657	11:116969045-116969045	C	intron_variant	MODIFIER	SIK3	23387	Transcript	XM_017017424.1	protein_coding	-	2021-01-22	-	-	-	-	-	-	-	rs1241657	-	-1	-	EntrezGene	-	-	-	-	-	-	T	T	-	-	-	-	-	-	-	-	-	-	-	-	-	3.387	0.222827	0.312
rs1241657	11:116969045-116969045	G	intron_variant	MODIFIER	SIK3	23387	Transcript	XM_017017424.1	protein_coding	-	2021-01-22	-	-	-	-	-	-	-	rs1241657	-	-1	-	EntrezGene	-	-	-	-	-	-	T	T	-	-	-	-	-	-	-	-	-	-	-	-	-	3.026	0.191422	0.312
rs1241657	11:116969045-116969045	C	intron_variant,non_coding_transcript_variant	MODIFIER	SIK3	23387	Transcript	XR_001747816.1	misc_RNA	-	2021-01-15	-	-	-	-	-	-	-	rs1241657	-	-1	-	EntrezGene	-	-	-	-	-	-	T	T	-	-	-	-	-	-	-	-	-	-	-	-	-	3.387	0.222827	0.312
rs1241657	11:116969045-116969045	G	intron_variant,non_coding_transcript_variant	MODIFIER	SIK3	23387	Transcript	XR_001747816.1	misc_RNA	-	2021-01-15	-	-	-	-	-	-	-	rs1241657	-	-1	-	EntrezGene	-	-	-	-	-	-	T	T	-	-	-	-	-	-	-	-	-	-	-	-	-	3.026	0.191422	0.312
rs607273	11:116992102-116992102	T	intron_variant	MODIFIER	SIK3	23387	Transcript	NM_001281748.3	protein_coding	-	2021-01-24	-	-	-	-	-	-	-	rs607273	-	-1	-	EntrezGene	-	-	-	-	-	-	A	A	-	-	-	0.8219	-	-	-	-	-	-	-	-	-	2.159	0.107499	0.312
rs607273	11:116992102-116992102	T	intron_variant	MODIFIER	SIK3	23387	Transcript	NM_001281749.3	protein_coding	-	2021-01-23	-	-	-	-	-	-	-	rs607273	-	-1	-	EntrezGene	-	-	-	-	-	-	A	A	-	-	-	0.8219	-	-	-	-	-	-	-	-	-	2.159	0.107499	0.312
rs607273	11:116992102-116992102	T	intron_variant	MODIFIER	SIK3	23387	Transcript	NM_001366686.2	protein_coding	-	2021-01-24	-	-	-	-	-	-	-	rs607273	-	-1	-	EntrezGene	-	-	-	-	-	-	A	A	-	-	-	0.8219	-	-	-	-	-	-	-	-	-	2.159	0.107499	0.312
rs607273	11:116992102-116992102	T	intron_variant	MODIFIER	SIK3	23387	Transcript	NM_001366687.1	protein_coding	-	2021-01-04	-	-	-	-	-	-	-	rs607273	-	-1	-	EntrezGene	-	-	-	-	-	-	A	A	-	-	-	0.8219	-	-	-	-	-	-	-	-	-	2.159	0.107499	0.312
rs607273	11:116992102-116992102	T	intron_variant	MODIFIER	SIK3	23387	Transcript	NM_025164.6	protein_coding	-	2021-01-23	-	-	-	-	-	-	-	rs607273	-	-1	-	EntrezGene	-	-	-	-	-	-	A	A	-	-	-	0.8219	-	-	-	-	-	-	-	-	-	2.159	0.107499	0.312
rs607273	11:116992102-116992102	T	intron_variant	MODIFIER	SIK3	23387	Transcript	XM_005271482.4	protein_coding	-	2021-01-23	-	-	-	-	-	-	-	rs607273	-	-1	-	EntrezGene	-	-	-	-	-	-	A	A	-	-	-	0.8219	-	-	-	-	-	-	-	-	-	2.159	0.107499	0.312
rs607273	11:116992102-116992102	T	intron_variant	MODIFIER	SIK3	23387	Transcript	XM_005271484.3	protein_coding	-	2021-01-23	-	-	-	-	-	-	-	rs607273	-	-1	-	EntrezGene	-	-	-	-	-	-	A	A	-	-	-	0.8219	-	-	-	-	-	-	-	-	-	2.159	0.107499	0.312
rs607273	11:116992102-116992102	T	intron_variant	MODIFIER	SIK3	23387	Transcript	XM_011542722.1	protein_coding	-	2021-01-24	-	-	-	-	-	-	-	rs607273	-	-1	-	EntrezGene	-	-	-	-	-	-	A	A	-	-	-	0.8219	-	-	-	-	-	-	-	-	-	2.159	0.107499	0.312
rs607273	11:116992102-116992102	T	intron_variant	MODIFIER	SIK3	23387	Transcript	XM_011542726.1	protein_coding	-	2021-01-15	-	-	-	-	-	-	-	rs607273	-	-1	-	EntrezGene	-	-	-	-	-	-	A	A	-	-	-	0.8219	-	-	-	-	-	-	-	-	-	2.159	0.107499	0.312
rs607273	11:116992102-116992102	T	intron_variant	MODIFIER	SIK3	23387	Transcript	XM_017017424.1	protein_coding	-	2021-01-22	-	-	-	-	-	-	-	rs607273	-	-1	-	EntrezGene	-	-	-	-	-	-	A	A	-	-	-	0.8219	-	-	-	-	-	-	-	-	-	2.159	0.107499	0.312
rs607273	11:116992102-116992102	T	intron_variant,non_coding_transcript_variant	MODIFIER	SIK3	23387	Transcript	XR_001747816.1	misc_RNA	-	2021-01-15	-	-	-	-	-	-	-	rs607273	-	-1	-	EntrezGene	-	-	-	-	-	-	A	A	-	-	-	0.8219	-	-	-	-	-	-	-	-	-	2.159	0.107499	0.312
rs112120205	11:117029070-117029070	A	intron_variant	MODIFIER	SIK3	23387	Transcript	NM_001281748.3	protein_coding	-	2021-01-24	-	-	-	-	-	-	-	rs112120205	-	-1	-	EntrezGene	-	-	-	-	-	-	G	G	-	-	-	0.0863	-	-	-	-	-	-	-	-	-	1.136	-0.034159	0.312
rs112120205	11:117029070-117029070	A	intron_variant	MODIFIER	SIK3	23387	Transcript	NM_001281749.3	protein_coding	-	2021-01-23	-	-	-	-	-	-	-	rs112120205	-	-1	-	EntrezGene	-	-	-	-	-	-	G	G	-	-	-	0.0863	-	-	-	-	-	-	-	-	-	1.136	-0.034159	0.312
rs112120205	11:117029070-117029070	A	intron_variant	MODIFIER	SIK3	23387	Transcript	NM_001366686.2	protein_coding	-	2021-01-24	-	-	-	-	-	-	-	rs112120205	-	-1	-	EntrezGene	-	-	-	-	-	-	G	G	-	-	-	0.0863	-	-	-	-	-	-	-	-	-	1.136	-0.034159	0.312
rs112120205	11:117029070-117029070	A	intron_variant	MODIFIER	SIK3	23387	Transcript	NM_001366687.1	protein_coding	-	2021-01-04	-	-	-	-	-	-	-	rs112120205	-	-1	-	EntrezGene	-	-	-	-	-	-	G	G	-	-	-	0.0863	-	-	-	-	-	-	-	-	-	1.136	-0.034159	0.312
rs112120205	11:117029070-117029070	A	intron_variant	MODIFIER	SIK3	23387	Transcript	NM_025164.6	protein_coding	-	2021-01-23	-	-	-	-	-	-	-	rs112120205	-	-1	-	EntrezGene	-	-	-	-	-	-	G	G	-	-	-	0.0863	-	-	-	-	-	-	-	-	-	1.136	-0.034159	0.312
rs112120205	11:117029070-117029070	A	intron_variant	MODIFIER	SIK3	23387	Transcript	XM_005271482.4	protein_coding	-	2021-01-23	-	-	-	-	-	-	-	rs112120205	-	-1	-	EntrezGene	-	-	-	-	-	-	G	G	-	-	-	0.0863	-	-	-	-	-	-	-	-	-	1.136	-0.034159	0.312
rs112120205	11:117029070-117029070	A	intron_variant	MODIFIER	SIK3	23387	Transcript	XM_005271484.3	protein_coding	-	2021-01-23	-	-	-	-	-	-	-	rs112120205	-	-1	-	EntrezGene	-	-	-	-	-	-	G	G	-	-	-	0.0863	-	-	-	-	-	-	-	-	-	1.136	-0.034159	0.312
rs112120205	11:117029070-117029070	A	intron_variant	MODIFIER	SIK3	23387	Transcript	XM_011542722.1	protein_coding	-	2021-01-24	-	-	-	-	-	-	-	rs112120205	-	-1	-	EntrezGene	-	-	-	-	-	-	G	G	-	-	-	0.0863	-	-	-	-	-	-	-	-	-	1.136	-0.034159	0.312
rs112120205	11:117029070-117029070	A	intron_variant	MODIFIER	SIK3	23387	Transcript	XM_011542726.1	protein_coding	-	2021-01-15	-	-	-	-	-	-	-	rs112120205	-	-1	-	EntrezGene	-	-	-	-	-	-	G	G	-	-	-	0.0863	-	-	-	-	-	-	-	-	-	1.136	-0.034159	0.312
rs112120205	11:117029070-117029070	A	intron_variant	MODIFIER	SIK3	23387	Transcript	XM_017017424.1	protein_coding	-	2021-01-22	-	-	-	-	-	-	-	rs112120205	-	-1	-	EntrezGene	-	-	-	-	-	-	G	G	-	-	-	0.0863	-	-	-	-	-	-	-	-	-	1.136	-0.034159	0.312
rs112120205	11:117029070-117029070	A	intron_variant,non_coding_transcript_variant	MODIFIER	SIK3	23387	Transcript	XR_001747816.1	misc_RNA	-	2021-01-15	-	-	-	-	-	-	-	rs112120205	-	-1	-	EntrezGene	-	-	-	-	-	-	G	G	-	-	-	0.0863	-	-	-	-	-	-	-	-	-	1.136	-0.034159	0.312
rs112120205	11:117029070-117029070	A	regulatory_region_variant	MODIFIER	-	-	RegulatoryFeature	ENSR00000961996	promoter_flanking_region	-	-	-	-	-	-	-	-	-	rs112120205	-	-	-	-	-	-	-	-	-	-	-	-	-	-	-	0.0863	-	-	-	-	-	-	-	-	-	1.136	-0.034159	-
rs4938326	11:117034748-117034748	C	intron_variant	MODIFIER	SIK3	23387	Transcript	NM_001281748.3	protein_coding	-	2021-01-24	-	-	-	-	-	-	-	rs4938326	-	-1	-	EntrezGene	-	-	-	-	-	-	G	G	-	-	-	0.1316	-	-	1	-	-	-	-	-	-	0.014	-0.90724	0.312
rs4938326	11:117034748-117034748	T	intron_variant	MODIFIER	SIK3	23387	Transcript	NM_001281748.3	protein_coding	-	2021-01-24	-	-	-	-	-	-	-	rs4938326	-	-1	-	EntrezGene	-	-	-	-	-	-	G	G	-	-	-	-	-	-	1	-	-	-	-	-	-	0.013	-0.919398	0.312
rs4938326	11:117034748-117034748	C	intron_variant	MODIFIER	SIK3	23387	Transcript	NM_001281749.3	protein_coding	-	2021-01-23	-	-	-	-	-	-	-	rs4938326	-	-1	-	EntrezGene	-	-	-	-	-	-	G	G	-	-	-	0.1316	-	-	1	-	-	-	-	-	-	0.014	-0.90724	0.312
rs4938326	11:117034748-117034748	T	intron_variant	MODIFIER	SIK3	23387	Transcript	NM_001281749.3	protein_coding	-	2021-01-23	-	-	-	-	-	-	-	rs4938326	-	-1	-	EntrezGene	-	-	-	-	-	-	G	G	-	-	-	-	-	-	1	-	-	-	-	-	-	0.013	-0.919398	0.312
rs4938326	11:117034748-117034748	C	intron_variant	MODIFIER	SIK3	23387	Transcript	NM_001366686.2	protein_coding	-	2021-01-24	-	-	-	-	-	-	-	rs4938326	-	-1	-	EntrezGene	-	-	-	-	-	-	G	G	-	-	-	0.1316	-	-	1	-	-	-	-	-	-	0.014	-0.90724	0.312
rs4938326	11:117034748-117034748	T	intron_variant	MODIFIER	SIK3	23387	Transcript	NM_001366686.2	protein_coding	-	2021-01-24	-	-	-	-	-	-	-	rs4938326	-	-1	-	EntrezGene	-	-	-	-	-	-	G	G	-	-	-	-	-	-	1	-	-	-	-	-	-	0.013	-0.919398	0.312
rs4938326	11:117034748-117034748	C	intron_variant	MODIFIER	SIK3	23387	Transcript	NM_001366687.1	protein_coding	-	2021-01-04	-	-	-	-	-	-	-	rs4938326	-	-1	-	EntrezGene	-	-	-	-	-	-	G	G	-	-	-	0.1316	-	-	1	-	-	-	-	-	-	0.014	-0.90724	0.312
rs4938326	11:117034748-117034748	T	intron_variant	MODIFIER	SIK3	23387	Transcript	NM_001366687.1	protein_coding	-	2021-01-04	-	-	-	-	-	-	-	rs4938326	-	-1	-	EntrezGene	-	-	-	-	-	-	G	G	-	-	-	-	-	-	1	-	-	-	-	-	-	0.013	-0.919398	0.312
rs4938326	11:117034748-117034748	C	intron_variant	MODIFIER	SIK3	23387	Transcript	NM_025164.6	protein_coding	-	2021-01-23	-	-	-	-	-	-	-	rs4938326	-	-1	-	EntrezGene	-	-	-	-	-	-	G	G	-	-	-	0.1316	-	-	1	-	-	-	-	-	-	0.014	-0.90724	0.312
rs4938326	11:117034748-117034748	T	intron_variant	MODIFIER	SIK3	23387	Transcript	NM_025164.6	protein_coding	-	2021-01-23	-	-	-	-	-	-	-	rs4938326	-	-1	-	EntrezGene	-	-	-	-	-	-	G	G	-	-	-	-	-	-	1	-	-	-	-	-	-	0.013	-0.919398	0.312
rs4938326	11:117034748-117034748	C	intron_variant	MODIFIER	SIK3	23387	Transcript	XM_005271482.4	protein_coding	-	2021-01-23	-	-	-	-	-	-	-	rs4938326	-	-1	-	EntrezGene	-	-	-	-	-	-	G	G	-	-	-	0.1316	-	-	1	-	-	-	-	-	-	0.014	-0.90724	0.312
rs4938326	11:117034748-117034748	T	intron_variant	MODIFIER	SIK3	23387	Transcript	XM_005271482.4	protein_coding	-	2021-01-23	-	-	-	-	-	-	-	rs4938326	-	-1	-	EntrezGene	-	-	-	-	-	-	G	G	-	-	-	-	-	-	1	-	-	-	-	-	-	0.013	-0.919398	0.312
rs4938326	11:117034748-117034748	C	intron_variant	MODIFIER	SIK3	23387	Transcript	XM_005271484.3	protein_coding	-	2021-01-23	-	-	-	-	-	-	-	rs4938326	-	-1	-	EntrezGene	-	-	-	-	-	-	G	G	-	-	-	0.1316	-	-	1	-	-	-	-	-	-	0.014	-0.90724	0.312
rs4938326	11:117034748-117034748	T	intron_variant	MODIFIER	SIK3	23387	Transcript	XM_005271484.3	protein_coding	-	2021-01-23	-	-	-	-	-	-	-	rs4938326	-	-1	-	EntrezGene	-	-	-	-	-	-	G	G	-	-	-	-	-	-	1	-	-	-	-	-	-	0.013	-0.919398	0.312
rs4938326	11:117034748-117034748	C	intron_variant	MODIFIER	SIK3	23387	Transcript	XM_011542722.1	protein_coding	-	2021-01-24	-	-	-	-	-	-	-	rs4938326	-	-1	-	EntrezGene	-	-	-	-	-	-	G	G	-	-	-	0.1316	-	-	1	-	-	-	-	-	-	0.014	-0.90724	0.312
rs4938326	11:117034748-117034748	T	intron_variant	MODIFIER	SIK3	23387	Transcript	XM_011542722.1	protein_coding	-	2021-01-24	-	-	-	-	-	-	-	rs4938326	-	-1	-	EntrezGene	-	-	-	-	-	-	G	G	-	-	-	-	-	-	1	-	-	-	-	-	-	0.013	-0.919398	0.312
rs4938326	11:117034748-117034748	C	intron_variant	MODIFIER	SIK3	23387	Transcript	XM_011542726.1	protein_coding	-	2021-01-15	-	-	-	-	-	-	-	rs4938326	-	-1	-	EntrezGene	-	-	-	-	-	-	G	G	-	-	-	0.1316	-	-	1	-	-	-	-	-	-	0.014	-0.90724	0.312
rs4938326	11:117034748-117034748	T	intron_variant	MODIFIER	SIK3	23387	Transcript	XM_011542726.1	protein_coding	-	2021-01-15	-	-	-	-	-	-	-	rs4938326	-	-1	-	EntrezGene	-	-	-	-	-	-	G	G	-	-	-	-	-	-	1	-	-	-	-	-	-	0.013	-0.919398	0.312
rs4938326	11:117034748-117034748	C	intron_variant	MODIFIER	SIK3	23387	Transcript	XM_017017424.1	protein_coding	-	2021-01-22	-	-	-	-	-	-	-	rs4938326	-	-1	-	EntrezGene	-	-	-	-	-	-	G	G	-	-	-	0.1316	-	-	1	-	-	-	-	-	-	0.014	-0.90724	0.312
rs4938326	11:117034748-117034748	T	intron_variant	MODIFIER	SIK3	23387	Transcript	XM_017017424.1	protein_coding	-	2021-01-22	-	-	-	-	-	-	-	rs4938326	-	-1	-	EntrezGene	-	-	-	-	-	-	G	G	-	-	-	-	-	-	1	-	-	-	-	-	-	0.013	-0.919398	0.312
rs4938326	11:117034748-117034748	C	intron_variant,non_coding_transcript_variant	MODIFIER	SIK3	23387	Transcript	XR_001747816.1	misc_RNA	-	2021-01-15	-	-	-	-	-	-	-	rs4938326	-	-1	-	EntrezGene	-	-	-	-	-	-	G	G	-	-	-	0.1316	-	-	1	-	-	-	-	-	-	0.014	-0.90724	0.312
rs4938326	11:117034748-117034748	T	intron_variant,non_coding_transcript_variant	MODIFIER	SIK3	23387	Transcript	XR_001747816.1	misc_RNA	-	2021-01-15	-	-	-	-	-	-	-	rs4938326	-	-1	-	EntrezGene	-	-	-	-	-	-	G	G	-	-	-	-	-	-	1	-	-	-	-	-	-	0.013	-0.919398	0.312
rs7115242	11:117037567-117037567	G	intron_variant	MODIFIER	SIK3	23387	Transcript	NM_001281748.3	protein_coding	-	2021-01-24	-	-	-	-	-	-	-	rs7115242	-	-1	-	EntrezGene	-	-	-	-	-	-	A	A	-	-	-	-	-	-	1	-	-	-	-	-	-	1.281	-0.00887	0.312
rs7115242	11:117037567-117037567	T	intron_variant	MODIFIER	SIK3	23387	Transcript	NM_001281748.3	protein_coding	-	2021-01-24	-	-	-	-	-	-	-	rs7115242	-	-1	-	EntrezGene	-	-	-	-	-	-	A	A	-	-	-	-	-	-	1	-	-	-	-	-	-	1.043	-0.052023	0.312
rs7115242	11:117037567-117037567	G	intron_variant	MODIFIER	SIK3	23387	Transcript	NM_001281749.3	protein_coding	-	2021-01-23	-	-	-	-	-	-	-	rs7115242	-	-1	-	EntrezGene	-	-	-	-	-	-	A	A	-	-	-	-	-	-	1	-	-	-	-	-	-	1.281	-0.00887	0.312
rs7115242	11:117037567-117037567	T	intron_variant	MODIFIER	SIK3	23387	Transcript	NM_001281749.3	protein_coding	-	2021-01-23	-	-	-	-	-	-	-	rs7115242	-	-1	-	EntrezGene	-	-	-	-	-	-	A	A	-	-	-	-	-	-	1	-	-	-	-	-	-	1.043	-0.052023	0.312
rs7115242	11:117037567-117037567	G	intron_variant	MODIFIER	SIK3	23387	Transcript	NM_001366686.2	protein_coding	-	2021-01-24	-	-	-	-	-	-	-	rs7115242	-	-1	-	EntrezGene	-	-	-	-	-	-	A	A	-	-	-	-	-	-	1	-	-	-	-	-	-	1.281	-0.00887	0.312
rs7115242	11:117037567-117037567	T	intron_variant	MODIFIER	SIK3	23387	Transcript	NM_001366686.2	protein_coding	-	2021-01-24	-	-	-	-	-	-	-	rs7115242	-	-1	-	EntrezGene	-	-	-	-	-	-	A	A	-	-	-	-	-	-	1	-	-	-	-	-	-	1.043	-0.052023	0.312
rs7115242	11:117037567-117037567	G	intron_variant	MODIFIER	SIK3	23387	Transcript	NM_001366687.1	protein_coding	-	2021-01-04	-	-	-	-	-	-	-	rs7115242	-	-1	-	EntrezGene	-	-	-	-	-	-	A	A	-	-	-	-	-	-	1	-	-	-	-	-	-	1.281	-0.00887	0.312
rs7115242	11:117037567-117037567	T	intron_variant	MODIFIER	SIK3	23387	Transcript	NM_001366687.1	protein_coding	-	2021-01-04	-	-	-	-	-	-	-	rs7115242	-	-1	-	EntrezGene	-	-	-	-	-	-	A	A	-	-	-	-	-	-	1	-	-	-	-	-	-	1.043	-0.052023	0.312
rs7115242	11:117037567-117037567	G	intron_variant	MODIFIER	SIK3	23387	Transcript	NM_025164.6	protein_coding	-	2021-01-23	-	-	-	-	-	-	-	rs7115242	-	-1	-	EntrezGene	-	-	-	-	-	-	A	A	-	-	-	-	-	-	1	-	-	-	-	-	-	1.281	-0.00887	0.312
rs7115242	11:117037567-117037567	T	intron_variant	MODIFIER	SIK3	23387	Transcript	NM_025164.6	protein_coding	-	2021-01-23	-	-	-	-	-	-	-	rs7115242	-	-1	-	EntrezGene	-	-	-	-	-	-	A	A	-	-	-	-	-	-	1	-	-	-	-	-	-	1.043	-0.052023	0.312
rs7115242	11:117037567-117037567	G	intron_variant	MODIFIER	SIK3	23387	Transcript	XM_005271482.4	protein_coding	-	2021-01-23	-	-	-	-	-	-	-	rs7115242	-	-1	-	EntrezGene	-	-	-	-	-	-	A	A	-	-	-	-	-	-	1	-	-	-	-	-	-	1.281	-0.00887	0.312
rs7115242	11:117037567-117037567	T	intron_variant	MODIFIER	SIK3	23387	Transcript	XM_005271482.4	protein_coding	-	2021-01-23	-	-	-	-	-	-	-	rs7115242	-	-1	-	EntrezGene	-	-	-	-	-	-	A	A	-	-	-	-	-	-	1	-	-	-	-	-	-	1.043	-0.052023	0.312
rs7115242	11:117037567-117037567	G	intron_variant	MODIFIER	SIK3	23387	Transcript	XM_005271484.3	protein_coding	-	2021-01-23	-	-	-	-	-	-	-	rs7115242	-	-1	-	EntrezGene	-	-	-	-	-	-	A	A	-	-	-	-	-	-	1	-	-	-	-	-	-	1.281	-0.00887	0.312
rs7115242	11:117037567-117037567	T	intron_variant	MODIFIER	SIK3	23387	Transcript	XM_005271484.3	protein_coding	-	2021-01-23	-	-	-	-	-	-	-	rs7115242	-	-1	-	EntrezGene	-	-	-	-	-	-	A	A	-	-	-	-	-	-	1	-	-	-	-	-	-	1.043	-0.052023	0.312
rs7115242	11:117037567-117037567	G	intron_variant	MODIFIER	SIK3	23387	Transcript	XM_011542722.1	protein_coding	-	2021-01-24	-	-	-	-	-	-	-	rs7115242	-	-1	-	EntrezGene	-	-	-	-	-	-	A	A	-	-	-	-	-	-	1	-	-	-	-	-	-	1.281	-0.00887	0.312
rs7115242	11:117037567-117037567	T	intron_variant	MODIFIER	SIK3	23387	Transcript	XM_011542722.1	protein_coding	-	2021-01-24	-	-	-	-	-	-	-	rs7115242	-	-1	-	EntrezGene	-	-	-	-	-	-	A	A	-	-	-	-	-	-	1	-	-	-	-	-	-	1.043	-0.052023	0.312
rs7115242	11:117037567-117037567	G	intron_variant	MODIFIER	SIK3	23387	Transcript	XM_011542726.1	protein_coding	-	2021-01-15	-	-	-	-	-	-	-	rs7115242	-	-1	-	EntrezGene	-	-	-	-	-	-	A	A	-	-	-	-	-	-	1	-	-	-	-	-	-	1.281	-0.00887	0.312
rs7115242	11:117037567-117037567	T	intron_variant	MODIFIER	SIK3	23387	Transcript	XM_011542726.1	protein_coding	-	2021-01-15	-	-	-	-	-	-	-	rs7115242	-	-1	-	EntrezGene	-	-	-	-	-	-	A	A	-	-	-	-	-	-	1	-	-	-	-	-	-	1.043	-0.052023	0.312
rs7115242	11:117037567-117037567	G	intron_variant	MODIFIER	SIK3	23387	Transcript	XM_017017424.1	protein_coding	-	2021-01-22	-	-	-	-	-	-	-	rs7115242	-	-1	-	EntrezGene	-	-	-	-	-	-	A	A	-	-	-	-	-	-	1	-	-	-	-	-	-	1.281	-0.00887	0.312
rs7115242	11:117037567-117037567	T	intron_variant	MODIFIER	SIK3	23387	Transcript	XM_017017424.1	protein_coding	-	2021-01-22	-	-	-	-	-	-	-	rs7115242	-	-1	-	EntrezGene	-	-	-	-	-	-	A	A	-	-	-	-	-	-	1	-	-	-	-	-	-	1.043	-0.052023	0.312
rs7115242	11:117037567-117037567	G	intron_variant,non_coding_transcript_variant	MODIFIER	SIK3	23387	Transcript	XR_001747816.1	misc_RNA	-	2021-01-15	-	-	-	-	-	-	-	rs7115242	-	-1	-	EntrezGene	-	-	-	-	-	-	A	A	-	-	-	-	-	-	1	-	-	-	-	-	-	1.281	-0.00887	0.312
rs7115242	11:117037567-117037567	T	intron_variant,non_coding_transcript_variant	MODIFIER	SIK3	23387	Transcript	XR_001747816.1	misc_RNA	-	2021-01-15	-	-	-	-	-	-	-	rs7115242	-	-1	-	EntrezGene	-	-	-	-	-	-	A	A	-	-	-	-	-	-	1	-	-	-	-	-	-	1.043	-0.052023	0.312
rs7115242	11:117037567-117037567	G	regulatory_region_variant	MODIFIER	-	-	RegulatoryFeature	ENSR00000961998	promoter_flanking_region	-	-	-	-	-	-	-	-	-	rs7115242	-	-	-	-	-	-	-	-	-	-	-	-	-	-	-	-	-	-	1	-	-	-	-	-	-	1.281	-0.00887	-
rs7115242	11:117037567-117037567	T	regulatory_region_variant	MODIFIER	-	-	RegulatoryFeature	ENSR00000961998	promoter_flanking_region	-	-	-	-	-	-	-	-	-	rs7115242	-	-	-	-	-	-	-	-	-	-	-	-	-	-	-	-	-	-	1	-	-	-	-	-	-	1.043	-0.052023	-
rs76972960	11:117045962-117045962	C	intron_variant	MODIFIER	SIK3	23387	Transcript	NM_001281748.3	protein_coding	-	2021-01-24	-	-	-	-	-	-	-	rs76972960	-	-1	-	EntrezGene	-	-	-	-	-	-	T	T	-	-	-	0.0865	-	-	-	-	-	-	-	-	-	3.536	0.2356	0.312
rs76972960	11:117045962-117045962	C	intron_variant	MODIFIER	SIK3	23387	Transcript	NM_001281749.3	protein_coding	-	2021-01-23	-	-	-	-	-	-	-	rs76972960	-	-1	-	EntrezGene	-	-	-	-	-	-	T	T	-	-	-	0.0865	-	-	-	-	-	-	-	-	-	3.536	0.2356	0.312
rs76972960	11:117045962-117045962	C	intron_variant	MODIFIER	SIK3	23387	Transcript	NM_001366686.2	protein_coding	-	2021-01-24	-	-	-	-	-	-	-	rs76972960	-	-1	-	EntrezGene	-	-	-	-	-	-	T	T	-	-	-	0.0865	-	-	-	-	-	-	-	-	-	3.536	0.2356	0.312
rs76972960	11:117045962-117045962	C	intron_variant	MODIFIER	SIK3	23387	Transcript	NM_001366687.1	protein_coding	-	2021-01-04	-	-	-	-	-	-	-	rs76972960	-	-1	-	EntrezGene	-	-	-	-	-	-	T	T	-	-	-	0.0865	-	-	-	-	-	-	-	-	-	3.536	0.2356	0.312
rs76972960	11:117045962-117045962	C	intron_variant	MODIFIER	SIK3	23387	Transcript	NM_025164.6	protein_coding	-	2021-01-23	-	-	-	-	-	-	-	rs76972960	-	-1	-	EntrezGene	-	-	-	-	-	-	T	T	-	-	-	0.0865	-	-	-	-	-	-	-	-	-	3.536	0.2356	0.312
rs76972960	11:117045962-117045962	C	intron_variant	MODIFIER	SIK3	23387	Transcript	XM_005271482.4	protein_coding	-	2021-01-23	-	-	-	-	-	-	-	rs76972960	-	-1	-	EntrezGene	-	-	-	-	-	-	T	T	-	-	-	0.0865	-	-	-	-	-	-	-	-	-	3.536	0.2356	0.312
rs76972960	11:117045962-117045962	C	intron_variant	MODIFIER	SIK3	23387	Transcript	XM_005271484.3	protein_coding	-	2021-01-23	-	-	-	-	-	-	-	rs76972960	-	-1	-	EntrezGene	-	-	-	-	-	-	T	T	-	-	-	0.0865	-	-	-	-	-	-	-	-	-	3.536	0.2356	0.312
rs76972960	11:117045962-117045962	C	intron_variant	MODIFIER	SIK3	23387	Transcript	XM_011542722.1	protein_coding	-	2021-01-24	-	-	-	-	-	-	-	rs76972960	-	-1	-	EntrezGene	-	-	-	-	-	-	T	T	-	-	-	0.0865	-	-	-	-	-	-	-	-	-	3.536	0.2356	0.312
rs76972960	11:117045962-117045962	C	intron_variant	MODIFIER	SIK3	23387	Transcript	XM_011542726.1	protein_coding	-	2021-01-15	-	-	-	-	-	-	-	rs76972960	-	-1	-	EntrezGene	-	-	-	-	-	-	T	T	-	-	-	0.0865	-	-	-	-	-	-	-	-	-	3.536	0.2356	0.312
rs76972960	11:117045962-117045962	C	intron_variant	MODIFIER	SIK3	23387	Transcript	XM_017017424.1	protein_coding	-	2021-01-22	-	-	-	-	-	-	-	rs76972960	-	-1	-	EntrezGene	-	-	-	-	-	-	T	T	-	-	-	0.0865	-	-	-	-	-	-	-	-	-	3.536	0.2356	0.312
rs76972960	11:117045962-117045962	C	intron_variant,non_coding_transcript_variant	MODIFIER	SIK3	23387	Transcript	XR_001747816.1	misc_RNA	-	2021-01-15	-	-	-	-	-	-	-	rs76972960	-	-1	-	EntrezGene	-	-	-	-	-	-	T	T	-	-	-	0.0865	-	-	-	-	-	-	-	-	-	3.536	0.2356	0.312
rs76972960	11:117045962-117045962	C	regulatory_region_variant	MODIFIER	-	-	RegulatoryFeature	ENSR00000961998	promoter_flanking_region	-	-	-	-	-	-	-	-	-	rs76972960	-	-	-	-	-	-	-	-	-	-	-	-	-	-	-	0.0865	-	-	-	-	-	-	-	-	-	3.536	0.2356	-
rs74328581	11:117047330-117047330	A	intron_variant	MODIFIER	SIK3	23387	Transcript	NM_001281748.3	protein_coding	-	2021-01-24	-	-	-	-	-	-	-	rs74328581	-	-1	-	EntrezGene	-	-	-	-	-	-	C	C	-	-	-	0.0521	-	-	-	-	-	-	-	-	-	6.769	0.525566	0.312
rs74328581	11:117047330-117047330	A	intron_variant	MODIFIER	SIK3	23387	Transcript	NM_001281749.3	protein_coding	-	2021-01-23	-	-	-	-	-	-	-	rs74328581	-	-1	-	EntrezGene	-	-	-	-	-	-	C	C	-	-	-	0.0521	-	-	-	-	-	-	-	-	-	6.769	0.525566	0.312
rs74328581	11:117047330-117047330	A	intron_variant	MODIFIER	SIK3	23387	Transcript	NM_001366686.2	protein_coding	-	2021-01-24	-	-	-	-	-	-	-	rs74328581	-	-1	-	EntrezGene	-	-	-	-	-	-	C	C	-	-	-	0.0521	-	-	-	-	-	-	-	-	-	6.769	0.525566	0.312
rs74328581	11:117047330-117047330	A	intron_variant	MODIFIER	SIK3	23387	Transcript	NM_001366687.1	protein_coding	-	2021-01-04	-	-	-	-	-	-	-	rs74328581	-	-1	-	EntrezGene	-	-	-	-	-	-	C	C	-	-	-	0.0521	-	-	-	-	-	-	-	-	-	6.769	0.525566	0.312
rs74328581	11:117047330-117047330	A	intron_variant	MODIFIER	SIK3	23387	Transcript	NM_025164.6	protein_coding	-	2021-01-23	-	-	-	-	-	-	-	rs74328581	-	-1	-	EntrezGene	-	-	-	-	-	-	C	C	-	-	-	0.0521	-	-	-	-	-	-	-	-	-	6.769	0.525566	0.312
rs74328581	11:117047330-117047330	A	intron_variant	MODIFIER	SIK3	23387	Transcript	XM_005271482.4	protein_coding	-	2021-01-23	-	-	-	-	-	-	-	rs74328581	-	-1	-	EntrezGene	-	-	-	-	-	-	C	C	-	-	-	0.0521	-	-	-	-	-	-	-	-	-	6.769	0.525566	0.312
rs74328581	11:117047330-117047330	A	intron_variant	MODIFIER	SIK3	23387	Transcript	XM_005271484.3	protein_coding	-	2021-01-23	-	-	-	-	-	-	-	rs74328581	-	-1	-	EntrezGene	-	-	-	-	-	-	C	C	-	-	-	0.0521	-	-	-	-	-	-	-	-	-	6.769	0.525566	0.312
rs74328581	11:117047330-117047330	A	intron_variant	MODIFIER	SIK3	23387	Transcript	XM_011542722.1	protein_coding	-	2021-01-24	-	-	-	-	-	-	-	rs74328581	-	-1	-	EntrezGene	-	-	-	-	-	-	C	C	-	-	-	0.0521	-	-	-	-	-	-	-	-	-	6.769	0.525566	0.312
rs74328581	11:117047330-117047330	A	intron_variant	MODIFIER	SIK3	23387	Transcript	XM_011542726.1	protein_coding	-	2021-01-15	-	-	-	-	-	-	-	rs74328581	-	-1	-	EntrezGene	-	-	-	-	-	-	C	C	-	-	-	0.0521	-	-	-	-	-	-	-	-	-	6.769	0.525566	0.312
rs74328581	11:117047330-117047330	A	intron_variant	MODIFIER	SIK3	23387	Transcript	XM_017017424.1	protein_coding	-	2021-01-22	-	-	-	-	-	-	-	rs74328581	-	-1	-	EntrezGene	-	-	-	-	-	-	C	C	-	-	-	0.0521	-	-	-	-	-	-	-	-	-	6.769	0.525566	0.312
rs74328581	11:117047330-117047330	A	intron_variant,non_coding_transcript_variant	MODIFIER	SIK3	23387	Transcript	XR_001747816.1	misc_RNA	-	2021-01-15	-	-	-	-	-	-	-	rs74328581	-	-1	-	EntrezGene	-	-	-	-	-	-	C	C	-	-	-	0.0521	-	-	-	-	-	-	-	-	-	6.769	0.525566	0.312
rs74328581	11:117047330-117047330	A	regulatory_region_variant	MODIFIER	-	-	RegulatoryFeature	ENSR00000961998	promoter_flanking_region	-	-	-	-	-	-	-	-	-	rs74328581	-	-	-	-	-	-	-	-	-	-	-	-	-	-	-	0.0521	-	-	-	-	-	-	-	-	-	6.769	0.525566	-
rs78442878	11:117052138-117052138	G	intron_variant	MODIFIER	SIK3	23387	Transcript	NM_001281748.3	protein_coding	-	2021-01-24	-	-	-	-	-	-	-	rs78442878	-	-1	-	EntrezGene	-	-	-	-	-	-	A	A	-	-	-	0.1947	-	-	-	-	-	-	-	-	-	2.268	0.119154	0.312
rs78442878	11:117052138-117052138	G	intron_variant	MODIFIER	SIK3	23387	Transcript	NM_001281749.3	protein_coding	-	2021-01-23	-	-	-	-	-	-	-	rs78442878	-	-1	-	EntrezGene	-	-	-	-	-	-	A	A	-	-	-	0.1947	-	-	-	-	-	-	-	-	-	2.268	0.119154	0.312
rs78442878	11:117052138-117052138	G	intron_variant	MODIFIER	SIK3	23387	Transcript	NM_001366686.2	protein_coding	-	2021-01-24	-	-	-	-	-	-	-	rs78442878	-	-1	-	EntrezGene	-	-	-	-	-	-	A	A	-	-	-	0.1947	-	-	-	-	-	-	-	-	-	2.268	0.119154	0.312
rs78442878	11:117052138-117052138	G	intron_variant	MODIFIER	SIK3	23387	Transcript	NM_001366687.1	protein_coding	-	2021-01-04	-	-	-	-	-	-	-	rs78442878	-	-1	-	EntrezGene	-	-	-	-	-	-	A	A	-	-	-	0.1947	-	-	-	-	-	-	-	-	-	2.268	0.119154	0.312
rs78442878	11:117052138-117052138	G	intron_variant	MODIFIER	SIK3	23387	Transcript	NM_025164.6	protein_coding	-	2021-01-23	-	-	-	-	-	-	-	rs78442878	-	-1	-	EntrezGene	-	-	-	-	-	-	A	A	-	-	-	0.1947	-	-	-	-	-	-	-	-	-	2.268	0.119154	0.312
rs78442878	11:117052138-117052138	G	intron_variant	MODIFIER	SIK3	23387	Transcript	XM_005271482.4	protein_coding	-	2021-01-23	-	-	-	-	-	-	-	rs78442878	-	-1	-	EntrezGene	-	-	-	-	-	-	A	A	-	-	-	0.1947	-	-	-	-	-	-	-	-	-	2.268	0.119154	0.312
rs78442878	11:117052138-117052138	G	intron_variant	MODIFIER	SIK3	23387	Transcript	XM_005271484.3	protein_coding	-	2021-01-23	-	-	-	-	-	-	-	rs78442878	-	-1	-	EntrezGene	-	-	-	-	-	-	A	A	-	-	-	0.1947	-	-	-	-	-	-	-	-	-	2.268	0.119154	0.312
rs78442878	11:117052138-117052138	G	intron_variant	MODIFIER	SIK3	23387	Transcript	XM_011542722.1	protein_coding	-	2021-01-24	-	-	-	-	-	-	-	rs78442878	-	-1	-	EntrezGene	-	-	-	-	-	-	A	A	-	-	-	0.1947	-	-	-	-	-	-	-	-	-	2.268	0.119154	0.312
rs78442878	11:117052138-117052138	G	intron_variant	MODIFIER	SIK3	23387	Transcript	XM_011542726.1	protein_coding	-	2021-01-15	-	-	-	-	-	-	-	rs78442878	-	-1	-	EntrezGene	-	-	-	-	-	-	A	A	-	-	-	0.1947	-	-	-	-	-	-	-	-	-	2.268	0.119154	0.312
rs78442878	11:117052138-117052138	G	intron_variant	MODIFIER	SIK3	23387	Transcript	XM_017017424.1	protein_coding	-	2021-01-22	-	-	-	-	-	-	-	rs78442878	-	-1	-	EntrezGene	-	-	-	-	-	-	A	A	-	-	-	0.1947	-	-	-	-	-	-	-	-	-	2.268	0.119154	0.312
rs78442878	11:117052138-117052138	G	intron_variant,non_coding_transcript_variant	MODIFIER	SIK3	23387	Transcript	XR_001747816.1	misc_RNA	-	2021-01-15	-	-	-	-	-	-	-	rs78442878	-	-1	-	EntrezGene	-	-	-	-	-	-	A	A	-	-	-	0.1947	-	-	-	-	-	-	-	-	-	2.268	0.119154	0.312
rs78442878	11:117052138-117052138	G	regulatory_region_variant	MODIFIER	-	-	RegulatoryFeature	ENSR00000962000	promoter_flanking_region	-	-	-	-	-	-	-	-	-	rs78442878	-	-	-	-	-	-	-	-	-	-	-	-	-	-	-	0.1947	-	-	-	-	-	-	-	-	-	2.268	0.119154	-
rs80259223	11:117053602-117053602	A	intron_variant	MODIFIER	SIK3	23387	Transcript	NM_001281748.3	protein_coding	-	2021-01-24	-	-	-	-	-	-	-	rs80259223	-	-1	-	EntrezGene	-	-	-	-	-	-	G	G	-	-	-	0.0961	-	-	-	-	-	-	-	-	-	5.786	0.432665	0.312
rs80259223	11:117053602-117053602	A	intron_variant	MODIFIER	SIK3	23387	Transcript	NM_001281749.3	protein_coding	-	2021-01-23	-	-	-	-	-	-	-	rs80259223	-	-1	-	EntrezGene	-	-	-	-	-	-	G	G	-	-	-	0.0961	-	-	-	-	-	-	-	-	-	5.786	0.432665	0.312
rs80259223	11:117053602-117053602	A	intron_variant	MODIFIER	SIK3	23387	Transcript	NM_001366686.2	protein_coding	-	2021-01-24	-	-	-	-	-	-	-	rs80259223	-	-1	-	EntrezGene	-	-	-	-	-	-	G	G	-	-	-	0.0961	-	-	-	-	-	-	-	-	-	5.786	0.432665	0.312
rs80259223	11:117053602-117053602	A	intron_variant	MODIFIER	SIK3	23387	Transcript	NM_001366687.1	protein_coding	-	2021-01-04	-	-	-	-	-	-	-	rs80259223	-	-1	-	EntrezGene	-	-	-	-	-	-	G	G	-	-	-	0.0961	-	-	-	-	-	-	-	-	-	5.786	0.432665	0.312
rs80259223	11:117053602-117053602	A	intron_variant	MODIFIER	SIK3	23387	Transcript	NM_025164.6	protein_coding	-	2021-01-23	-	-	-	-	-	-	-	rs80259223	-	-1	-	EntrezGene	-	-	-	-	-	-	G	G	-	-	-	0.0961	-	-	-	-	-	-	-	-	-	5.786	0.432665	0.312
rs80259223	11:117053602-117053602	A	intron_variant	MODIFIER	SIK3	23387	Transcript	XM_005271482.4	protein_coding	-	2021-01-23	-	-	-	-	-	-	-	rs80259223	-	-1	-	EntrezGene	-	-	-	-	-	-	G	G	-	-	-	0.0961	-	-	-	-	-	-	-	-	-	5.786	0.432665	0.312
rs80259223	11:117053602-117053602	A	intron_variant	MODIFIER	SIK3	23387	Transcript	XM_005271484.3	protein_coding	-	2021-01-23	-	-	-	-	-	-	-	rs80259223	-	-1	-	EntrezGene	-	-	-	-	-	-	G	G	-	-	-	0.0961	-	-	-	-	-	-	-	-	-	5.786	0.432665	0.312
rs80259223	11:117053602-117053602	A	intron_variant	MODIFIER	SIK3	23387	Transcript	XM_011542722.1	protein_coding	-	2021-01-24	-	-	-	-	-	-	-	rs80259223	-	-1	-	EntrezGene	-	-	-	-	-	-	G	G	-	-	-	0.0961	-	-	-	-	-	-	-	-	-	5.786	0.432665	0.312
rs80259223	11:117053602-117053602	A	intron_variant	MODIFIER	SIK3	23387	Transcript	XM_011542726.1	protein_coding	-	2021-01-15	-	-	-	-	-	-	-	rs80259223	-	-1	-	EntrezGene	-	-	-	-	-	-	G	G	-	-	-	0.0961	-	-	-	-	-	-	-	-	-	5.786	0.432665	0.312
rs80259223	11:117053602-117053602	A	intron_variant	MODIFIER	SIK3	23387	Transcript	XM_017017424.1	protein_coding	-	2021-01-22	-	-	-	-	-	-	-	rs80259223	-	-1	-	EntrezGene	-	-	-	-	-	-	G	G	-	-	-	0.0961	-	-	-	-	-	-	-	-	-	5.786	0.432665	0.312
rs80259223	11:117053602-117053602	A	intron_variant,non_coding_transcript_variant	MODIFIER	SIK3	23387	Transcript	XR_001747816.1	misc_RNA	-	2021-01-15	-	-	-	-	-	-	-	rs80259223	-	-1	-	EntrezGene	-	-	-	-	-	-	G	G	-	-	-	0.0961	-	-	-	-	-	-	-	-	-	5.786	0.432665	0.312
rs80259223	11:117053602-117053602	A	regulatory_region_variant	MODIFIER	-	-	RegulatoryFeature	ENSR00000962000	promoter_flanking_region	-	-	-	-	-	-	-	-	-	rs80259223	-	-	-	-	-	-	-	-	-	-	-	-	-	-	-	0.0961	-	-	-	-	-	-	-	-	-	5.786	0.432665	-
rs4938338	11:117102178-117102178	A	upstream_gene_variant	MODIFIER	SIK3	23387	Transcript	NM_001281748.3	protein_coding	-	-	-	-	-	-	-	-	-	rs4938338	3750	-1	-	EntrezGene	-	-	-	-	-	-	C	C	-	-	-	0.0873	-	-	1	-	-	-	-	-	-	4.675	0.333418	0.312
rs4938338	11:117102178-117102178	A	upstream_gene_variant	MODIFIER	SIK3	23387	Transcript	NM_001281749.3	protein_coding	-	-	-	-	-	-	-	-	-	rs4938338	3750	-1	-	EntrezGene	-	-	-	-	-	-	C	C	-	-	-	0.0873	-	-	1	-	-	-	-	-	-	4.675	0.333418	0.312
rs4938338	11:117102178-117102178	A	upstream_gene_variant	MODIFIER	SIK3	23387	Transcript	NM_001366686.2	protein_coding	-	-	-	-	-	-	-	-	-	rs4938338	3750	-1	-	EntrezGene	-	-	-	-	-	-	C	C	-	-	-	0.0873	-	-	1	-	-	-	-	-	-	4.675	0.333418	0.312
rs4938338	11:117102178-117102178	A	upstream_gene_variant	MODIFIER	SIK3	23387	Transcript	NM_001366687.1	protein_coding	-	-	-	-	-	-	-	-	-	rs4938338	3750	-1	-	EntrezGene	-	-	-	-	-	-	C	C	-	-	-	0.0873	-	-	1	-	-	-	-	-	-	4.675	0.333418	0.312
rs4938338	11:117102178-117102178	A	upstream_gene_variant	MODIFIER	SIK3	23387	Transcript	NM_025164.6	protein_coding	-	-	-	-	-	-	-	-	-	rs4938338	3750	-1	-	EntrezGene	-	-	-	-	-	-	C	C	-	-	-	0.0873	-	-	1	-	-	-	-	-	-	4.675	0.333418	0.312
rs4938338	11:117102178-117102178	A	upstream_gene_variant	MODIFIER	SIK3	23387	Transcript	XM_005271482.4	protein_coding	-	-	-	-	-	-	-	-	-	rs4938338	3725	-1	-	EntrezGene	-	-	-	-	-	-	C	C	-	-	-	0.0873	-	-	1	-	-	-	-	-	-	4.675	0.333418	0.312
rs4938338	11:117102178-117102178	A	upstream_gene_variant	MODIFIER	SIK3	23387	Transcript	XM_005271484.3	protein_coding	-	-	-	-	-	-	-	-	-	rs4938338	3725	-1	-	EntrezGene	-	-	-	-	-	-	C	C	-	-	-	0.0873	-	-	1	-	-	-	-	-	-	4.675	0.333418	0.312
rs4938338	11:117102178-117102178	A	upstream_gene_variant	MODIFIER	SIK3	23387	Transcript	XM_011542722.1	protein_coding	-	-	-	-	-	-	-	-	-	rs4938338	3725	-1	-	EntrezGene	-	-	-	-	-	-	C	C	-	-	-	0.0873	-	-	1	-	-	-	-	-	-	4.675	0.333418	0.312
rs4938338	11:117102178-117102178	A	upstream_gene_variant	MODIFIER	SIK3	23387	Transcript	XM_011542726.1	protein_coding	-	-	-	-	-	-	-	-	-	rs4938338	3725	-1	-	EntrezGene	-	-	-	-	-	-	C	C	-	-	-	0.0873	-	-	1	-	-	-	-	-	-	4.675	0.333418	0.312
rs4938338	11:117102178-117102178	A	upstream_gene_variant	MODIFIER	SIK3	23387	Transcript	XM_017017424.1	protein_coding	-	-	-	-	-	-	-	-	-	rs4938338	3725	-1	-	EntrezGene	-	-	-	-	-	-	C	C	-	-	-	0.0873	-	-	1	-	-	-	-	-	-	4.675	0.333418	0.312
rs4938338	11:117102178-117102178	A	upstream_gene_variant	MODIFIER	SIK3	23387	Transcript	XR_001747816.1	misc_RNA	-	-	-	-	-	-	-	-	-	rs4938338	3725	-1	-	EntrezGene	-	-	-	-	-	-	C	C	-	-	-	0.0873	-	-	1	-	-	-	-	-	-	4.675	0.333418	0.312
rs111560312	11:117112840-117112840	A	regulatory_region_variant	MODIFIER	-	-	RegulatoryFeature	ENSR00000443566	open_chromatin_region	-	-	-	-	-	-	-	-	-	rs111560312	-	-	-	-	-	-	-	-	-	-	-	-	-	-	-	0.0829	-	-	-	-	-	-	-	-	-	3.096	0.197573	-
rs111560312	11:117112840-117112840	T	regulatory_region_variant	MODIFIER	-	-	RegulatoryFeature	ENSR00000443566	open_chromatin_region	-	-	-	-	-	-	-	-	-	rs111560312	-	-	-	-	-	-	-	-	-	-	-	-	-	-	-	-	-	-	-	-	-	-	-	-	-	2.562	0.14872	-
rs111560312	11:117112840-117112840	A	intergenic_variant	MODIFIER	-	-	-	-	-	-	-	-	-	-	-	-	-	-	rs111560312	-	-	-	-	-	-	-	-	-	-	-	-	-	-	-	0.0829	-	-	-	-	-	-	-	-	-	3.096	0.197573	-
rs111560312	11:117112840-117112840	T	intergenic_variant	MODIFIER	-	-	-	-	-	-	-	-	-	-	-	-	-	-	rs111560312	-	-	-	-	-	-	-	-	-	-	-	-	-	-	-	-	-	-	-	-	-	-	-	-	-	2.562	0.14872	-
rs55703909	11:117114150-117114150	A	intergenic_variant	MODIFIER	-	-	-	-	-	-	-	-	-	-	-	-	-	-	rs55703909	-	-	-	-	-	-	-	-	-	-	-	-	-	-	-	0.1274	-	-	-	-	-	-	-	-	-	0.642	-0.153506	-
rs74428560	11:117119266-117119266	T	intergenic_variant	MODIFIER	-	-	-	-	-	-	-	-	-	-	-	-	-	-	rs74428560	-	-	-	-	-	-	-	-	-	-	-	-	-	-	-	0.1164	-	-	-	-	-	-	-	-	-	0.4	-0.248997	-
rs17120347	11:117125823-117125823	A	intergenic_variant	MODIFIER	-	-	-	-	-	-	-	-	-	-	-	-	-	-	rs17120347	-	-	-	-	-	-	-	-	-	-	-	-	-	-	-	0.1178	-	-	1	-	-	-	-	-	-	0.14	-0.46532	-
rs17120347	11:117125823-117125823	C	intergenic_variant	MODIFIER	-	-	-	-	-	-	-	-	-	-	-	-	-	-	rs17120347	-	-	-	-	-	-	-	-	-	-	-	-	-	-	-	-	-	-	1	-	-	-	-	-	-	0.118	-0.502015	-
rs508487	11:117204850-117204850	T	3_prime_UTR_variant	MODIFIER	TAGLN	6876	Transcript	NM_001001522.2	protein_coding	2021-05-05	-	-	-	1645	-	-	-	-	rs508487	-	1	-	EntrezGene	-	-	-	-	-	-	C	C	-	-	-	0.0771	-	-	1	2.43963e+47	-	-	-	-	-	3.137	0.201172	0.0465
rs508487	11:117204850-117204850	T	3_prime_UTR_variant	MODIFIER	TAGLN	6876	Transcript	NM_003186.5	protein_coding	2021-05-05	-	-	-	1172	-	-	-	-	rs508487	-	1	-	EntrezGene	-	-	-	-	-	-	C	C	-	-	-	0.0771	-	-	1	2.43963e+47	-	-	-	-	-	3.137	0.201172	0.0465
rs508487	11:117204850-117204850	T	3_prime_UTR_variant	MODIFIER	PCSK7	9159	Transcript	NM_004716.4	protein_coding	17/17	-	-	-	3684	-	-	-	-	rs508487	-	-1	-	EntrezGene	-	-	-	-	-	-	C	C	-	-	-	0.0771	-	-	1	2.43963e+47	-	-	-	-	-	3.137	0.201172	0.358
rs508487	11:117204850-117204850	T	upstream_gene_variant	MODIFIER	LOC100652768	100652768	Transcript	NR_045215.1	lncRNA	-	-	-	-	-	-	-	-	-	rs508487	2936	-1	-	EntrezGene	-	-	-	-	-	-	C	C	OK	-	-	0.0771	-	-	1	2.43963e+47	-	-	-	-	-	3.137	0.201172	-
rs508487	11:117204850-117204850	T	downstream_gene_variant	MODIFIER	PCSK7	9159	Transcript	XM_006718940.4	protein_coding	-	-	-	-	-	-	-	-	-	rs508487	225	-1	-	EntrezGene	-	-	-	-	-	-	C	C	-	-	-	0.0771	-	-	1	2.43963e+47	-	-	-	-	-	3.137	0.201172	0.358
rs508487	11:117204850-117204850	T	intron_variant	MODIFIER	PCSK7	9159	Transcript	XM_024448764.1	protein_coding	-	16/16	-	-	-	-	-	-	-	rs508487	-	-1	-	EntrezGene	-	-	-	-	-	-	C	C	-	-	-	0.0771	-	-	1	2.43963e+47	-	-	-	-	-	3.137	0.201172	0.358
rs508487	11:117204850-117204850	T	downstream_gene_variant	MODIFIER	PCSK7	9159	Transcript	XM_024448765.1	protein_coding	-	-	-	-	-	-	-	-	-	rs508487	225	-1	-	EntrezGene	-	-	-	-	-	-	C	C	-	-	-	0.0771	-	-	1	2.43963e+47	-	-	-	-	-	3.137	0.201172	0.358
rs508487	11:117204850-117204850	T	non_coding_transcript_exon_variant	MODIFIER	PCSK7	9159	Transcript	XR_001748031.2	misc_RNA	16/16	-	-	-	4042	-	-	-	-	rs508487	-	-1	-	EntrezGene	-	-	-	-	-	-	C	C	-	-	-	0.0771	-	-	1	2.43963e+47	-	-	-	-	-	3.137	0.201172	0.358
rs508487	11:117204850-117204850	T	non_coding_transcript_exon_variant	MODIFIER	PCSK7	9159	Transcript	XR_001748032.2	misc_RNA	17/17	-	-	-	3630	-	-	-	-	rs508487	-	-1	-	EntrezGene	-	-	-	-	-	-	C	C	-	-	-	0.0771	-	-	1	2.43963e+47	-	-	-	-	-	3.137	0.201172	0.358
rs508487	11:117204850-117204850	T	non_coding_transcript_exon_variant	MODIFIER	PCSK7	9159	Transcript	XR_001748033.2	misc_RNA	15/15	-	-	-	3454	-	-	-	-	rs508487	-	-1	-	EntrezGene	-	-	-	-	-	-	C	C	-	-	-	0.0771	-	-	1	2.43963e+47	-	-	-	-	-	3.137	0.201172	0.358
rs508487	11:117204850-117204850	T	non_coding_transcript_exon_variant	MODIFIER	PCSK7	9159	Transcript	XR_428984.4	misc_RNA	18/18	-	-	-	4218	-	-	-	-	rs508487	-	-1	-	EntrezGene	-	-	-	-	-	-	C	C	-	-	-	0.0771	-	-	1	2.43963e+47	-	-	-	-	-	3.137	0.201172	0.358
rs508487	11:117204850-117204850	T	non_coding_transcript_exon_variant	MODIFIER	PCSK7	9159	Transcript	XR_947870.3	misc_RNA	16/16	-	-	-	3979	-	-	-	-	rs508487	-	-1	-	EntrezGene	-	-	-	-	-	-	C	C	-	-	-	0.0771	-	-	1	2.43963e+47	-	-	-	-	-	3.137	0.201172	0.358
rs508487	11:117204850-117204850	T	downstream_gene_variant	MODIFIER	PCSK7	9159	Transcript	XR_947871.3	misc_RNA	-	-	-	-	-	-	-	-	-	rs508487	4132	-1	-	EntrezGene	-	-	-	-	-	-	C	C	-	-	-	0.0771	-	-	1	2.43963e+47	-	-	-	-	-	3.137	0.201172	0.358
rs508487	11:117204850-117204850	T	regulatory_region_variant	MODIFIER	-	-	RegulatoryFeature	ENSR00000443587	promoter_flanking_region	-	-	-	-	-	-	-	-	-	rs508487	-	-	-	-	-	-	-	-	-	-	-	-	-	-	-	0.0771	-	-	1	2.43963e+47	-	-	-	-	-	3.137	0.201172	-
rs143843795	11:118504857-118504857	A	missense_variant	MODERATE	KMT2A	4297	Transcript	NM_001197104.2	protein_coding	27/36	-	-	-	8986	8965	2989	E/K	Gaa/Aaa	rs143843795,COSV63286515,COSV63292808	-	1	-	EntrezGene	-	-	-	-	-	-	G	G	-	deleterious_low_confidence(0)	possibly_damaging(0.664)	-	uncertain_significance	0,1,1	1,1,1	-	-	-	-	-	-	27.2	4.02899	-
rs143843795	11:118504857-118504857	A	missense_variant	MODERATE	KMT2A	4297	Transcript	NM_005933.4	protein_coding	27/36	-	-	-	8977	8956	2986	E/K	Gaa/Aaa	rs143843795,COSV63286515,COSV63292808	-	1	-	EntrezGene	-	-	-	-	-	-	G	G	-	deleterious_low_confidence(0)	possibly_damaging(0.664)	-	uncertain_significance	0,1,1	1,1,1	-	-	-	-	-	-	27.2	4.02899	-
rs143843795	11:118504857-118504857	A	missense_variant	MODERATE	KMT2A	4297	Transcript	XM_006718839.3	protein_coding	27/36	-	-	-	6463	6448	2150	E/K	Gaa/Aaa	rs143843795,COSV63286515,COSV63292808	-	1	-	EntrezGene	-	-	-	-	-	-	G	G	-	-	-	-	uncertain_significance	0,1,1	1,1,1	-	-	-	-	-	-	27.2	4.02899	-
rs143843795	11:118504857-118504857	A	missense_variant	MODERATE	KMT2A	4297	Transcript	XM_011542829.2	protein_coding	28/37	-	-	-	9079	9064	3022	E/K	Gaa/Aaa	rs143843795,COSV63286515,COSV63292808	-	1	-	EntrezGene	-	-	-	-	-	-	G	G	-	-	-	-	uncertain_significance	0,1,1	1,1,1	-	-	-	-	-	-	27.2	4.02899	-
rs143843795	11:118504857-118504857	A	missense_variant	MODERATE	KMT2A	4297	Transcript	XM_011542830.2	protein_coding	28/37	-	-	-	9076	9061	3021	E/K	Gaa/Aaa	rs143843795,COSV63286515,COSV63292808	-	1	-	EntrezGene	-	-	-	-	-	-	G	G	-	-	-	-	uncertain_significance	0,1,1	1,1,1	-	-	-	-	-	-	27.2	4.02899	-
rs143843795	11:118504857-118504857	A	missense_variant	MODERATE	KMT2A	4297	Transcript	XM_011542831.2	protein_coding	28/37	-	-	-	9070	9055	3019	E/K	Gaa/Aaa	rs143843795,COSV63286515,COSV63292808	-	1	-	EntrezGene	-	-	-	-	-	-	G	G	-	-	-	-	uncertain_significance	0,1,1	1,1,1	-	-	-	-	-	-	27.2	4.02899	-
rs143843795	11:118504857-118504857	A	missense_variant	MODERATE	KMT2A	4297	Transcript	XM_011542833.2	protein_coding	28/37	-	-	-	6562	6547	2183	E/K	Gaa/Aaa	rs143843795,COSV63286515,COSV63292808	-	1	-	EntrezGene	-	-	-	-	-	-	G	G	-	-	-	-	uncertain_significance	0,1,1	1,1,1	-	-	-	-	-	-	27.2	4.02899	-
rs113646040	11:127920094-127920094	T	regulatory_region_variant	MODIFIER	-	-	RegulatoryFeature	ENSR00000963129	promoter_flanking_region	-	-	-	-	-	-	-	-	-	rs113646040	-	-	-	-	-	-	-	-	-	-	-	-	-	-	-	0.0555	-	-	-	-	-	-	-	-	-	5.672	0.422207	-
rs113646040	11:127920094-127920094	T	intergenic_variant	MODIFIER	-	-	-	-	-	-	-	-	-	-	-	-	-	-	rs113646040	-	-	-	-	-	-	-	-	-	-	-	-	-	-	-	0.0555	-	-	-	-	-	-	-	-	-	5.672	0.422207	-
rs117065004	11:131064606-131064606	T	regulatory_region_variant	MODIFIER	-	-	RegulatoryFeature	ENSR00000266610	CTCF_binding_site	-	-	-	-	-	-	-	-	-	rs117065004	-	-	-	-	-	-	-	-	-	-	-	-	-	-	-	0.0152	-	-	-	-	-	-	-	-	-	12.17	1.04439	-
rs117065004	11:131064606-131064606	T	regulatory_region_variant	MODIFIER	-	-	RegulatoryFeature	ENSR00000446870	enhancer	-	-	-	-	-	-	-	-	-	rs117065004	-	-	-	-	-	-	-	-	-	-	-	-	-	-	-	0.0152	-	-	-	-	-	-	-	-	-	12.17	1.04439	-
rs117065004	11:131064606-131064606	T	intergenic_variant	MODIFIER	-	-	-	-	-	-	-	-	-	-	-	-	-	-	rs117065004	-	-	-	-	-	-	-	-	-	-	-	-	-	-	-	0.0152	-	-	-	-	-	-	-	-	-	12.17	1.04439	-
rs117971498	11:131065687-131065687	T	upstream_gene_variant	MODIFIER	LOC107984411	107984411	Transcript	XR_001748460.1	lncRNA	-	-	-	-	-	-	-	-	-	rs117971498	4325	1	-	EntrezGene	-	-	-	-	-	-	C	C	-	-	-	0.0128	-	-	-	-	-	-	-	-	-	2.278	0.120237	-
rs78306149	11:131067324-131067324	G	upstream_gene_variant	MODIFIER	LOC107984411	107984411	Transcript	XR_001748460.1	lncRNA	-	-	-	-	-	-	-	-	-	rs78306149	2688	1	-	EntrezGene	-	-	-	-	-	-	A	A	-	-	-	0.0152	-	-	-	-	-	-	-	-	-	1.148	-0.032006	-
rs117439389	11:131067396-131067396	G	upstream_gene_variant	MODIFIER	LOC107984411	107984411	Transcript	XR_001748460.1	lncRNA	-	-	-	-	-	-	-	-	-	rs117439389	2616	1	-	EntrezGene	-	-	-	-	-	-	C	C	-	-	-	-	-	-	-	-	-	-	-	-	-	0.655	-0.149331	-
rs117439389	11:131067396-131067396	T	upstream_gene_variant	MODIFIER	LOC107984411	107984411	Transcript	XR_001748460.1	lncRNA	-	-	-	-	-	-	-	-	-	rs117439389	2616	1	-	EntrezGene	-	-	-	-	-	-	C	C	-	-	-	0.0152	-	-	-	-	-	-	-	-	-	0.802	-0.107059	-
rs80171200	11:131067982-131067982	A	upstream_gene_variant	MODIFIER	LOC107984411	107984411	Transcript	XR_001748460.1	lncRNA	-	-	-	-	-	-	-	-	-	rs80171200	2030	1	-	EntrezGene	-	-	-	-	-	-	C	C	-	-	-	0.0152	-	-	-	-	-	-	-	-	-	3.327	0.217679	-
rs79325450	11:131069140-131069140	A	upstream_gene_variant	MODIFIER	LOC107984411	107984411	Transcript	XR_001748460.1	lncRNA	-	-	-	-	-	-	-	-	-	rs79325450	872	1	-	EntrezGene	-	-	-	-	-	-	C	C	-	-	-	0.0128	-	-	-	-	-	-	-	-	-	0.14	-0.465696	-
rs79325450	11:131069140-131069140	G	upstream_gene_variant	MODIFIER	LOC107984411	107984411	Transcript	XR_001748460.1	lncRNA	-	-	-	-	-	-	-	-	-	rs79325450	872	1	-	EntrezGene	-	-	-	-	-	-	C	C	-	-	-	-	-	-	-	-	-	-	-	-	-	0.152	-0.448444	-
rs117713367	11:131069644-131069644	T	upstream_gene_variant	MODIFIER	LOC107984411	107984411	Transcript	XR_001748460.1	lncRNA	-	-	-	-	-	-	-	-	-	rs117713367	368	1	-	EntrezGene	-	-	-	-	-	-	G	G	-	-	-	0.013	-	-	-	-	-	-	-	-	-	0.191	-0.40177	-
rs75202391	11:131070320-131070320	A	non_coding_transcript_exon_variant	MODIFIER	LOC107984411	107984411	Transcript	XR_001748460.1	lncRNA	2021-01-03	-	-	-	309	-	-	-	-	rs75202391	-	1	-	EntrezGene	-	-	-	-	-	-	T	T	-	-	-	0.0128	-	-	-	-	-	-	-	-	-	19.51	2.03295	-
rs75202391	11:131070320-131070320	C	non_coding_transcript_exon_variant	MODIFIER	LOC107984411	107984411	Transcript	XR_001748460.1	lncRNA	2021-01-03	-	-	-	309	-	-	-	-	rs75202391	-	1	-	EntrezGene	-	-	-	-	-	-	T	T	-	-	-	-	-	-	-	-	-	-	-	-	-	19.96	2.09309	-
rs75202391	11:131070320-131070320	A	downstream_gene_variant	MODIFIER	LOC105369579	105369579	Transcript	XR_948203.2	lncRNA	-	-	-	-	-	-	-	-	-	rs75202391	4603	-1	-	EntrezGene	-	-	-	-	-	-	T	T	-	-	-	0.0128	-	-	-	-	-	-	-	-	-	19.51	2.03295	-
rs75202391	11:131070320-131070320	C	downstream_gene_variant	MODIFIER	LOC105369579	105369579	Transcript	XR_948203.2	lncRNA	-	-	-	-	-	-	-	-	-	rs75202391	4603	-1	-	EntrezGene	-	-	-	-	-	-	T	T	-	-	-	-	-	-	-	-	-	-	-	-	-	19.96	2.09309	-
rs80266660	11:131071207-131071207	T	non_coding_transcript_exon_variant	MODIFIER	LOC107984411	107984411	Transcript	XR_001748460.1	lncRNA	2021-01-03	-	-	-	1196	-	-	-	-	rs80266660	-	1	-	EntrezGene	-	-	-	-	-	-	C	C	-	-	-	0.0152	-	-	-	-	-	-	-	-	-	1.392	0.008865	-
rs80266660	11:131071207-131071207	T	downstream_gene_variant	MODIFIER	LOC105369579	105369579	Transcript	XR_948203.2	lncRNA	-	-	-	-	-	-	-	-	-	rs80266660	3716	-1	-	EntrezGene	-	-	-	-	-	-	C	C	-	-	-	0.0152	-	-	-	-	-	-	-	-	-	1.392	0.008865	-
rs117363235	11:131071338-131071338	G	non_coding_transcript_exon_variant	MODIFIER	LOC107984411	107984411	Transcript	XR_001748460.1	lncRNA	2021-01-03	-	-	-	1327	-	-	-	-	rs117363235	-	1	-	EntrezGene	-	-	-	-	-	-	A	A	-	-	-	0.0152	-	-	-	-	-	-	-	-	-	6.175	0.468749	-
rs117363235	11:131071338-131071338	G	downstream_gene_variant	MODIFIER	LOC105369579	105369579	Transcript	XR_948203.2	lncRNA	-	-	-	-	-	-	-	-	-	rs117363235	3585	-1	-	EntrezGene	-	-	-	-	-	-	A	A	-	-	-	0.0152	-	-	-	-	-	-	-	-	-	6.175	0.468749	-
rs535998677	11:131071460-131071461	TTTTTTTTT	non_coding_transcript_exon_variant	MODIFIER	LOC107984411	107984411	Transcript	XR_001748460.1	lncRNA	2021-01-03	-	-	-	1449-1458	-	-	-	-	rs138966098	-	1	-	EntrezGene	-	-	-	-	-	-	TTTTTTTTTT	TTTTTTTTTT	-	-	-	-	-	-	-	-	-	-	-	-	-	3.128	0.200413	-
rs535998677	11:131071460-131071461	TTTTTTTTTTT	non_coding_transcript_exon_variant	MODIFIER	LOC107984411	107984411	Transcript	XR_001748460.1	lncRNA	2021-01-03	-	-	-	1449-1458	-	-	-	-	rs138966098	-	1	-	EntrezGene	-	-	-	-	-	-	TTTTTTTTTT	TTTTTTTTTT	-	-	-	-	-	-	-	-	-	-	-	-	-	4.409	0.310368	-
rs535998677	11:131071460-131071461	TTTTTTTTTTTT	non_coding_transcript_exon_variant	MODIFIER	LOC107984411	107984411	Transcript	XR_001748460.1	lncRNA	2021-01-03	-	-	-	1449-1458	-	-	-	-	rs138966098	-	1	-	EntrezGene	-	-	-	-	-	-	TTTTTTTTTT	TTTTTTTTTT	-	-	-	-	-	-	-	-	-	-	-	-	-	4.36	0.306101	-
rs535998677	11:131071460-131071461	TTTTTTTTT	downstream_gene_variant	MODIFIER	LOC105369579	105369579	Transcript	XR_948203.2	lncRNA	-	-	-	-	-	-	-	-	-	rs138966098	3454	-1	-	EntrezGene	-	-	-	-	-	-	TTTTTTTTTT	TTTTTTTTTT	-	-	-	-	-	-	-	-	-	-	-	-	-	3.128	0.200413	-
rs535998677	11:131071460-131071461	TTTTTTTTTTT	downstream_gene_variant	MODIFIER	LOC105369579	105369579	Transcript	XR_948203.2	lncRNA	-	-	-	-	-	-	-	-	-	rs138966098	3454	-1	-	EntrezGene	-	-	-	-	-	-	TTTTTTTTTT	TTTTTTTTTT	-	-	-	-	-	-	-	-	-	-	-	-	-	4.409	0.310368	-
rs535998677	11:131071460-131071461	TTTTTTTTTTTT	downstream_gene_variant	MODIFIER	LOC105369579	105369579	Transcript	XR_948203.2	lncRNA	-	-	-	-	-	-	-	-	-	rs138966098	3454	-1	-	EntrezGene	-	-	-	-	-	-	TTTTTTTTTT	TTTTTTTTTT	-	-	-	-	-	-	-	-	-	-	-	-	-	4.36	0.306101	-
rs75888446	11:131071586-131071586	T	non_coding_transcript_exon_variant	MODIFIER	LOC107984411	107984411	Transcript	XR_001748460.1	lncRNA	2021-01-03	-	-	-	1575	-	-	-	-	rs75888446	-	1	-	EntrezGene	-	-	-	-	-	-	C	C	-	-	-	0.0194	-	-	-	-	-	-	-	-	-	4.489	0.317279	-
rs75888446	11:131071586-131071586	T	downstream_gene_variant	MODIFIER	LOC105369579	105369579	Transcript	XR_948203.2	lncRNA	-	-	-	-	-	-	-	-	-	rs75888446	3337	-1	-	EntrezGene	-	-	-	-	-	-	C	C	-	-	-	0.0194	-	-	-	-	-	-	-	-	-	4.489	0.317279	-
rs117379682	11:131071976-131071976	C	non_coding_transcript_exon_variant	MODIFIER	LOC107984411	107984411	Transcript	XR_001748460.1	lncRNA	2021-01-03	-	-	-	1965	-	-	-	-	rs117379682	-	1	-	EntrezGene	-	-	-	-	-	-	A	A	-	-	-	0.0152	-	-	-	-	-	-	-	-	-	0.406	-0.246036	-
rs117379682	11:131071976-131071976	C	downstream_gene_variant	MODIFIER	LOC105369579	105369579	Transcript	XR_948203.2	lncRNA	-	-	-	-	-	-	-	-	-	rs117379682	2947	-1	-	EntrezGene	-	-	-	-	-	-	A	A	-	-	-	0.0152	-	-	-	-	-	-	-	-	-	0.406	-0.246036	-
rs118133342	11:131072055-131072055	T	non_coding_transcript_exon_variant	MODIFIER	LOC107984411	107984411	Transcript	XR_001748460.1	lncRNA	2021-01-03	-	-	-	2044	-	-	-	-	rs118133342	-	1	-	EntrezGene	-	-	-	-	-	-	C	C	-	-	-	0.0152	-	-	-	-	-	-	-	-	-	1.527	0.028867	-
rs118133342	11:131072055-131072055	T	downstream_gene_variant	MODIFIER	LOC105369579	105369579	Transcript	XR_948203.2	lncRNA	-	-	-	-	-	-	-	-	-	rs118133342	2868	-1	-	EntrezGene	-	-	-	-	-	-	C	C	-	-	-	0.0152	-	-	-	-	-	-	-	-	-	1.527	0.028867	-
rs79072879	11:131072969-131072969	A	non_coding_transcript_exon_variant	MODIFIER	LOC107984411	107984411	Transcript	XR_001748460.1	lncRNA	2021-01-03	-	-	-	2958	-	-	-	-	rs79072879	-	1	-	EntrezGene	-	-	-	-	-	-	G	G	-	-	-	0.0152	-	-	-	-	-	-	-	-	-	3.037	0.192366	-
rs79072879	11:131072969-131072969	A	downstream_gene_variant	MODIFIER	LOC105369579	105369579	Transcript	XR_948203.2	lncRNA	-	-	-	-	-	-	-	-	-	rs79072879	1954	-1	-	EntrezGene	-	-	-	-	-	-	G	G	-	-	-	0.0152	-	-	-	-	-	-	-	-	-	3.037	0.192366	-
rs118161736	11:131074696-131074696	A	non_coding_transcript_exon_variant	MODIFIER	LOC107984411	107984411	Transcript	XR_001748460.1	lncRNA	2021-01-03	-	-	-	4685	-	-	-	-	rs118161736	-	1	-	EntrezGene	-	-	-	-	-	-	T	T	-	-	-	0.0152	-	-	-	-	-	-	-	-	-	2.087	0.099594	-
rs118161736	11:131074696-131074696	A	downstream_gene_variant	MODIFIER	LOC105369579	105369579	Transcript	XR_001748461.1	lncRNA	-	-	-	-	-	-	-	-	-	rs118161736	4881	-1	-	EntrezGene	-	-	-	-	-	-	T	T	-	-	-	0.0152	-	-	-	-	-	-	-	-	-	2.087	0.099594	-
rs118161736	11:131074696-131074696	A	downstream_gene_variant	MODIFIER	LOC105369579	105369579	Transcript	XR_948203.2	lncRNA	-	-	-	-	-	-	-	-	-	rs118161736	227	-1	-	EntrezGene	-	-	-	-	-	-	T	T	-	-	-	0.0152	-	-	-	-	-	-	-	-	-	2.087	0.099594	-
rs118161736	11:131074696-131074696	A	downstream_gene_variant	MODIFIER	LOC105369579	105369579	Transcript	XR_948204.2	lncRNA	-	-	-	-	-	-	-	-	-	rs118161736	3474	-1	-	EntrezGene	-	-	-	-	-	-	T	T	-	-	-	0.0152	-	-	-	-	-	-	-	-	-	2.087	0.099594	-
rs74967299	11:131074825-131074825	T	non_coding_transcript_exon_variant	MODIFIER	LOC107984411	107984411	Transcript	XR_001748460.1	lncRNA	2021-01-03	-	-	-	4814	-	-	-	-	rs74967299	-	1	-	EntrezGene	-	-	-	-	-	-	G	G	-	-	-	0.0152	-	-	-	-	-	-	-	-	-	9.593	0.819997	-
rs74967299	11:131074825-131074825	T	downstream_gene_variant	MODIFIER	LOC105369579	105369579	Transcript	XR_001748461.1	lncRNA	-	-	-	-	-	-	-	-	-	rs74967299	4752	-1	-	EntrezGene	-	-	-	-	-	-	G	G	-	-	-	0.0152	-	-	-	-	-	-	-	-	-	9.593	0.819997	-
rs74967299	11:131074825-131074825	T	downstream_gene_variant	MODIFIER	LOC105369579	105369579	Transcript	XR_948203.2	lncRNA	-	-	-	-	-	-	-	-	-	rs74967299	98	-1	-	EntrezGene	-	-	-	-	-	-	G	G	-	-	-	0.0152	-	-	-	-	-	-	-	-	-	9.593	0.819997	-
rs74967299	11:131074825-131074825	T	downstream_gene_variant	MODIFIER	LOC105369579	105369579	Transcript	XR_948204.2	lncRNA	-	-	-	-	-	-	-	-	-	rs74967299	3345	-1	-	EntrezGene	-	-	-	-	-	-	G	G	-	-	-	0.0152	-	-	-	-	-	-	-	-	-	9.593	0.819997	-
rs77246658	11:131074932-131074932	C	intron_variant,non_coding_transcript_variant	MODIFIER	LOC107984411	107984411	Transcript	XR_001748460.1	lncRNA	-	2021-01-02	-	-	-	-	-	-	-	rs77246658	-	1	-	EntrezGene	-	-	-	-	-	-	T	T	-	-	-	0.0128	-	-	-	-	-	-	-	-	-	1.033	-0.053939	-
rs77246658	11:131074932-131074932	C	downstream_gene_variant	MODIFIER	LOC105369579	105369579	Transcript	XR_001748461.1	lncRNA	-	-	-	-	-	-	-	-	-	rs77246658	4645	-1	-	EntrezGene	-	-	-	-	-	-	T	T	-	-	-	0.0128	-	-	-	-	-	-	-	-	-	1.033	-0.053939	-
rs77246658	11:131074932-131074932	C	non_coding_transcript_exon_variant	MODIFIER	LOC105369579	105369579	Transcript	XR_948203.2	lncRNA	2021-03-03	-	-	-	1239	-	-	-	-	rs77246658	-	-1	-	EntrezGene	-	-	-	-	-	-	T	T	-	-	-	0.0128	-	-	-	-	-	-	-	-	-	1.033	-0.053939	-
rs77246658	11:131074932-131074932	C	downstream_gene_variant	MODIFIER	LOC105369579	105369579	Transcript	XR_948204.2	lncRNA	-	-	-	-	-	-	-	-	-	rs77246658	3238	-1	-	EntrezGene	-	-	-	-	-	-	T	T	-	-	-	0.0128	-	-	-	-	-	-	-	-	-	1.033	-0.053939	-
rs75720430	11:131074940-131074940	G	intron_variant,non_coding_transcript_variant	MODIFIER	LOC107984411	107984411	Transcript	XR_001748460.1	lncRNA	-	2021-01-02	-	-	-	-	-	-	-	rs75720430	-	1	-	EntrezGene	-	-	-	-	-	-	T	T	-	-	-	0.0128	-	-	-	-	-	-	-	-	-	4.283	0.299451	-
rs75720430	11:131074940-131074940	G	downstream_gene_variant	MODIFIER	LOC105369579	105369579	Transcript	XR_001748461.1	lncRNA	-	-	-	-	-	-	-	-	-	rs75720430	4637	-1	-	EntrezGene	-	-	-	-	-	-	T	T	-	-	-	0.0128	-	-	-	-	-	-	-	-	-	4.283	0.299451	-
rs75720430	11:131074940-131074940	G	non_coding_transcript_exon_variant	MODIFIER	LOC105369579	105369579	Transcript	XR_948203.2	lncRNA	2021-03-03	-	-	-	1231	-	-	-	-	rs75720430	-	-1	-	EntrezGene	-	-	-	-	-	-	T	T	-	-	-	0.0128	-	-	-	-	-	-	-	-	-	4.283	0.299451	-
rs75720430	11:131074940-131074940	G	downstream_gene_variant	MODIFIER	LOC105369579	105369579	Transcript	XR_948204.2	lncRNA	-	-	-	-	-	-	-	-	-	rs75720430	3230	-1	-	EntrezGene	-	-	-	-	-	-	T	T	-	-	-	0.0128	-	-	-	-	-	-	-	-	-	4.283	0.299451	-
rs75124308	11:131075461-131075461	G	intron_variant,non_coding_transcript_variant	MODIFIER	LOC107984411	107984411	Transcript	XR_001748460.1	lncRNA	-	2021-01-02	-	-	-	-	-	-	-	rs75124308	-	1	-	EntrezGene	-	-	-	-	-	-	A	A	-	-	-	0.0152	-	-	-	-	-	-	-	-	-	3.94	0.270109	-
rs75124308	11:131075461-131075461	G	downstream_gene_variant	MODIFIER	LOC105369579	105369579	Transcript	XR_001748461.1	lncRNA	-	-	-	-	-	-	-	-	-	rs75124308	4116	-1	-	EntrezGene	-	-	-	-	-	-	A	A	-	-	-	0.0152	-	-	-	-	-	-	-	-	-	3.94	0.270109	-
rs75124308	11:131075461-131075461	G	non_coding_transcript_exon_variant	MODIFIER	LOC105369579	105369579	Transcript	XR_948203.2	lncRNA	2021-03-03	-	-	-	710	-	-	-	-	rs75124308	-	-1	-	EntrezGene	-	-	-	-	-	-	A	A	-	-	-	0.0152	-	-	-	-	-	-	-	-	-	3.94	0.270109	-
rs75124308	11:131075461-131075461	G	downstream_gene_variant	MODIFIER	LOC105369579	105369579	Transcript	XR_948204.2	lncRNA	-	-	-	-	-	-	-	-	-	rs75124308	2709	-1	-	EntrezGene	-	-	-	-	-	-	A	A	-	-	-	0.0152	-	-	-	-	-	-	-	-	-	3.94	0.270109	-
rs79850624	11:131079762-131079762	T	intron_variant,non_coding_transcript_variant	MODIFIER	LOC107984411	107984411	Transcript	XR_001748460.1	lncRNA	-	2021-01-02	-	-	-	-	-	-	-	rs79850624	-	1	-	EntrezGene	-	-	-	-	-	-	C	C	-	-	-	0.0128	-	-	-	-	-	-	-	-	-	2.3	0.122508	-
rs79850624	11:131079762-131079762	T	non_coding_transcript_exon_variant	MODIFIER	LOC105369579	105369579	Transcript	XR_001748461.1	lncRNA	2021-02-02	-	-	-	224	-	-	-	-	rs79850624	-	-1	-	EntrezGene	-	-	-	-	-	-	C	C	-	-	-	0.0128	-	-	-	-	-	-	-	-	-	2.3	0.122508	-
rs79850624	11:131079762-131079762	T	non_coding_transcript_exon_variant	MODIFIER	LOC105369579	105369579	Transcript	XR_948203.2	lncRNA	2021-02-03	-	-	-	224	-	-	-	-	rs79850624	-	-1	-	EntrezGene	-	-	-	-	-	-	C	C	-	-	-	0.0128	-	-	-	-	-	-	-	-	-	2.3	0.122508	-
rs79850624	11:131079762-131079762	T	non_coding_transcript_exon_variant	MODIFIER	LOC105369579	105369579	Transcript	XR_948204.2	lncRNA	2021-02-03	-	-	-	224	-	-	-	-	rs79850624	-	-1	-	EntrezGene	-	-	-	-	-	-	C	C	-	-	-	0.0128	-	-	-	-	-	-	-	-	-	2.3	0.122508	-
rs75031987	11:131083468-131083468	A	intron_variant,non_coding_transcript_variant	MODIFIER	LOC107984411	107984411	Transcript	XR_001748460.1	lncRNA	-	2021-01-02	-	-	-	-	-	-	-	rs75031987	-	1	-	EntrezGene	-	-	-	-	-	-	G	G	-	-	-	0.0128	-	-	-	-	-	-	-	-	-	1.438	0.01593	-
rs75031987	11:131083468-131083468	A	non_coding_transcript_exon_variant	MODIFIER	LOC105369579	105369579	Transcript	XR_001748461.1	lncRNA	2021-01-02	-	-	-	27	-	-	-	-	rs75031987	-	-1	-	EntrezGene	-	-	-	-	-	-	G	G	-	-	-	0.0128	-	-	-	-	-	-	-	-	-	1.438	0.01593	-
rs75031987	11:131083468-131083468	A	non_coding_transcript_exon_variant	MODIFIER	LOC105369579	105369579	Transcript	XR_948203.2	lncRNA	2021-01-03	-	-	-	27	-	-	-	-	rs75031987	-	-1	-	EntrezGene	-	-	-	-	-	-	G	G	-	-	-	0.0128	-	-	-	-	-	-	-	-	-	1.438	0.01593	-
rs75031987	11:131083468-131083468	A	non_coding_transcript_exon_variant	MODIFIER	LOC105369579	105369579	Transcript	XR_948204.2	lncRNA	2021-01-03	-	-	-	27	-	-	-	-	rs75031987	-	-1	-	EntrezGene	-	-	-	-	-	-	G	G	-	-	-	0.0128	-	-	-	-	-	-	-	-	-	1.438	0.01593	-
rs76805648	11:131085694-131085694	C	intron_variant,non_coding_transcript_variant	MODIFIER	LOC107984411	107984411	Transcript	XR_001748460.1	lncRNA	-	2021-01-02	-	-	-	-	-	-	-	rs76805648	-	1	-	EntrezGene	-	-	-	-	-	-	T	T	-	-	-	0.0128	-	-	-	-	-	-	-	-	-	4.737	0.338815	-
rs76805648	11:131085694-131085694	C	upstream_gene_variant	MODIFIER	LOC105369579	105369579	Transcript	XR_001748461.1	lncRNA	-	-	-	-	-	-	-	-	-	rs76805648	2200	-1	-	EntrezGene	-	-	-	-	-	-	T	T	-	-	-	0.0128	-	-	-	-	-	-	-	-	-	4.737	0.338815	-
rs76805648	11:131085694-131085694	C	upstream_gene_variant	MODIFIER	LOC105369579	105369579	Transcript	XR_948203.2	lncRNA	-	-	-	-	-	-	-	-	-	rs76805648	2200	-1	-	EntrezGene	-	-	-	-	-	-	T	T	-	-	-	0.0128	-	-	-	-	-	-	-	-	-	4.737	0.338815	-
rs76805648	11:131085694-131085694	C	upstream_gene_variant	MODIFIER	LOC105369579	105369579	Transcript	XR_948204.2	lncRNA	-	-	-	-	-	-	-	-	-	rs76805648	2200	-1	-	EntrezGene	-	-	-	-	-	-	T	T	-	-	-	0.0128	-	-	-	-	-	-	-	-	-	4.737	0.338815	-
rs1491219037	11:131089004-131089006	CACACACACACA	downstream_gene_variant	MODIFIER	LOC107984411	107984411	Transcript	XR_001748460.1	lncRNA	-	-	-	-	-	-	-	-	-	rs935238532	1430	1	-	EntrezGene	-	-	-	-	-	-	CACACACACACACA	CACACACACACACA	-	-	-	-	-	-	-	-	-	-	-	-	-	3.527	0.234899	-
rs1491219037	11:131089004-131089006	CACACACACACACACA	downstream_gene_variant	MODIFIER	LOC107984411	107984411	Transcript	XR_001748460.1	lncRNA	-	-	-	-	-	-	-	-	-	rs935238532	1430	1	-	EntrezGene	-	-	-	-	-	-	CACACACACACACA	CACACACACACACA	-	-	-	-	-	-	-	-	-	-	-	-	-	1.271	-0.010545	-
rs1491219037	11:131089004-131089006	CACACACACACACACACA	downstream_gene_variant	MODIFIER	LOC107984411	107984411	Transcript	XR_001748460.1	lncRNA	-	-	-	-	-	-	-	-	-	rs935238532	1430	1	-	EntrezGene	-	-	-	-	-	-	CACACACACACACA	CACACACACACACA	-	-	-	-	-	-	-	-	-	-	-	-	-	1.22	-0.019079	-
rs77530923	11:131089005-131089005	T	downstream_gene_variant	MODIFIER	LOC107984411	107984411	Transcript	XR_001748460.1	lncRNA	-	-	-	-	-	-	-	-	-	rs77530923	1431	1	-	EntrezGene	-	-	-	-	-	-	A	A	-	-	-	0.015	-	-	-	-	-	-	-	-	-	4.842	0.348039	-
rs111562458	12:32062627-32062627	A	intron_variant,non_coding_transcript_variant	MODIFIER	LOC107984473	107984473	Transcript	XR_001749066.1	lncRNA	-	2021-01-03	-	-	-	-	-	-	-	rs111562458	-	1	-	EntrezGene	-	-	-	-	-	-	G	G	-	-	-	0.021	-	-	-	-	-	-	-	-	-	0.688	-0.139099	-
rs111562458	12:32062627-32062627	C	intron_variant,non_coding_transcript_variant	MODIFIER	LOC107984473	107984473	Transcript	XR_001749066.1	lncRNA	-	2021-01-03	-	-	-	-	-	-	-	rs111562458	-	1	-	EntrezGene	-	-	-	-	-	-	G	G	-	-	-	-	-	-	-	-	-	-	-	-	-	0.576	-0.175794	-
rs111562458	12:32062627-32062627	A	regulatory_region_variant	MODIFIER	-	-	RegulatoryFeature	ENSR00000454698	promoter_flanking_region	-	-	-	-	-	-	-	-	-	rs111562458	-	-	-	-	-	-	-	-	-	-	-	-	-	-	-	0.021	-	-	-	-	-	-	-	-	-	0.688	-0.139099	-
rs111562458	12:32062627-32062627	C	regulatory_region_variant	MODIFIER	-	-	RegulatoryFeature	ENSR00000454698	promoter_flanking_region	-	-	-	-	-	-	-	-	-	rs111562458	-	-	-	-	-	-	-	-	-	-	-	-	-	-	-	-	-	-	-	-	-	-	-	-	-	0.576	-0.175794	-
rs149419152	12:51069184-51069184	A	downstream_gene_variant	MODIFIER	LETMD1	25875	Transcript	NM_001351337.2	protein_coding	-	-	-	-	-	-	-	-	-	rs149419152	226	1	-	EntrezGene	-	-	-	-	-	-	C	C	-	-	-	0.0423	-	-	-	-	-	-	-	-	-	1.257	-0.012897	0.568
rs149419152	12:51069184-51069184	A	intron_variant	MODIFIER	CSRNP2	81566	Transcript	NM_030809.3	protein_coding	-	2021-03-04	-	-	-	-	-	-	-	rs149419152	-	-1	-	EntrezGene	-	-	-	-	-	-	C	C	-	-	-	0.0423	-	-	-	-	-	-	-	-	-	1.257	-0.012897	0.431
rs149419152	12:51069184-51069184	A	downstream_gene_variant	MODIFIER	LETMD1	25875	Transcript	NR_045020.3	misc_RNA	-	-	-	-	-	-	-	-	-	rs149419152	226	1	-	EntrezGene	-	-	-	-	-	-	C	C	-	-	-	0.0423	-	-	-	-	-	-	-	-	-	1.257	-0.012897	0.568
rs149419152	12:51069184-51069184	A	intron_variant,non_coding_transcript_variant	MODIFIER	CSRNP2	81566	Transcript	NR_045072.2	misc_RNA	-	2021-03-04	-	-	-	-	-	-	-	rs149419152	-	-1	-	EntrezGene	-	-	-	-	-	-	C	C	-	-	-	0.0423	-	-	-	-	-	-	-	-	-	1.257	-0.012897	0.431
rs149419152	12:51069184-51069184	A	intron_variant	MODIFIER	CSRNP2	81566	Transcript	XM_006719621.3	protein_coding	-	2021-04-05	-	-	-	-	-	-	-	rs149419152	-	-1	-	EntrezGene	-	-	-	-	-	-	C	C	-	-	-	0.0423	-	-	-	-	-	-	-	-	-	1.257	-0.012897	0.431
rs149419152	12:51069184-51069184	A	downstream_gene_variant	MODIFIER	LETMD1	25875	Transcript	XM_011538163.2	protein_coding	-	-	-	-	-	-	-	-	-	rs149419152	1795	1	-	EntrezGene	-	-	-	-	-	-	C	C	-	-	-	0.0423	-	-	-	-	-	-	-	-	-	1.257	-0.012897	0.568
rs149419152	12:51069184-51069184	A	upstream_gene_variant	MODIFIER	CSRNP2	81566	Transcript	XM_017019991.2	protein_coding	-	-	-	-	-	-	-	-	-	rs149419152	3780	-1	-	EntrezGene	-	-	-	-	-	-	C	C	-	-	-	0.0423	-	-	-	-	-	-	-	-	-	1.257	-0.012897	0.431
rs149419152	12:51069184-51069184	A	intron_variant	MODIFIER	CSRNP2	81566	Transcript	XM_024449210.1	protein_coding	-	2021-03-04	-	-	-	-	-	-	-	rs149419152	-	-1	-	EntrezGene	-	-	-	-	-	-	C	C	-	-	-	0.0423	-	-	-	-	-	-	-	-	-	1.257	-0.012897	0.431
rs149419152	12:51069184-51069184	A	intron_variant	MODIFIER	CSRNP2	81566	Transcript	XM_024449211.1	protein_coding	-	2021-03-04	-	-	-	-	-	-	-	rs149419152	-	-1	-	EntrezGene	-	-	-	-	-	-	C	C	-	-	-	0.0423	-	-	-	-	-	-	-	-	-	1.257	-0.012897	0.431
rs149419152	12:51069184-51069184	A	intron_variant	MODIFIER	CSRNP2	81566	Transcript	XM_024449212.1	protein_coding	-	2021-03-04	-	-	-	-	-	-	-	rs149419152	-	-1	-	EntrezGene	-	-	-	-	-	-	C	C	-	-	-	0.0423	-	-	-	-	-	-	-	-	-	1.257	-0.012897	0.431
rs149419152	12:51069184-51069184	A	intron_variant	MODIFIER	CSRNP2	81566	Transcript	XM_024449213.1	protein_coding	-	2021-04-05	-	-	-	-	-	-	-	rs149419152	-	-1	-	EntrezGene	-	-	-	-	-	-	C	C	-	-	-	0.0423	-	-	-	-	-	-	-	-	-	1.257	-0.012897	0.431
rs149419152	12:51069184-51069184	A	intron_variant	MODIFIER	CSRNP2	81566	Transcript	XM_024449214.1	protein_coding	-	2021-04-05	-	-	-	-	-	-	-	rs149419152	-	-1	-	EntrezGene	-	-	-	-	-	-	C	C	-	-	-	0.0423	-	-	-	-	-	-	-	-	-	1.257	-0.012897	0.431
rs149419152	12:51069184-51069184	A	intron_variant	MODIFIER	CSRNP2	81566	Transcript	XM_024449215.1	protein_coding	-	2021-05-06	-	-	-	-	-	-	-	rs149419152	-	-1	-	EntrezGene	-	-	-	-	-	-	C	C	-	-	-	0.0423	-	-	-	-	-	-	-	-	-	1.257	-0.012897	0.431
rs149419152	12:51069184-51069184	A	intron_variant	MODIFIER	CSRNP2	81566	Transcript	XM_024449216.1	protein_coding	-	2021-04-05	-	-	-	-	-	-	-	rs149419152	-	-1	-	EntrezGene	-	-	-	-	-	-	C	C	-	-	-	0.0423	-	-	-	-	-	-	-	-	-	1.257	-0.012897	0.431
rs117301130	12:75010058-75010058	G	intergenic_variant	MODIFIER	-	-	-	-	-	-	-	-	-	-	-	-	-	-	rs117301130	-	-	-	-	-	-	-	-	-	-	-	-	-	-	-	-	-	-	-	-	-	-	-	-	-	1.827	0.068955	-
rs117301130	12:75010058-75010058	T	intergenic_variant	MODIFIER	-	-	-	-	-	-	-	-	-	-	-	-	-	-	rs117301130	-	-	-	-	-	-	-	-	-	-	-	-	-	-	-	0.0186	-	-	-	-	-	-	-	-	-	1.544	0.031309	-
rs7969072	12:88773371-88773371	G	upstream_gene_variant	MODIFIER	LOC105369886	105369886	Transcript	XR_945167.2	lncRNA	-	-	-	-	-	-	-	-	-	rs7969072	3210	-1	-	EntrezGene	-	-	-	-	-	-	A	A	-	-	-	0.0144	-	-	-	-	-	-	-	-	-	8.992	0.758553	-
rs115946218	12:88782958-88782958	A	intron_variant,non_coding_transcript_variant	MODIFIER	LOC105369887	105369887	Transcript	XR_945168.2	lncRNA	-	2021-02-02	-	-	-	-	-	-	-	rs115946218	-	-1	-	EntrezGene	-	-	-	-	-	-	C	C	-	-	-	0.014	-	-	-	-	-	-	-	-	-	5.496	0.406244	-
rs115946218	12:88782958-88782958	A	regulatory_region_variant	MODIFIER	-	-	RegulatoryFeature	ENSR00000465010	enhancer	-	-	-	-	-	-	-	-	-	rs115946218	-	-	-	-	-	-	-	-	-	-	-	-	-	-	-	0.014	-	-	-	-	-	-	-	-	-	5.496	0.406244	-
rs73403877	12:121236795-121236795	A	downstream_gene_variant	MODIFIER	P2RX4	5025	Transcript	NM_001256796.2	protein_coding	-	-	-	-	-	-	-	-	-	rs73403877	2689	1	-	EntrezGene	-	-	-	-	-	-	G	G	-	-	-	0.0306	-	-	-	-	-	-	-	-	-	4.003	0.27549	0.834
rs73403877	12:121236795-121236795	A	downstream_gene_variant	MODIFIER	P2RX4	5025	Transcript	NM_001261397.2	protein_coding	-	-	-	-	-	-	-	-	-	rs73403877	2689	1	-	EntrezGene	-	-	-	-	-	-	G	G	-	-	-	0.0306	-	-	-	-	-	-	-	-	-	4.003	0.27549	0.834
rs73403877	12:121236795-121236795	A	downstream_gene_variant	MODIFIER	P2RX4	5025	Transcript	NM_001261398.2	protein_coding	-	-	-	-	-	-	-	-	-	rs73403877	2689	1	-	EntrezGene	-	-	-	-	-	-	G	G	-	-	-	0.0306	-	-	-	-	-	-	-	-	-	4.003	0.27549	0.834
rs73403877	12:121236795-121236795	A	downstream_gene_variant	MODIFIER	CAMKK2	10645	Transcript	NM_001270485.2	protein_coding	-	-	-	-	-	-	-	-	-	rs73403877	897	-1	-	EntrezGene	-	-	-	-	-	-	G	G	-	-	-	0.0306	-	-	-	-	-	-	-	-	-	4.003	0.27549	0.605
rs73403877	12:121236795-121236795	A	downstream_gene_variant	MODIFIER	CAMKK2	10645	Transcript	NM_001270486.1	protein_coding	-	-	-	-	-	-	-	-	-	rs73403877	897	-1	-	EntrezGene	-	-	-	-	-	-	G	G	OK	-	-	0.0306	-	-	-	-	-	-	-	-	-	4.003	0.27549	0.605
rs73403877	12:121236795-121236795	A	downstream_gene_variant	MODIFIER	P2RX4	5025	Transcript	NM_002560.3	protein_coding	-	-	-	-	-	-	-	-	-	rs73403877	2689	1	-	EntrezGene	-	-	-	-	-	-	G	G	-	-	-	0.0306	-	-	-	-	-	-	-	-	-	4.003	0.27549	0.834
rs73403877	12:121236795-121236795	A	downstream_gene_variant	MODIFIER	CAMKK2	10645	Transcript	NM_006549.3	protein_coding	-	-	-	-	-	-	-	-	-	rs73403877	897	-1	-	EntrezGene	-	-	-	-	-	-	G	G	OK	-	-	0.0306	-	-	-	-	-	-	-	-	-	4.003	0.27549	0.605
rs73403877	12:121236795-121236795	A	downstream_gene_variant	MODIFIER	CAMKK2	10645	Transcript	NM_153499.2	protein_coding	-	-	-	-	-	-	-	-	-	rs73403877	897	-1	-	EntrezGene	-	-	-	-	-	-	G	G	OK	-	-	0.0306	-	-	-	-	-	-	-	-	-	4.003	0.27549	0.605
rs73403877	12:121236795-121236795	A	downstream_gene_variant	MODIFIER	CAMKK2	10645	Transcript	NM_153500.1	protein_coding	-	-	-	-	-	-	-	-	-	rs73403877	897	-1	-	EntrezGene	-	-	-	-	-	-	G	G	OK	-	-	0.0306	-	-	-	-	-	-	-	-	-	4.003	0.27549	0.605
rs73403877	12:121236795-121236795	A	downstream_gene_variant	MODIFIER	CAMKK2	10645	Transcript	NM_172216.1	protein_coding	-	-	-	-	-	-	-	-	-	rs73403877	897	-1	-	EntrezGene	-	-	-	-	-	-	G	G	OK	-	-	0.0306	-	-	-	-	-	-	-	-	-	4.003	0.27549	0.605
rs73403877	12:121236795-121236795	A	downstream_gene_variant	MODIFIER	CAMKK2	10645	Transcript	NM_172226.2	protein_coding	-	-	-	-	-	-	-	-	-	rs73403877	897	-1	-	EntrezGene	-	-	-	-	-	-	G	G	OK	-	-	0.0306	-	-	-	-	-	-	-	-	-	4.003	0.27549	0.605
rs73403877	12:121236795-121236795	A	downstream_gene_variant	MODIFIER	P2RX4	5025	Transcript	NR_046372.2	misc_RNA	-	-	-	-	-	-	-	-	-	rs73403877	2689	1	-	EntrezGene	-	-	-	-	-	-	G	G	-	-	-	0.0306	-	-	-	-	-	-	-	-	-	4.003	0.27549	0.834
rs73403877	12:121236795-121236795	A	downstream_gene_variant	MODIFIER	P2RX4	5025	Transcript	NR_046373.2	misc_RNA	-	-	-	-	-	-	-	-	-	rs73403877	2689	1	-	EntrezGene	-	-	-	-	-	-	G	G	-	-	-	0.0306	-	-	-	-	-	-	-	-	-	4.003	0.27549	0.834
rs73403877	12:121236795-121236795	A	downstream_gene_variant	MODIFIER	CAMKK2	10645	Transcript	XM_005253822.3	protein_coding	-	-	-	-	-	-	-	-	-	rs73403877	897	-1	-	EntrezGene	-	-	-	-	-	-	G	G	-	-	-	0.0306	-	-	-	-	-	-	-	-	-	4.003	0.27549	0.605
rs73403877	12:121236795-121236795	A	downstream_gene_variant	MODIFIER	CAMKK2	10645	Transcript	XM_005253824.3	protein_coding	-	-	-	-	-	-	-	-	-	rs73403877	897	-1	-	EntrezGene	-	-	-	-	-	-	G	G	-	-	-	0.0306	-	-	-	-	-	-	-	-	-	4.003	0.27549	0.605
rs73403877	12:121236795-121236795	A	downstream_gene_variant	MODIFIER	CAMKK2	10645	Transcript	XM_011537763.1	protein_coding	-	-	-	-	-	-	-	-	-	rs73403877	897	-1	-	EntrezGene	-	-	-	-	-	-	G	G	-	-	-	0.0306	-	-	-	-	-	-	-	-	-	4.003	0.27549	0.605
rs73403877	12:121236795-121236795	A	downstream_gene_variant	MODIFIER	CAMKK2	10645	Transcript	XM_011537764.2	protein_coding	-	-	-	-	-	-	-	-	-	rs73403877	897	-1	-	EntrezGene	-	-	-	-	-	-	G	G	-	-	-	0.0306	-	-	-	-	-	-	-	-	-	4.003	0.27549	0.605
rs73403877	12:121236795-121236795	A	downstream_gene_variant	MODIFIER	P2RX4	5025	Transcript	XM_011538416.2	protein_coding	-	-	-	-	-	-	-	-	-	rs73403877	2689	1	-	EntrezGene	-	-	-	-	-	-	G	G	-	-	-	0.0306	-	-	-	-	-	-	-	-	-	4.003	0.27549	0.834
rs73403877	12:121236795-121236795	A	downstream_gene_variant	MODIFIER	CAMKK2	10645	Transcript	XM_017018694.1	protein_coding	-	-	-	-	-	-	-	-	-	rs73403877	897	-1	-	EntrezGene	-	-	-	-	-	-	G	G	-	-	-	0.0306	-	-	-	-	-	-	-	-	-	4.003	0.27549	0.605
rs73403877	12:121236795-121236795	A	downstream_gene_variant	MODIFIER	CAMKK2	10645	Transcript	XM_017018695.1	protein_coding	-	-	-	-	-	-	-	-	-	rs73403877	897	-1	-	EntrezGene	-	-	-	-	-	-	G	G	-	-	-	0.0306	-	-	-	-	-	-	-	-	-	4.003	0.27549	0.605
rs73403877	12:121236795-121236795	A	downstream_gene_variant	MODIFIER	CAMKK2	10645	Transcript	XM_017018699.1	protein_coding	-	-	-	-	-	-	-	-	-	rs73403877	897	-1	-	EntrezGene	-	-	-	-	-	-	G	G	-	-	-	0.0306	-	-	-	-	-	-	-	-	-	4.003	0.27549	0.605
rs73403877	12:121236795-121236795	A	downstream_gene_variant	MODIFIER	CAMKK2	10645	Transcript	XM_017018700.1	protein_coding	-	-	-	-	-	-	-	-	-	rs73403877	897	-1	-	EntrezGene	-	-	-	-	-	-	G	G	-	-	-	0.0306	-	-	-	-	-	-	-	-	-	4.003	0.27549	0.605
rs73403877	12:121236795-121236795	A	downstream_gene_variant	MODIFIER	CAMKK2	10645	Transcript	XM_017018702.2	protein_coding	-	-	-	-	-	-	-	-	-	rs73403877	897	-1	-	EntrezGene	-	-	-	-	-	-	G	G	-	-	-	0.0306	-	-	-	-	-	-	-	-	-	4.003	0.27549	0.605
rs73403877	12:121236795-121236795	A	downstream_gene_variant	MODIFIER	CAMKK2	10645	Transcript	XM_017018705.1	protein_coding	-	-	-	-	-	-	-	-	-	rs73403877	897	-1	-	EntrezGene	-	-	-	-	-	-	G	G	-	-	-	0.0306	-	-	-	-	-	-	-	-	-	4.003	0.27549	0.605
rs73403877	12:121236795-121236795	A	downstream_gene_variant	MODIFIER	CAMKK2	10645	Transcript	XM_017018706.1	protein_coding	-	-	-	-	-	-	-	-	-	rs73403877	897	-1	-	EntrezGene	-	-	-	-	-	-	G	G	-	-	-	0.0306	-	-	-	-	-	-	-	-	-	4.003	0.27549	0.605
rs73403877	12:121236795-121236795	A	downstream_gene_variant	MODIFIER	CAMKK2	10645	Transcript	XM_017018709.2	protein_coding	-	-	-	-	-	-	-	-	-	rs73403877	897	-1	-	EntrezGene	-	-	-	-	-	-	G	G	-	-	-	0.0306	-	-	-	-	-	-	-	-	-	4.003	0.27549	0.605
rs73403877	12:121236795-121236795	A	downstream_gene_variant	MODIFIER	CAMKK2	10645	Transcript	XM_024448798.1	protein_coding	-	-	-	-	-	-	-	-	-	rs73403877	897	-1	-	EntrezGene	-	-	-	-	-	-	G	G	-	-	-	0.0306	-	-	-	-	-	-	-	-	-	4.003	0.27549	0.605
rs73403877	12:121236795-121236795	A	downstream_gene_variant	MODIFIER	CAMKK2	10645	Transcript	XM_024448799.1	protein_coding	-	-	-	-	-	-	-	-	-	rs73403877	897	-1	-	EntrezGene	-	-	-	-	-	-	G	G	-	-	-	0.0306	-	-	-	-	-	-	-	-	-	4.003	0.27549	0.605
rs73403877	12:121236795-121236795	A	downstream_gene_variant	MODIFIER	CAMKK2	10645	Transcript	XR_001748557.1	misc_RNA	-	-	-	-	-	-	-	-	-	rs73403877	897	-1	-	EntrezGene	-	-	-	-	-	-	G	G	-	-	-	0.0306	-	-	-	-	-	-	-	-	-	4.003	0.27549	0.605
rs73403877	12:121236795-121236795	A	downstream_gene_variant	MODIFIER	CAMKK2	10645	Transcript	XR_001748558.1	misc_RNA	-	-	-	-	-	-	-	-	-	rs73403877	897	-1	-	EntrezGene	-	-	-	-	-	-	G	G	-	-	-	0.0306	-	-	-	-	-	-	-	-	-	4.003	0.27549	0.605
rs73403877	12:121236795-121236795	A	downstream_gene_variant	MODIFIER	P2RX4	5025	Transcript	XR_001748726.2	misc_RNA	-	-	-	-	-	-	-	-	-	rs73403877	2689	1	-	EntrezGene	-	-	-	-	-	-	G	G	-	-	-	0.0306	-	-	-	-	-	-	-	-	-	4.003	0.27549	0.834
rs73403877	12:121236795-121236795	A	downstream_gene_variant	MODIFIER	P2RX4	5025	Transcript	XR_001748727.1	misc_RNA	-	-	-	-	-	-	-	-	-	rs73403877	2689	1	-	EntrezGene	-	-	-	-	-	-	G	G	-	-	-	0.0306	-	-	-	-	-	-	-	-	-	4.003	0.27549	0.834
rs73403877	12:121236795-121236795	A	downstream_gene_variant	MODIFIER	P2RX4	5025	Transcript	XR_001748728.1	misc_RNA	-	-	-	-	-	-	-	-	-	rs73403877	2689	1	-	EntrezGene	-	-	-	-	-	-	G	G	-	-	-	0.0306	-	-	-	-	-	-	-	-	-	4.003	0.27549	0.834
rs73403877	12:121236795-121236795	A	downstream_gene_variant	MODIFIER	P2RX4	5025	Transcript	XR_001748729.2	misc_RNA	-	-	-	-	-	-	-	-	-	rs73403877	2689	1	-	EntrezGene	-	-	-	-	-	-	G	G	-	-	-	0.0306	-	-	-	-	-	-	-	-	-	4.003	0.27549	0.834
rs73403877	12:121236795-121236795	A	downstream_gene_variant	MODIFIER	P2RX4	5025	Transcript	XR_944559.2	misc_RNA	-	-	-	-	-	-	-	-	-	rs73403877	2689	1	-	EntrezGene	-	-	-	-	-	-	G	G	-	-	-	0.0306	-	-	-	-	-	-	-	-	-	4.003	0.27549	0.834
rs111629519	12:121254415-121254415	A	intron_variant	MODIFIER	CAMKK2	10645	Transcript	NM_001270485.2	protein_coding	-	2021-09-16	-	-	-	-	-	-	-	rs111629519	-	-1	-	EntrezGene	-	-	-	-	-	-	G	G	-	-	-	0.0306	-	-	-	-	-	-	-	-	-	0.588	-0.171386	0.605
rs111629519	12:121254415-121254415	A	intron_variant	MODIFIER	CAMKK2	10645	Transcript	NM_001270486.1	protein_coding	-	2021-08-15	-	-	-	-	-	-	-	rs111629519	-	-1	-	EntrezGene	-	-	-	-	-	-	G	G	OK	-	-	0.0306	-	-	-	-	-	-	-	-	-	0.588	-0.171386	0.605
rs111629519	12:121254415-121254415	A	intron_variant	MODIFIER	CAMKK2	10645	Transcript	NM_006549.3	protein_coding	-	2021-09-16	-	-	-	-	-	-	-	rs111629519	-	-1	-	EntrezGene	-	-	-	-	-	-	G	G	OK	-	-	0.0306	-	-	-	-	-	-	-	-	-	0.588	-0.171386	0.605
rs111629519	12:121254415-121254415	A	intron_variant	MODIFIER	CAMKK2	10645	Transcript	NM_153499.2	protein_coding	-	2021-09-15	-	-	-	-	-	-	-	rs111629519	-	-1	-	EntrezGene	-	-	-	-	-	-	G	G	OK	-	-	0.0306	-	-	-	-	-	-	-	-	-	0.588	-0.171386	0.605
rs111629519	12:121254415-121254415	A	intron_variant	MODIFIER	CAMKK2	10645	Transcript	NM_153500.1	protein_coding	-	2021-09-14	-	-	-	-	-	-	-	rs111629519	-	-1	-	EntrezGene	-	-	-	-	-	-	G	G	OK	-	-	0.0306	-	-	-	-	-	-	-	-	-	0.588	-0.171386	0.605
rs111629519	12:121254415-121254415	A	intron_variant	MODIFIER	CAMKK2	10645	Transcript	NM_172214.3	protein_coding	-	2021-09-16	-	-	-	-	-	-	-	rs111629519	-	-1	-	EntrezGene	-	-	-	-	-	-	G	G	-	-	-	0.0306	-	-	-	-	-	-	-	-	-	0.588	-0.171386	0.605
rs111629519	12:121254415-121254415	A	intron_variant	MODIFIER	CAMKK2	10645	Transcript	NM_172215.3	protein_coding	-	2021-09-15	-	-	-	-	-	-	-	rs111629519	-	-1	-	EntrezGene	-	-	-	-	-	-	G	G	-	-	-	0.0306	-	-	-	-	-	-	-	-	-	0.588	-0.171386	0.605
rs111629519	12:121254415-121254415	A	intron_variant	MODIFIER	CAMKK2	10645	Transcript	NM_172216.1	protein_coding	-	2021-09-15	-	-	-	-	-	-	-	rs111629519	-	-1	-	EntrezGene	-	-	-	-	-	-	G	G	OK	-	-	0.0306	-	-	-	-	-	-	-	-	-	0.588	-0.171386	0.605
rs111629519	12:121254415-121254415	A	intron_variant	MODIFIER	CAMKK2	10645	Transcript	NM_172226.2	protein_coding	-	2021-09-15	-	-	-	-	-	-	-	rs111629519	-	-1	-	EntrezGene	-	-	-	-	-	-	G	G	OK	-	-	0.0306	-	-	-	-	-	-	-	-	-	0.588	-0.171386	0.605
rs111629519	12:121254415-121254415	A	intron_variant	MODIFIER	CAMKK2	10645	Transcript	XM_005253822.3	protein_coding	-	2021-09-15	-	-	-	-	-	-	-	rs111629519	-	-1	-	EntrezGene	-	-	-	-	-	-	G	G	-	-	-	0.0306	-	-	-	-	-	-	-	-	-	0.588	-0.171386	0.605
rs111629519	12:121254415-121254415	A	intron_variant	MODIFIER	CAMKK2	10645	Transcript	XM_005253823.1	protein_coding	-	2021-09-16	-	-	-	-	-	-	-	rs111629519	-	-1	-	EntrezGene	-	-	-	-	-	-	G	G	-	-	-	0.0306	-	-	-	-	-	-	-	-	-	0.588	-0.171386	0.605
rs111629519	12:121254415-121254415	A	intron_variant	MODIFIER	CAMKK2	10645	Transcript	XM_005253824.3	protein_coding	-	2021-09-14	-	-	-	-	-	-	-	rs111629519	-	-1	-	EntrezGene	-	-	-	-	-	-	G	G	-	-	-	0.0306	-	-	-	-	-	-	-	-	-	0.588	-0.171386	0.605
rs111629519	12:121254415-121254415	A	intron_variant	MODIFIER	CAMKK2	10645	Transcript	XM_011537763.1	protein_coding	-	2021-09-16	-	-	-	-	-	-	-	rs111629519	-	-1	-	EntrezGene	-	-	-	-	-	-	G	G	-	-	-	0.0306	-	-	-	-	-	-	-	-	-	0.588	-0.171386	0.605
rs111629519	12:121254415-121254415	A	intron_variant	MODIFIER	CAMKK2	10645	Transcript	XM_011537764.2	protein_coding	-	2021-09-16	-	-	-	-	-	-	-	rs111629519	-	-1	-	EntrezGene	-	-	-	-	-	-	G	G	-	-	-	0.0306	-	-	-	-	-	-	-	-	-	0.588	-0.171386	0.605
rs111629519	12:121254415-121254415	A	intron_variant	MODIFIER	CAMKK2	10645	Transcript	XM_017018694.1	protein_coding	-	2021-10-17	-	-	-	-	-	-	-	rs111629519	-	-1	-	EntrezGene	-	-	-	-	-	-	G	G	-	-	-	0.0306	-	-	-	-	-	-	-	-	-	0.588	-0.171386	0.605
rs111629519	12:121254415-121254415	A	intron_variant	MODIFIER	CAMKK2	10645	Transcript	XM_017018695.1	protein_coding	-	2021-10-17	-	-	-	-	-	-	-	rs111629519	-	-1	-	EntrezGene	-	-	-	-	-	-	G	G	-	-	-	0.0306	-	-	-	-	-	-	-	-	-	0.588	-0.171386	0.605
rs111629519	12:121254415-121254415	A	intron_variant	MODIFIER	CAMKK2	10645	Transcript	XM_017018699.1	protein_coding	-	2021-10-16	-	-	-	-	-	-	-	rs111629519	-	-1	-	EntrezGene	-	-	-	-	-	-	G	G	-	-	-	0.0306	-	-	-	-	-	-	-	-	-	0.588	-0.171386	0.605
rs111629519	12:121254415-121254415	A	intron_variant	MODIFIER	CAMKK2	10645	Transcript	XM_017018700.1	protein_coding	-	2021-10-16	-	-	-	-	-	-	-	rs111629519	-	-1	-	EntrezGene	-	-	-	-	-	-	G	G	-	-	-	0.0306	-	-	-	-	-	-	-	-	-	0.588	-0.171386	0.605
rs111629519	12:121254415-121254415	A	intron_variant	MODIFIER	CAMKK2	10645	Transcript	XM_017018702.2	protein_coding	-	2021-09-16	-	-	-	-	-	-	-	rs111629519	-	-1	-	EntrezGene	-	-	-	-	-	-	G	G	-	-	-	0.0306	-	-	-	-	-	-	-	-	-	0.588	-0.171386	0.605
rs111629519	12:121254415-121254415	A	intron_variant	MODIFIER	CAMKK2	10645	Transcript	XM_017018703.1	protein_coding	-	2021-10-17	-	-	-	-	-	-	-	rs111629519	-	-1	-	EntrezGene	-	-	-	-	-	-	G	G	-	-	-	0.0306	-	-	-	-	-	-	-	-	-	0.588	-0.171386	0.605
rs111629519	12:121254415-121254415	A	intron_variant	MODIFIER	CAMKK2	10645	Transcript	XM_017018705.1	protein_coding	-	2021-10-15	-	-	-	-	-	-	-	rs111629519	-	-1	-	EntrezGene	-	-	-	-	-	-	G	G	-	-	-	0.0306	-	-	-	-	-	-	-	-	-	0.588	-0.171386	0.605
rs111629519	12:121254415-121254415	A	intron_variant	MODIFIER	CAMKK2	10645	Transcript	XM_017018706.1	protein_coding	-	2021-09-16	-	-	-	-	-	-	-	rs111629519	-	-1	-	EntrezGene	-	-	-	-	-	-	G	G	-	-	-	0.0306	-	-	-	-	-	-	-	-	-	0.588	-0.171386	0.605
rs111629519	12:121254415-121254415	A	intron_variant	MODIFIER	CAMKK2	10645	Transcript	XM_017018708.1	protein_coding	-	2021-09-16	-	-	-	-	-	-	-	rs111629519	-	-1	-	EntrezGene	-	-	-	-	-	-	G	G	-	-	-	0.0306	-	-	-	-	-	-	-	-	-	0.588	-0.171386	0.605
rs111629519	12:121254415-121254415	A	intron_variant	MODIFIER	CAMKK2	10645	Transcript	XM_017018709.2	protein_coding	-	2021-08-15	-	-	-	-	-	-	-	rs111629519	-	-1	-	EntrezGene	-	-	-	-	-	-	G	G	-	-	-	0.0306	-	-	-	-	-	-	-	-	-	0.588	-0.171386	0.605
rs111629519	12:121254415-121254415	A	intron_variant	MODIFIER	CAMKK2	10645	Transcript	XM_024448798.1	protein_coding	-	2021-09-15	-	-	-	-	-	-	-	rs111629519	-	-1	-	EntrezGene	-	-	-	-	-	-	G	G	-	-	-	0.0306	-	-	-	-	-	-	-	-	-	0.588	-0.171386	0.605
rs111629519	12:121254415-121254415	A	intron_variant	MODIFIER	CAMKK2	10645	Transcript	XM_024448799.1	protein_coding	-	2021-08-15	-	-	-	-	-	-	-	rs111629519	-	-1	-	EntrezGene	-	-	-	-	-	-	G	G	-	-	-	0.0306	-	-	-	-	-	-	-	-	-	0.588	-0.171386	0.605
rs111629519	12:121254415-121254415	A	intron_variant,non_coding_transcript_variant	MODIFIER	CAMKK2	10645	Transcript	XR_001748557.1	misc_RNA	-	2021-09-15	-	-	-	-	-	-	-	rs111629519	-	-1	-	EntrezGene	-	-	-	-	-	-	G	G	-	-	-	0.0306	-	-	-	-	-	-	-	-	-	0.588	-0.171386	0.605
rs111629519	12:121254415-121254415	A	intron_variant,non_coding_transcript_variant	MODIFIER	CAMKK2	10645	Transcript	XR_001748558.1	misc_RNA	-	2021-09-16	-	-	-	-	-	-	-	rs111629519	-	-1	-	EntrezGene	-	-	-	-	-	-	G	G	-	-	-	0.0306	-	-	-	-	-	-	-	-	-	0.588	-0.171386	0.605
rs116406654	12:123470716-123470716	A	3_prime_UTR_variant	MODIFIER	RILPL1	353116	Transcript	NM_001319243.2	protein_coding	2021-08-08	-	-	-	3359	-	-	-	-	rs116406654	-	-1	-	EntrezGene	-	-	-	-	-	-	G	G	-	-	-	0.03	-	-	-	-	-	-	-	-	-	0.674	-0.143258	0.806
rs116406654	12:123470716-123470716	A	downstream_gene_variant	MODIFIER	RILPL1	353116	Transcript	NM_001319244.1	protein_coding	-	-	-	-	-	-	-	-	-	rs116406654	357	-1	-	EntrezGene	-	-	-	-	-	-	G	G	-	-	-	0.03	-	-	-	-	-	-	-	-	-	0.674	-0.143258	0.806
rs116406654	12:123470716-123470716	A	downstream_gene_variant	MODIFIER	RILPL1	353116	Transcript	NM_001319302.1	protein_coding	-	-	-	-	-	-	-	-	-	rs116406654	357	-1	-	EntrezGene	-	-	-	-	-	-	G	G	-	-	-	0.03	-	-	-	-	-	-	-	-	-	0.674	-0.143258	0.806
rs116406654	12:123470716-123470716	A	downstream_gene_variant	MODIFIER	SNRNP35	11066	Transcript	NM_022717.4	protein_coding	-	-	-	-	-	-	-	-	-	rs116406654	3780	1	-	EntrezGene	-	-	-	-	-	-	G	G	-	-	-	0.03	-	-	-	-	-	-	-	-	-	0.674	-0.143258	0.921
rs116406654	12:123470716-123470716	A	3_prime_UTR_variant	MODIFIER	RILPL1	353116	Transcript	NM_178314.5	protein_coding	2021-07-07	-	-	-	3271	-	-	-	-	rs116406654	-	-1	-	EntrezGene	-	-	-	-	-	-	G	G	-	-	-	0.03	-	-	-	-	-	-	-	-	-	0.674	-0.143258	0.806
rs116406654	12:123470716-123470716	A	downstream_gene_variant	MODIFIER	SNRNP35	11066	Transcript	NM_180699.3	protein_coding	-	-	-	-	-	-	-	-	-	rs116406654	4322	1	-	EntrezGene	-	-	-	-	-	-	G	G	OK	-	-	0.03	-	-	-	-	-	-	-	-	-	0.674	-0.143258	0.921
rs116406654	12:123470716-123470716	A	intron_variant,non_coding_transcript_variant	MODIFIER	SNRNP35	11066	Transcript	NR_104103.2	misc_RNA	-	2021-01-01	-	-	-	-	-	-	-	rs116406654	-	1	-	EntrezGene	-	-	-	-	-	-	G	G	-	-	-	0.03	-	-	-	-	-	-	-	-	-	0.674	-0.143258	0.921
rs116406654	12:123470716-123470716	A	downstream_gene_variant	MODIFIER	SNRNP35	11066	Transcript	XM_006719204.4	protein_coding	-	-	-	-	-	-	-	-	-	rs116406654	4326	1	-	EntrezGene	-	-	-	-	-	-	G	G	-	-	-	0.03	-	-	-	-	-	-	-	-	-	0.674	-0.143258	0.921
rs116406654	12:123470716-123470716	A	downstream_gene_variant	MODIFIER	RILPL1	353116	Transcript	XM_006719372.2	protein_coding	-	-	-	-	-	-	-	-	-	rs116406654	1484	-1	-	EntrezGene	-	-	-	-	-	-	G	G	-	-	-	0.03	-	-	-	-	-	-	-	-	-	0.674	-0.143258	0.806
rs116406654	12:123470716-123470716	A	downstream_gene_variant	MODIFIER	RILPL1	353116	Transcript	XM_006719373.3	protein_coding	-	-	-	-	-	-	-	-	-	rs116406654	1484	-1	-	EntrezGene	-	-	-	-	-	-	G	G	-	-	-	0.03	-	-	-	-	-	-	-	-	-	0.674	-0.143258	0.806
rs116406654	12:123470716-123470716	A	downstream_gene_variant	MODIFIER	RILPL1	353116	Transcript	XM_011538282.2	protein_coding	-	-	-	-	-	-	-	-	-	rs116406654	1484	-1	-	EntrezGene	-	-	-	-	-	-	G	G	-	-	-	0.03	-	-	-	-	-	-	-	-	-	0.674	-0.143258	0.806
rs116406654	12:123470716-123470716	A	downstream_gene_variant	MODIFIER	RILPL1	353116	Transcript	XM_011538284.2	protein_coding	-	-	-	-	-	-	-	-	-	rs116406654	1484	-1	-	EntrezGene	-	-	-	-	-	-	G	G	-	-	-	0.03	-	-	-	-	-	-	-	-	-	0.674	-0.143258	0.806
rs116406654	12:123470716-123470716	A	downstream_gene_variant	MODIFIER	RILPL1	353116	Transcript	XM_011538285.3	protein_coding	-	-	-	-	-	-	-	-	-	rs116406654	1484	-1	-	EntrezGene	-	-	-	-	-	-	G	G	-	-	-	0.03	-	-	-	-	-	-	-	-	-	0.674	-0.143258	0.806
rs116406654	12:123470716-123470716	A	downstream_gene_variant	MODIFIER	SNRNP35	11066	Transcript	XM_017018724.2	protein_coding	-	-	-	-	-	-	-	-	-	rs116406654	4326	1	-	EntrezGene	-	-	-	-	-	-	G	G	-	-	-	0.03	-	-	-	-	-	-	-	-	-	0.674	-0.143258	0.921
rs116406654	12:123470716-123470716	A	downstream_gene_variant	MODIFIER	SNRNP35	11066	Transcript	XR_001748560.2	misc_RNA	-	-	-	-	-	-	-	-	-	rs116406654	3047	1	-	EntrezGene	-	-	-	-	-	-	G	G	-	-	-	0.03	-	-	-	-	-	-	-	-	-	0.674	-0.143258	0.921
rs116406654	12:123470716-123470716	A	downstream_gene_variant	MODIFIER	SNRNP35	11066	Transcript	XR_001748561.2	misc_RNA	-	-	-	-	-	-	-	-	-	rs116406654	3047	1	-	EntrezGene	-	-	-	-	-	-	G	G	-	-	-	0.03	-	-	-	-	-	-	-	-	-	0.674	-0.143258	0.921
rs116406654	12:123470716-123470716	A	downstream_gene_variant	MODIFIER	SNRNP35	11066	Transcript	XR_001748562.2	misc_RNA	-	-	-	-	-	-	-	-	-	rs116406654	420	1	-	EntrezGene	-	-	-	-	-	-	G	G	-	-	-	0.03	-	-	-	-	-	-	-	-	-	0.674	-0.143258	0.921
rs116406654	12:123470716-123470716	A	downstream_gene_variant	MODIFIER	RILPL1	353116	Transcript	XR_944537.2	misc_RNA	-	-	-	-	-	-	-	-	-	rs116406654	1484	-1	-	EntrezGene	-	-	-	-	-	-	G	G	-	-	-	0.03	-	-	-	-	-	-	-	-	-	0.674	-0.143258	0.806
rs117258420	12:130728294-130728294	A	intergenic_variant	MODIFIER	-	-	-	-	-	-	-	-	-	-	-	-	-	-	rs117258420	-	-	-	-	-	-	-	-	-	-	-	-	-	-	-	-	-	-	-	-	-	-	-	-	-	1.891	0.076702	-
rs117258420	12:130728294-130728294	G	intergenic_variant	MODIFIER	-	-	-	-	-	-	-	-	-	-	-	-	-	-	rs117258420	-	-	-	-	-	-	-	-	-	-	-	-	-	-	-	-	-	-	-	-	-	-	-	-	-	2.037	0.093954	-
rs117258420	12:130728294-130728294	T	intergenic_variant	MODIFIER	-	-	-	-	-	-	-	-	-	-	-	-	-	-	rs117258420	-	-	-	-	-	-	-	-	-	-	-	-	-	-	-	0.022	-	-	-	-	-	-	-	-	-	2.435	0.136226	-
rs112019450	13:40493106-40493106	T	intergenic_variant	MODIFIER	-	-	-	-	-	-	-	-	-	-	-	-	-	-	rs112019450	-	-	-	-	-	-	-	-	-	-	-	-	-	-	-	0.0122	-	-	-	-	-	-	-	-	-	0.927	-0.076796	-
rs112944119	13:40493515-40493515	G	intergenic_variant	MODIFIER	-	-	-	-	-	-	-	-	-	-	-	-	-	-	rs112944119	-	-	-	-	-	-	-	-	-	-	-	-	-	-	-	0.0228	-	-	-	-	-	-	-	-	-	0.5	-0.204496	-
rs75841728	13:59573723-59573723	A	intron_variant,non_coding_transcript_variant	MODIFIER	LOC107984625	107984625	Transcript	XR_001749886.1	lncRNA	-	2021-01-04	-	-	-	-	-	-	-	rs75841728	-	-1	-	EntrezGene	-	-	-	-	-	-	T	T	-	-	-	0.021	-	-	-	-	-	-	-	-	-	14.95	1.38092	-
rs75841728	13:59573723-59573723	C	intron_variant,non_coding_transcript_variant	MODIFIER	LOC107984625	107984625	Transcript	XR_001749886.1	lncRNA	-	2021-01-04	-	-	-	-	-	-	-	rs75841728	-	-1	-	EntrezGene	-	-	-	-	-	-	T	T	-	-	-	-	-	-	-	-	-	-	-	-	-	15.28	1.42933	-
rs75841728	13:59573723-59573723	A	intron_variant,non_coding_transcript_variant	MODIFIER	LOC107984625	107984625	Transcript	XR_002957524.1	lncRNA	-	2021-01-02	-	-	-	-	-	-	-	rs75841728	-	-1	-	EntrezGene	-	-	-	-	-	-	T	T	-	-	-	0.021	-	-	-	-	-	-	-	-	-	14.95	1.38092	-
rs75841728	13:59573723-59573723	C	intron_variant,non_coding_transcript_variant	MODIFIER	LOC107984625	107984625	Transcript	XR_002957524.1	lncRNA	-	2021-01-02	-	-	-	-	-	-	-	rs75841728	-	-1	-	EntrezGene	-	-	-	-	-	-	T	T	-	-	-	-	-	-	-	-	-	-	-	-	-	15.28	1.42933	-
rs76932328	13:69944051-69944051	T	intron_variant	MODIFIER	KLHL1	57626	Transcript	NM_001286725.1	protein_coding	-	2021-02-09	-	-	-	-	-	-	-	rs76932328	-	-1	-	EntrezGene	-	-	-	-	-	-	C	C	OK	-	-	0.0188	-	-	-	-	-	-	-	-	-	0.588	-0.171455	0.417
rs76932328	13:69944051-69944051	T	intron_variant	MODIFIER	KLHL1	57626	Transcript	NM_020866.3	protein_coding	-	2021-03-10	-	-	-	-	-	-	-	rs76932328	-	-1	-	EntrezGene	-	-	-	-	-	-	C	C	-	-	-	0.0188	-	-	-	-	-	-	-	-	-	0.588	-0.171455	0.417
rs76932328	13:69944051-69944051	T	intron_variant	MODIFIER	KLHL1	57626	Transcript	XM_017020678.2	protein_coding	-	2021-03-10	-	-	-	-	-	-	-	rs76932328	-	-1	-	EntrezGene	-	-	-	-	-	-	C	C	-	-	-	0.0188	-	-	-	-	-	-	-	-	-	0.588	-0.171455	0.417
rs76932328	13:69944051-69944051	T	intron_variant	MODIFIER	KLHL1	57626	Transcript	XM_017020679.1	protein_coding	-	2021-03-10	-	-	-	-	-	-	-	rs76932328	-	-1	-	EntrezGene	-	-	-	-	-	-	C	C	-	-	-	0.0188	-	-	-	-	-	-	-	-	-	0.588	-0.171455	0.417
rs77717774	13:77188610-77188610	T	intron_variant	MODIFIER	MYCBP2	23077	Transcript	NM_015057.5	protein_coding	-	30/82	-	-	-	-	-	-	-	rs77717774	-	-1	-	EntrezGene	-	-	-	-	-	-	C	C	-	-	-	0.0262	-	-	-	-	-	-	-	-	-	0.04	-0.717436	-
rs77717774	13:77188610-77188610	T	intron_variant	MODIFIER	MYCBP2	23077	Transcript	XM_005266299.3	protein_coding	-	30/84	-	-	-	-	-	-	-	rs77717774	-	-1	-	EntrezGene	-	-	-	-	-	-	C	C	-	-	-	0.0262	-	-	-	-	-	-	-	-	-	0.04	-0.717436	-
rs77717774	13:77188610-77188610	T	intron_variant	MODIFIER	MYCBP2	23077	Transcript	XM_006719779.3	protein_coding	-	30/85	-	-	-	-	-	-	-	rs77717774	-	-1	-	EntrezGene	-	-	-	-	-	-	C	C	-	-	-	0.0262	-	-	-	-	-	-	-	-	-	0.04	-0.717436	-
rs77717774	13:77188610-77188610	T	intron_variant	MODIFIER	MYCBP2	23077	Transcript	XM_006719780.3	protein_coding	-	30/85	-	-	-	-	-	-	-	rs77717774	-	-1	-	EntrezGene	-	-	-	-	-	-	C	C	-	-	-	0.0262	-	-	-	-	-	-	-	-	-	0.04	-0.717436	-
rs77717774	13:77188610-77188610	T	intron_variant	MODIFIER	MYCBP2	23077	Transcript	XM_006719781.3	protein_coding	-	30/85	-	-	-	-	-	-	-	rs77717774	-	-1	-	EntrezGene	-	-	-	-	-	-	C	C	-	-	-	0.0262	-	-	-	-	-	-	-	-	-	0.04	-0.717436	-
rs77717774	13:77188610-77188610	T	intron_variant	MODIFIER	MYCBP2	23077	Transcript	XM_006719782.3	protein_coding	-	30/84	-	-	-	-	-	-	-	rs77717774	-	-1	-	EntrezGene	-	-	-	-	-	-	C	C	-	-	-	0.0262	-	-	-	-	-	-	-	-	-	0.04	-0.717436	-
rs77717774	13:77188610-77188610	T	intron_variant	MODIFIER	MYCBP2	23077	Transcript	XM_006719783.3	protein_coding	-	30/84	-	-	-	-	-	-	-	rs77717774	-	-1	-	EntrezGene	-	-	-	-	-	-	C	C	-	-	-	0.0262	-	-	-	-	-	-	-	-	-	0.04	-0.717436	-
rs77717774	13:77188610-77188610	T	intron_variant	MODIFIER	MYCBP2	23077	Transcript	XM_006719784.3	protein_coding	-	29/84	-	-	-	-	-	-	-	rs77717774	-	-1	-	EntrezGene	-	-	-	-	-	-	C	C	-	-	-	0.0262	-	-	-	-	-	-	-	-	-	0.04	-0.717436	-
rs77717774	13:77188610-77188610	T	intron_variant	MODIFIER	MYCBP2	23077	Transcript	XM_006719785.3	protein_coding	-	30/84	-	-	-	-	-	-	-	rs77717774	-	-1	-	EntrezGene	-	-	-	-	-	-	C	C	-	-	-	0.0262	-	-	-	-	-	-	-	-	-	0.04	-0.717436	-
rs77717774	13:77188610-77188610	T	intron_variant	MODIFIER	MYCBP2	23077	Transcript	XM_006719786.3	protein_coding	-	30/83	-	-	-	-	-	-	-	rs77717774	-	-1	-	EntrezGene	-	-	-	-	-	-	C	C	-	-	-	0.0262	-	-	-	-	-	-	-	-	-	0.04	-0.717436	-
rs77717774	13:77188610-77188610	T	intron_variant	MODIFIER	MYCBP2	23077	Transcript	XM_006719787.3	protein_coding	-	30/83	-	-	-	-	-	-	-	rs77717774	-	-1	-	EntrezGene	-	-	-	-	-	-	C	C	-	-	-	0.0262	-	-	-	-	-	-	-	-	-	0.04	-0.717436	-
rs77717774	13:77188610-77188610	T	intron_variant	MODIFIER	MYCBP2	23077	Transcript	XM_006719788.3	protein_coding	-	30/83	-	-	-	-	-	-	-	rs77717774	-	-1	-	EntrezGene	-	-	-	-	-	-	C	C	-	-	-	0.0262	-	-	-	-	-	-	-	-	-	0.04	-0.717436	-
rs77717774	13:77188610-77188610	T	intron_variant	MODIFIER	MYCBP2	23077	Transcript	XM_006719789.3	protein_coding	-	30/84	-	-	-	-	-	-	-	rs77717774	-	-1	-	EntrezGene	-	-	-	-	-	-	C	C	-	-	-	0.0262	-	-	-	-	-	-	-	-	-	0.04	-0.717436	-
rs77717774	13:77188610-77188610	T	intron_variant	MODIFIER	MYCBP2	23077	Transcript	XM_011535004.2	protein_coding	-	29/84	-	-	-	-	-	-	-	rs77717774	-	-1	-	EntrezGene	-	-	-	-	-	-	C	C	-	-	-	0.0262	-	-	-	-	-	-	-	-	-	0.04	-0.717436	-
rs77717774	13:77188610-77188610	T	intron_variant	MODIFIER	MYCBP2	23077	Transcript	XM_011535005.2	protein_coding	-	13/68	-	-	-	-	-	-	-	rs77717774	-	-1	-	EntrezGene	-	-	-	-	-	-	C	C	-	-	-	0.0262	-	-	-	-	-	-	-	-	-	0.04	-0.717436	-
rs77717774	13:77188610-77188610	T	intron_variant	MODIFIER	MYCBP2	23077	Transcript	XM_017020454.2	protein_coding	-	30/85	-	-	-	-	-	-	-	rs77717774	-	-1	-	EntrezGene	-	-	-	-	-	-	C	C	-	-	-	0.0262	-	-	-	-	-	-	-	-	-	0.04	-0.717436	-
rs77717774	13:77188610-77188610	T	intron_variant	MODIFIER	MYCBP2	23077	Transcript	XM_017020455.2	protein_coding	-	30/84	-	-	-	-	-	-	-	rs77717774	-	-1	-	EntrezGene	-	-	-	-	-	-	C	C	-	-	-	0.0262	-	-	-	-	-	-	-	-	-	0.04	-0.717436	-
rs77717774	13:77188610-77188610	T	intron_variant	MODIFIER	MYCBP2	23077	Transcript	XM_017020456.2	protein_coding	-	30/84	-	-	-	-	-	-	-	rs77717774	-	-1	-	EntrezGene	-	-	-	-	-	-	C	C	-	-	-	0.0262	-	-	-	-	-	-	-	-	-	0.04	-0.717436	-
rs77717774	13:77188610-77188610	T	intron_variant	MODIFIER	MYCBP2	23077	Transcript	XM_017020457.2	protein_coding	-	30/83	-	-	-	-	-	-	-	rs77717774	-	-1	-	EntrezGene	-	-	-	-	-	-	C	C	-	-	-	0.0262	-	-	-	-	-	-	-	-	-	0.04	-0.717436	-
rs77717774	13:77188610-77188610	T	intron_variant	MODIFIER	MYCBP2	23077	Transcript	XM_017020458.2	protein_coding	-	29/83	-	-	-	-	-	-	-	rs77717774	-	-1	-	EntrezGene	-	-	-	-	-	-	C	C	-	-	-	0.0262	-	-	-	-	-	-	-	-	-	0.04	-0.717436	-
rs77717774	13:77188610-77188610	T	intron_variant	MODIFIER	MYCBP2	23077	Transcript	XM_017020459.2	protein_coding	-	29/82	-	-	-	-	-	-	-	rs77717774	-	-1	-	EntrezGene	-	-	-	-	-	-	C	C	-	-	-	0.0262	-	-	-	-	-	-	-	-	-	0.04	-0.717436	-
rs77717774	13:77188610-77188610	T	intron_variant	MODIFIER	MYCBP2	23077	Transcript	XM_017020460.2	protein_coding	-	30/82	-	-	-	-	-	-	-	rs77717774	-	-1	-	EntrezGene	-	-	-	-	-	-	C	C	-	-	-	0.0262	-	-	-	-	-	-	-	-	-	0.04	-0.717436	-
rs77717774	13:77188610-77188610	T	intron_variant	MODIFIER	MYCBP2	23077	Transcript	XM_017020461.2	protein_coding	-	30/82	-	-	-	-	-	-	-	rs77717774	-	-1	-	EntrezGene	-	-	-	-	-	-	C	C	-	-	-	0.0262	-	-	-	-	-	-	-	-	-	0.04	-0.717436	-
rs77717774	13:77188610-77188610	T	intron_variant	MODIFIER	MYCBP2	23077	Transcript	XM_017020462.2	protein_coding	-	30/82	-	-	-	-	-	-	-	rs77717774	-	-1	-	EntrezGene	-	-	-	-	-	-	C	C	-	-	-	0.0262	-	-	-	-	-	-	-	-	-	0.04	-0.717436	-
rs77717774	13:77188610-77188610	T	intron_variant	MODIFIER	MYCBP2	23077	Transcript	XM_017020463.2	protein_coding	-	29/81	-	-	-	-	-	-	-	rs77717774	-	-1	-	EntrezGene	-	-	-	-	-	-	C	C	-	-	-	0.0262	-	-	-	-	-	-	-	-	-	0.04	-0.717436	-
rs77717774	13:77188610-77188610	T	intron_variant	MODIFIER	MYCBP2	23077	Transcript	XM_017020464.2	protein_coding	-	30/82	-	-	-	-	-	-	-	rs77717774	-	-1	-	EntrezGene	-	-	-	-	-	-	C	C	-	-	-	0.0262	-	-	-	-	-	-	-	-	-	0.04	-0.717436	-
rs77717774	13:77188610-77188610	T	intron_variant	MODIFIER	MYCBP2	23077	Transcript	XM_017020465.2	protein_coding	-	29/81	-	-	-	-	-	-	-	rs77717774	-	-1	-	EntrezGene	-	-	-	-	-	-	C	C	-	-	-	0.0262	-	-	-	-	-	-	-	-	-	0.04	-0.717436	-
rs77717774	13:77188610-77188610	T	intron_variant	MODIFIER	MYCBP2	23077	Transcript	XM_017020466.2	protein_coding	-	30/81	-	-	-	-	-	-	-	rs77717774	-	-1	-	EntrezGene	-	-	-	-	-	-	C	C	-	-	-	0.0262	-	-	-	-	-	-	-	-	-	0.04	-0.717436	-
rs77717774	13:77188610-77188610	T	intron_variant	MODIFIER	MYCBP2	23077	Transcript	XM_017020467.2	protein_coding	-	30/81	-	-	-	-	-	-	-	rs77717774	-	-1	-	EntrezGene	-	-	-	-	-	-	C	C	-	-	-	0.0262	-	-	-	-	-	-	-	-	-	0.04	-0.717436	-
rs77717774	13:77188610-77188610	T	intron_variant	MODIFIER	MYCBP2	23077	Transcript	XM_017020468.1	protein_coding	-	29/84	-	-	-	-	-	-	-	rs77717774	-	-1	-	EntrezGene	-	-	-	-	-	-	C	C	-	-	-	0.0262	-	-	-	-	-	-	-	-	-	0.04	-0.717436	-
rs77355972	13:77425195-77425195	G	intergenic_variant	MODIFIER	-	-	-	-	-	-	-	-	-	-	-	-	-	-	rs77355972	-	-	-	-	-	-	-	-	-	-	-	-	-	-	-	0.0226	-	-	-	-	-	-	-	-	-	3.077	0.195856	-
rs77823445	13:77425434-77425434	A	intergenic_variant	MODIFIER	-	-	-	-	-	-	-	-	-	-	-	-	-	-	rs77823445	-	-	-	-	-	-	-	-	-	-	-	-	-	-	-	0.0214	-	-	-	-	-	-	-	-	-	1.47	0.02064	-
rs77823445	13:77425434-77425434	T	intergenic_variant	MODIFIER	-	-	-	-	-	-	-	-	-	-	-	-	-	-	rs77823445	-	-	-	-	-	-	-	-	-	-	-	-	-	-	-	-	-	-	-	-	-	-	-	-	-	1.919	0.080165	-
rs79241903	13:77429847-77429847	A	regulatory_region_variant	MODIFIER	-	-	RegulatoryFeature	ENSR00000485611	promoter_flanking_region	-	-	-	-	-	-	-	-	-	rs79241903	-	-	-	-	-	-	-	-	-	-	-	-	-	-	-	0.022	-	-	-	-	-	-	-	-	-	2.087	0.099577	-
rs79241903	13:77429847-77429847	A	TF_binding_site_variant	MODIFIER	-	-	MotifFeature	ENSM00004403596	-	-	-	-	-	-	-	-	-	-	rs79241903	-	1	-	-	-	-	-	-	-	-	-	-	-	-	-	0.022	-	-	-	-	ENSPFM0088	6	Y	-0.17	ELF1,ELF4,ELF5,ELF3,ELF2,ETV7	2.087	0.099577	-
rs79241903	13:77429847-77429847	A	TF_binding_site_variant	MODIFIER	-	-	MotifFeature	ENSM00310719727	-	-	-	-	-	-	-	-	-	-	rs79241903	-	1	-	-	-	-	-	-	-	-	-	-	-	-	-	0.022	-	-	-	-	ENSPFM0216	4	Y	-0.072	GCM1::ELF1	2.087	0.099577	-
rs79241903	13:77429847-77429847	A	TF_binding_site_variant	MODIFIER	-	-	MotifFeature	ENSM00352321773	-	-	-	-	-	-	-	-	-	-	rs79241903	-	1	-	-	-	-	-	-	-	-	-	-	-	-	-	0.022	-	-	-	-	ENSPFM0306	16	Y	-0.076	HOXB2::ELF1	2.087	0.099577	-
rs79241903	13:77429847-77429847	A	TF_binding_site_variant	MODIFIER	-	-	MotifFeature	ENSM00004925422	-	-	-	-	-	-	-	-	-	-	rs79241903	-	1	-	-	-	-	-	-	-	-	-	-	-	-	-	0.022	-	-	-	-	ENSPFM0087	6	Y	-0.112	ELF1,EHF,ELF4,ELF5,ELF3,ELF2	2.087	0.099577	-
rs79241903	13:77429847-77429847	A	TF_binding_site_variant	MODIFIER	-	-	MotifFeature	ENSM00254476091	-	-	-	-	-	-	-	-	-	-	rs79241903	-	1	-	-	-	-	-	-	-	-	-	-	-	-	-	0.022	-	-	-	-	ENSPFM0104	4	Y	-0.059	ETV2::PAX5,ELK1::PAX1,ELK1::PAX5,ELK1::PAX9	2.087	0.099577	-
rs79241903	13:77429847-77429847	A	TF_binding_site_variant	MODIFIER	-	-	MotifFeature	ENSM00386114614	-	-	-	-	-	-	-	-	-	-	rs79241903	-	1	-	-	-	-	-	-	-	-	-	-	-	-	-	0.022	-	-	-	-	ENSPFM0370	6	Y	-0.075	MEIS1::ELF1	2.087	0.099577	-
rs79241903	13:77429847-77429847	A	TF_binding_site_variant	MODIFIER	-	-	MotifFeature	ENSM00461580828	-	-	-	-	-	-	-	-	-	-	rs79241903	-	1	-	-	-	-	-	-	-	-	-	-	-	-	-	0.022	-	-	-	-	ENSPFM0506	8	Y	-0.1	TEAD4::SPIB,TEAD4::ELF1,TEAD4::ELK1	2.087	0.099577	-
rs79241903	13:77429847-77429847	A	TF_binding_site_variant	MODIFIER	-	-	MotifFeature	ENSM00005909100	-	-	-	-	-	-	-	-	-	-	rs79241903	-	1	-	-	-	-	-	-	-	-	-	-	-	-	-	0.022	-	-	-	-	ENSPFM0177	9	Y	-0.063	ETV6	2.087	0.099577	-
rs79241903	13:77429847-77429847	A	intergenic_variant	MODIFIER	-	-	-	-	-	-	-	-	-	-	-	-	-	-	rs79241903	-	-	-	-	-	-	-	-	-	-	-	-	-	-	-	0.022	-	-	-	-	-	-	-	-	-	2.087	0.099577	-
rs74243512	14:33284120-33284120	A	intron_variant	MODIFIER	NPAS3	64067	Transcript	NM_001164749.2	protein_coding	-	2021-03-11	-	-	-	-	-	-	-	rs74243512	-	1	-	EntrezGene	-	-	-	-	-	-	G	G	-	-	-	0.0443	-	-	-	-	-	-	-	-	-	0.393	-0.252815	0.347
rs74243512	14:33284120-33284120	A	intron_variant	MODIFIER	NPAS3	64067	Transcript	NM_001165893.2	protein_coding	-	2021-02-10	-	-	-	-	-	-	-	rs74243512	-	1	-	EntrezGene	-	-	-	-	-	-	G	G	-	-	-	0.0443	-	-	-	-	-	-	-	-	-	0.393	-0.252815	0.347
rs74243512	14:33284120-33284120	A	intron_variant	MODIFIER	NPAS3	64067	Transcript	NM_022123.3	protein_coding	-	2021-02-10	-	-	-	-	-	-	-	rs74243512	-	1	-	EntrezGene	-	-	-	-	-	-	G	G	-	-	-	0.0443	-	-	-	-	-	-	-	-	-	0.393	-0.252815	0.347
rs74243512	14:33284120-33284120	A	intron_variant	MODIFIER	NPAS3	64067	Transcript	NM_173159.3	protein_coding	-	2021-03-11	-	-	-	-	-	-	-	rs74243512	-	1	-	EntrezGene	-	-	-	-	-	-	G	G	-	-	-	0.0443	-	-	-	-	-	-	-	-	-	0.393	-0.252815	0.347
rs74243512	14:33284120-33284120	A	intron_variant	MODIFIER	NPAS3	64067	Transcript	XM_005267991.3	protein_coding	-	2021-03-11	-	-	-	-	-	-	-	rs74243512	-	1	-	EntrezGene	-	-	-	-	-	-	G	G	-	-	-	0.0443	-	-	-	-	-	-	-	-	-	0.393	-0.252815	0.347
rs74243512	14:33284120-33284120	A	intron_variant	MODIFIER	NPAS3	64067	Transcript	XM_005267992.3	protein_coding	-	2021-03-11	-	-	-	-	-	-	-	rs74243512	-	1	-	EntrezGene	-	-	-	-	-	-	G	G	-	-	-	0.0443	-	-	-	-	-	-	-	-	-	0.393	-0.252815	0.347
rs74243512	14:33284120-33284120	A	intron_variant	MODIFIER	NPAS3	64067	Transcript	XM_011537067.2	protein_coding	-	2021-04-12	-	-	-	-	-	-	-	rs74243512	-	1	-	EntrezGene	-	-	-	-	-	-	G	G	-	-	-	0.0443	-	-	-	-	-	-	-	-	-	0.393	-0.252815	0.347
rs74243512	14:33284120-33284120	A	intron_variant	MODIFIER	NPAS3	64067	Transcript	XM_011537069.2	protein_coding	-	2021-03-11	-	-	-	-	-	-	-	rs74243512	-	1	-	EntrezGene	-	-	-	-	-	-	G	G	-	-	-	0.0443	-	-	-	-	-	-	-	-	-	0.393	-0.252815	0.347
rs74243512	14:33284120-33284120	A	intron_variant	MODIFIER	NPAS3	64067	Transcript	XM_011537070.2	protein_coding	-	2021-03-11	-	-	-	-	-	-	-	rs74243512	-	1	-	EntrezGene	-	-	-	-	-	-	G	G	-	-	-	0.0443	-	-	-	-	-	-	-	-	-	0.393	-0.252815	0.347
rs74243512	14:33284120-33284120	A	intron_variant	MODIFIER	NPAS3	64067	Transcript	XM_011537071.2	protein_coding	-	2021-02-10	-	-	-	-	-	-	-	rs74243512	-	1	-	EntrezGene	-	-	-	-	-	-	G	G	-	-	-	0.0443	-	-	-	-	-	-	-	-	-	0.393	-0.252815	0.347
rs74243512	14:33284120-33284120	A	intron_variant	MODIFIER	NPAS3	64067	Transcript	XM_011537072.2	protein_coding	-	2021-02-10	-	-	-	-	-	-	-	rs74243512	-	1	-	EntrezGene	-	-	-	-	-	-	G	G	-	-	-	0.0443	-	-	-	-	-	-	-	-	-	0.393	-0.252815	0.347
rs74243512	14:33284120-33284120	A	intron_variant	MODIFIER	NPAS3	64067	Transcript	XM_017021582.1	protein_coding	-	2021-04-12	-	-	-	-	-	-	-	rs74243512	-	1	-	EntrezGene	-	-	-	-	-	-	G	G	-	-	-	0.0443	-	-	-	-	-	-	-	-	-	0.393	-0.252815	0.347
rs74243512	14:33284120-33284120	A	intron_variant	MODIFIER	NPAS3	64067	Transcript	XM_017021583.1	protein_coding	-	2021-04-12	-	-	-	-	-	-	-	rs74243512	-	1	-	EntrezGene	-	-	-	-	-	-	G	G	-	-	-	0.0443	-	-	-	-	-	-	-	-	-	0.393	-0.252815	0.347
rs74243512	14:33284120-33284120	A	intron_variant	MODIFIER	NPAS3	64067	Transcript	XM_017021584.1	protein_coding	-	2021-03-11	-	-	-	-	-	-	-	rs74243512	-	1	-	EntrezGene	-	-	-	-	-	-	G	G	-	-	-	0.0443	-	-	-	-	-	-	-	-	-	0.393	-0.252815	0.347
rs74243512	14:33284120-33284120	A	intron_variant	MODIFIER	NPAS3	64067	Transcript	XM_017021585.1	protein_coding	-	2021-02-10	-	-	-	-	-	-	-	rs74243512	-	1	-	EntrezGene	-	-	-	-	-	-	G	G	-	-	-	0.0443	-	-	-	-	-	-	-	-	-	0.393	-0.252815	0.347
rs74243512	14:33284120-33284120	A	intron_variant	MODIFIER	NPAS3	64067	Transcript	XM_017021586.1	protein_coding	-	2021-02-10	-	-	-	-	-	-	-	rs74243512	-	1	-	EntrezGene	-	-	-	-	-	-	G	G	-	-	-	0.0443	-	-	-	-	-	-	-	-	-	0.393	-0.252815	0.347
rs74243512	14:33284120-33284120	A	intron_variant	MODIFIER	NPAS3	64067	Transcript	XM_017021587.1	protein_coding	-	2021-02-10	-	-	-	-	-	-	-	rs74243512	-	1	-	EntrezGene	-	-	-	-	-	-	G	G	-	-	-	0.0443	-	-	-	-	-	-	-	-	-	0.393	-0.252815	0.347
rs74243512	14:33284120-33284120	A	intron_variant	MODIFIER	NPAS3	64067	Transcript	XM_017021588.1	protein_coding	-	2021-03-11	-	-	-	-	-	-	-	rs74243512	-	1	-	EntrezGene	-	-	-	-	-	-	G	G	-	-	-	0.0443	-	-	-	-	-	-	-	-	-	0.393	-0.252815	0.347
rs76059067	14:51163038-51163038	A	regulatory_region_variant	MODIFIER	-	-	RegulatoryFeature	ENSR00000496934	promoter_flanking_region	-	-	-	-	-	-	-	-	-	rs76059067	-	-	-	-	-	-	-	-	-	-	-	-	-	-	-	-	-	-	-	-	-	-	-	-	-	5.419	0.399345	-
rs76059067	14:51163038-51163038	G	regulatory_region_variant	MODIFIER	-	-	RegulatoryFeature	ENSR00000496934	promoter_flanking_region	-	-	-	-	-	-	-	-	-	rs76059067	-	-	-	-	-	-	-	-	-	-	-	-	-	-	-	0.0138	-	-	-	-	-	-	-	-	-	5.61	0.416597	-
rs76059067	14:51163038-51163038	A	intergenic_variant	MODIFIER	-	-	-	-	-	-	-	-	-	-	-	-	-	-	rs76059067	-	-	-	-	-	-	-	-	-	-	-	-	-	-	-	-	-	-	-	-	-	-	-	-	-	5.419	0.399345	-
rs76059067	14:51163038-51163038	G	intergenic_variant	MODIFIER	-	-	-	-	-	-	-	-	-	-	-	-	-	-	rs76059067	-	-	-	-	-	-	-	-	-	-	-	-	-	-	-	0.0138	-	-	-	-	-	-	-	-	-	5.61	0.416597	-
rs79608133	14:51198073-51198073	A	intergenic_variant	MODIFIER	-	-	-	-	-	-	-	-	-	-	-	-	-	-	rs79608133	-	-	-	-	-	-	-	-	-	-	-	-	-	-	-	0.0288	-	-	-	-	-	-	-	-	-	5.217	0.381238	-
rs116271183	14:91224705-91224705	C	synonymous_variant	LOW	DGLUCY	80017	Transcript	NM_001102366.2	protein_coding	16/16	-	-	-	2491	1723	575	L	Ttg/Ctg	rs116271183,COSV56367013	-	1	-	EntrezGene	-	-	-	-	-	-	T	T	-	-	-	0.001	-	0,1	0,1	-	-	-	-	-	-	8.485	0.7033	-
rs116271183	14:91224705-91224705	C	synonymous_variant	LOW	DGLUCY	80017	Transcript	NM_001102367.2	protein_coding	15/15	-	-	-	2257	1723	575	L	Ttg/Ctg	rs116271183,COSV56367013	-	1	-	EntrezGene	-	-	-	-	-	-	T	T	-	-	-	0.001	-	0,1	0,1	-	-	-	-	-	-	8.485	0.7033	-
rs116271183	14:91224705-91224705	C	synonymous_variant	LOW	DGLUCY	80017	Transcript	NM_001102368.3	protein_coding	14/14	-	-	-	2030	1738	580	L	Ttg/Ctg	rs116271183,COSV56367013	-	1	-	EntrezGene	-	-	-	-	-	-	T	T	-	-	-	0.001	-	0,1	0,1	-	-	-	-	-	-	8.485	0.7033	-
rs116271183	14:91224705-91224705	C	synonymous_variant	LOW	DGLUCY	80017	Transcript	NM_001102369.2	protein_coding	15/15	-	-	-	2090	1567	523	L	Ttg/Ctg	rs116271183,COSV56367013	-	1	-	EntrezGene	-	-	-	-	-	-	T	T	-	-	-	0.001	-	0,1	0,1	-	-	-	-	-	-	8.485	0.7033	-
rs116271183	14:91224705-91224705	C	synonymous_variant	LOW	DGLUCY	80017	Transcript	NM_001286470.1	protein_coding	17/17	-	-	-	2785	1738	580	L	Ttg/Ctg	rs116271183,COSV56367013	-	1	-	EntrezGene	-	-	-	-	-	-	T	T	-	-	-	0.001	-	0,1	0,1	-	-	-	-	-	-	8.485	0.7033	-
rs116271183	14:91224705-91224705	C	synonymous_variant	LOW	DGLUCY	80017	Transcript	NM_001286471.1	protein_coding	14/14	-	-	-	2326	1723	575	L	Ttg/Ctg	rs116271183,COSV56367013	-	1	-	EntrezGene	-	-	-	-	-	-	T	T	-	-	-	0.001	-	0,1	0,1	-	-	-	-	-	-	8.485	0.7033	-
rs116271183	14:91224705-91224705	C	synonymous_variant	LOW	DGLUCY	80017	Transcript	NM_001286472.1	protein_coding	15/15	-	-	-	2141	1618	540	L	Ttg/Ctg	rs116271183,COSV56367013	-	1	-	EntrezGene	-	-	-	-	-	-	T	T	-	-	-	0.001	-	0,1	0,1	-	-	-	-	-	-	8.485	0.7033	-
rs116271183	14:91224705-91224705	C	synonymous_variant	LOW	DGLUCY	80017	Transcript	NM_001358310.1	protein_coding	14/14	-	-	-	2241	1738	580	L	Ttg/Ctg	rs116271183,COSV56367013	-	1	-	EntrezGene	-	-	-	-	-	-	T	T	-	-	-	0.001	-	0,1	0,1	-	-	-	-	-	-	8.485	0.7033	-
rs116271183	14:91224705-91224705	C	synonymous_variant	LOW	DGLUCY	80017	Transcript	NM_001358311.1	protein_coding	14/14	-	-	-	2226	1723	575	L	Ttg/Ctg	rs116271183,COSV56367013	-	1	-	EntrezGene	-	-	-	-	-	-	T	T	-	-	-	0.001	-	0,1	0,1	-	-	-	-	-	-	8.485	0.7033	-
rs116271183	14:91224705-91224705	C	synonymous_variant	LOW	DGLUCY	80017	Transcript	NM_001358312.1	protein_coding	14/14	-	-	-	2417	1738	580	L	Ttg/Ctg	rs116271183,COSV56367013	-	1	-	EntrezGene	-	-	-	-	-	-	T	T	-	-	-	0.001	-	0,1	0,1	-	-	-	-	-	-	8.485	0.7033	-
rs116271183	14:91224705-91224705	C	synonymous_variant	LOW	DGLUCY	80017	Transcript	NM_024952.7	protein_coding	14/14	-	-	-	2320	1723	575	L	Ttg/Ctg	rs116271183,COSV56367013	-	1	-	EntrezGene	-	-	-	-	-	-	T	T	-	-	-	0.001	-	0,1	0,1	-	-	-	-	-	-	8.485	0.7033	-
rs10143380	14:96229828-96229828	C	intron_variant	MODIFIER	BDKRB2	624	Transcript	NM_000623.4	protein_coding	-	2021-01-02	-	-	-	-	-	-	-	rs10143380	-	1	-	EntrezGene	-	-	-	-	-	-	T	T	-	-	-	0.0393	-	-	-	-	-	-	-	-	-	2.145	0.105977	0.462
rs10143380	14:96229828-96229828	C	intron_variant	MODIFIER	BDKRB2	624	Transcript	NM_001379692.1	protein_coding	-	2021-01-02	-	-	-	-	-	-	-	rs10143380	-	1	-	EntrezGene	-	-	-	-	-	-	T	T	-	-	-	0.0393	-	-	-	-	-	-	-	-	-	2.145	0.105977	0.462
rs79933122	14:97477903-97477903	T	intron_variant,non_coding_transcript_variant	MODIFIER	LINC02325	101929241	Transcript	NR_110166.1	lncRNA	-	2021-01-04	-	-	-	-	-	-	-	rs79933122	-	1	-	EntrezGene	-	-	-	-	-	-	C	C	-	-	-	0.0182	-	-	-	-	-	-	-	-	-	2.315	0.124044	-
rs79933122	14:97477903-97477903	T	regulatory_region_variant	MODIFIER	-	-	RegulatoryFeature	ENSR00000988755	enhancer	-	-	-	-	-	-	-	-	-	rs79933122	-	-	-	-	-	-	-	-	-	-	-	-	-	-	-	0.0182	-	-	-	-	-	-	-	-	-	2.315	0.124044	-
rs1483997	14:97480812-97480812	A	intron_variant,non_coding_transcript_variant	MODIFIER	LINC02325	101929241	Transcript	NR_110166.1	lncRNA	-	2021-01-04	-	-	-	-	-	-	-	rs1483997	-	1	-	EntrezGene	-	-	-	-	-	-	G	G	-	-	-	0.0182	-	-	-	-	-	-	-	-	-	2.336	0.126276	-
rs1005341293	15:44800578-44800584	AATAATAATAATAA	intergenic_variant	MODIFIER	-	-	-	-	-	-	-	-	-	-	-	-	-	-	rs1005341293	-	-	-	-	-	-	-	-	-	-	-	-	-	-	-	-	-	-	-	-	-	-	-	-	-	-	-	-
rs1005341293	15:44800578-44800584	AATAATAATAATAATAA	intergenic_variant	MODIFIER	-	-	-	-	-	-	-	-	-	-	-	-	-	-	rs1005341293	-	-	-	-	-	-	-	-	-	-	-	-	-	-	-	-	-	-	-	-	-	-	-	-	-	-	-	-
rs1408335279	15:44800582-44800583	-	intergenic_variant	MODIFIER	-	-	-	-	-	-	-	-	-	-	-	-	-	-	rs1408335279	-	-	-	-	-	-	-	-	-	-	-	-	-	-	-	-	-	-	-	-	-	-	-	-	-	0.103	-0.52852	-
rs551784765	15:44800583-44800583	A	intergenic_variant	MODIFIER	-	-	-	-	-	-	-	-	-	-	-	-	-	-	rs551784765	-	-	-	-	-	-	-	-	-	-	-	-	-	-	-	0.021	-	-	-	-	-	-	-	-	-	0.228	-0.364215	-
rs551784765	15:44800583-44800583	G	intergenic_variant	MODIFIER	-	-	-	-	-	-	-	-	-	-	-	-	-	-	rs551784765	-	-	-	-	-	-	-	-	-	-	-	-	-	-	-	-	-	-	-	-	-	-	-	-	-	0.248	-0.347206	-
rs78993962	16:7825888-7825888	A	intergenic_variant	MODIFIER	-	-	-	-	-	-	-	-	-	-	-	-	-	-	rs78993962	-	-	-	-	-	-	-	-	-	-	-	-	-	-	-	0.0232	-	-	-	-	-	-	-	-	-	0.621	-0.16016	-
rs149368703	16:22700840-22700840	T	intergenic_variant	MODIFIER	-	-	-	-	-	-	-	-	-	-	-	-	-	-	rs149368703	-	-	-	-	-	-	-	-	-	-	-	-	-	-	-	0.0144	-	-	-	-	-	-	-	-	-	0.854	-0.093948	-
rs189752277	16:22878612-22878612	C	intron_variant	MODIFIER	HS3ST2	9956	Transcript	NM_006043.2	protein_coding	-	2021-01-01	-	-	-	-	-	-	-	rs189752277	-	1	-	EntrezGene	-	-	-	-	-	-	A	A	-	-	-	0.0148	-	-	-	-	-	-	-	-	-	0.837	-0.097983	0.169
rs189752277	16:22878612-22878612	C	downstream_gene_variant	MODIFIER	HS3ST2	9956	Transcript	XM_011546002.3	protein_coding	-	-	-	-	-	-	-	-	-	rs189752277	2357	1	-	EntrezGene	-	-	-	-	-	-	A	A	-	-	-	0.0148	-	-	-	-	-	-	-	-	-	0.837	-0.097983	0.169
rs117472966	16:22897562-22897562	C	intron_variant	MODIFIER	HS3ST2	9956	Transcript	NM_006043.2	protein_coding	-	2021-01-01	-	-	-	-	-	-	-	rs117472966	-	1	-	EntrezGene	-	-	-	-	-	-	T	T	-	-	-	0.016	-	-	-	-	-	-	-	-	-	12.55	1.07856	0.169
rs142893706	16:84023913-84023913	A	intron_variant	MODIFIER	SLC38A8	146167	Transcript	NM_001080442.3	protein_coding	-	2021-06-10	-	-	-	-	-	-	-	rs142893706	-	-1	-	EntrezGene	-	-	-	-	-	-	C	C	-	-	-	0.0002	-	-	-	-	-	-	-	-	-	1.997	0.089273	0.885
rs142893706	16:84023913-84023913	T	intron_variant	MODIFIER	SLC38A8	146167	Transcript	NM_001080442.3	protein_coding	-	2021-06-10	-	-	-	-	-	-	-	rs142893706	-	-1	-	EntrezGene	-	-	-	-	-	-	C	C	-	-	-	-	-	-	-	-	-	-	-	-	-	2.563	0.148797	0.885
rs142893706	16:84023913-84023913	A	intron_variant	MODIFIER	SLC38A8	146167	Transcript	XM_017022946.1	protein_coding	-	2021-07-11	-	-	-	-	-	-	-	rs142893706	-	-1	-	EntrezGene	-	-	-	-	-	-	C	C	-	-	-	0.0002	-	-	-	-	-	-	-	-	-	1.997	0.089273	0.885
rs142893706	16:84023913-84023913	T	intron_variant	MODIFIER	SLC38A8	146167	Transcript	XM_017022946.1	protein_coding	-	2021-07-11	-	-	-	-	-	-	-	rs142893706	-	-1	-	EntrezGene	-	-	-	-	-	-	C	C	-	-	-	-	-	-	-	-	-	-	-	-	-	2.563	0.148797	0.885
rs141623482	17:38979565-38979565	G	intergenic_variant	MODIFIER	-	-	-	-	-	-	-	-	-	-	-	-	-	-	rs141623482	-	-	-	-	-	-	-	-	-	-	-	-	-	-	-	0.0385	-	-	-	-	-	-	-	-	-	0.516	-0.198083	-
rs143541122	17:38999473-38999473	A	intergenic_variant	MODIFIER	-	-	-	-	-	-	-	-	-	-	-	-	-	-	rs143541122	-	-	-	-	-	-	-	-	-	-	-	-	-	-	-	0.0318	-	-	-	-	-	-	-	-	-	0.324	-0.291928	-
rs73341868	17:65077252-65077252	A	downstream_gene_variant	MODIFIER	LOC105371864	105371864	Transcript	XR_001752975.2	lncRNA	-	-	-	-	-	-	-	-	-	rs73341868	903	-1	-	EntrezGene	-	-	-	-	-	-	G	G	-	-	-	0.0242	-	-	-	-	-	-	-	-	-	2.669	0.158857	-
rs73341868	17:65077252-65077252	A	downstream_gene_variant	MODIFIER	LOC105371864	105371864	Transcript	XR_934923.2	lncRNA	-	-	-	-	-	-	-	-	-	rs73341868	903	-1	-	EntrezGene	-	-	-	-	-	-	G	G	-	-	-	0.0242	-	-	-	-	-	-	-	-	-	2.669	0.158857	-
rs142410285	19:17377130-17377130	A	synonymous_variant	LOW	PLVAP	83483	Transcript	NM_031310.3	protein_coding	2021-01-06	-	-	-	213	159	53	H	caC/caT	rs142410285	-	-1	-	EntrezGene	-	-	-	-	-	-	G	G	-	-	-	0.0002	-	-	-	-	-	-	-	-	-	0.791	-0.109933	-
rs142410285	19:17377130-17377130	T	missense_variant	MODERATE	PLVAP	83483	Transcript	NM_031310.3	protein_coding	2021-01-06	-	-	-	213	159	53	H/Q	caC/caA	rs142410285	-	-1	-	EntrezGene	-	-	-	-	-	-	G	G	-	tolerated(0.06)	possibly_damaging(0.777)	-	-	-	-	-	-	-	-	-	-	7.914	0.641907	-
rs142410285	19:17377130-17377130	A	downstream_gene_variant	MODIFIER	LOC105372298	105372298	Transcript	XR_936362.2	lncRNA	-	-	-	-	-	-	-	-	-	rs142410285	1660	-1	-	EntrezGene	-	-	-	-	-	-	G	G	-	-	-	0.0002	-	-	-	-	-	-	-	-	-	0.791	-0.109933	-
rs142410285	19:17377130-17377130	T	downstream_gene_variant	MODIFIER	LOC105372298	105372298	Transcript	XR_936362.2	lncRNA	-	-	-	-	-	-	-	-	-	rs142410285	1660	-1	-	EntrezGene	-	-	-	-	-	-	G	G	-	-	-	-	-	-	-	-	-	-	-	-	-	7.914	0.641907	-
rs142410285	19:17377130-17377130	A	regulatory_region_variant	MODIFIER	-	-	RegulatoryFeature	ENSR00000586175	promoter	-	-	-	-	-	-	-	-	-	rs142410285	-	-	-	-	-	-	-	-	-	-	-	-	-	-	-	0.0002	-	-	-	-	-	-	-	-	-	0.791	-0.109933	-
rs142410285	19:17377130-17377130	T	regulatory_region_variant	MODIFIER	-	-	RegulatoryFeature	ENSR00000586175	promoter	-	-	-	-	-	-	-	-	-	rs142410285	-	-	-	-	-	-	-	-	-	-	-	-	-	-	-	-	-	-	-	-	-	-	-	-	-	7.914	0.641907	-
rs142410285	19:17377130-17377130	A	regulatory_region_variant	MODIFIER	-	-	RegulatoryFeature	ENSR00000586177	CTCF_binding_site	-	-	-	-	-	-	-	-	-	rs142410285	-	-	-	-	-	-	-	-	-	-	-	-	-	-	-	0.0002	-	-	-	-	-	-	-	-	-	0.791	-0.109933	-
rs142410285	19:17377130-17377130	T	regulatory_region_variant	MODIFIER	-	-	RegulatoryFeature	ENSR00000586177	CTCF_binding_site	-	-	-	-	-	-	-	-	-	rs142410285	-	-	-	-	-	-	-	-	-	-	-	-	-	-	-	-	-	-	-	-	-	-	-	-	-	7.914	0.641907	-
rs74530614	19:35352444-35352444	A	missense_variant	MODERATE	FFAR1	2864	Transcript	NM_005303.2	protein_coding	2021-01-01	-	-	-	903	893	298	S/Y	tCc/tAc	rs74530614	-	1	-	EntrezGene	-	-	-	-	-	-	C	C	-	deleterious(0.02)	benign(0.076)	0.0072	-	-	-	-	-	-	-	-	-	14.95	1.38119	0.703
rs74530614	19:35352444-35352444	A	regulatory_region_variant	MODIFIER	-	-	RegulatoryFeature	ENSR00000288210	CTCF_binding_site	-	-	-	-	-	-	-	-	-	rs74530614	-	-	-	-	-	-	-	-	-	-	-	-	-	-	-	0.0072	-	-	-	-	-	-	-	-	-	14.95	1.38119	-
rs74530614	19:35352444-35352444	A	regulatory_region_variant	MODIFIER	-	-	RegulatoryFeature	ENSR00000589022	promoter_flanking_region	-	-	-	-	-	-	-	-	-	rs74530614	-	-	-	-	-	-	-	-	-	-	-	-	-	-	-	0.0072	-	-	-	-	-	-	-	-	-	14.95	1.38119	-
rs74530614	19:35352444-35352444	A	TF_binding_site_variant	MODIFIER	-	-	MotifFeature	ENSM00523777299	-	-	-	-	-	-	-	-	-	-	rs74530614	-	-1	-	-	-	-	-	-	-	-	-	-	-	-	-	0.0072	-	-	-	-	ENSPFM0321	8	Y	-0.05	PAX4,HOXB2::PAX1,HOXB2::PAX5,HOXB2::PAX9	14.95	1.38119	-
rs483082	19:44912921-44912921	T	downstream_gene_variant	MODIFIER	APOE	348	Transcript	NM_000041.4	protein_coding	-	-	-	-	-	-	-	-	-	rs483082	3528	1	-	EntrezGene	-	-	-	-	-	-	G	G	-	-	-	0.266	-	-	1	2.20896e+71	-	-	-	-	-	11.35	0.978369	-
rs483082	19:44912921-44912921	T	downstream_gene_variant	MODIFIER	APOE	348	Transcript	NM_001302688.2	protein_coding	-	-	-	-	-	-	-	-	-	rs483082	3528	1	-	EntrezGene	-	-	-	-	-	-	G	G	-	-	-	0.266	-	-	1	2.20896e+71	-	-	-	-	-	11.35	0.978369	-
rs483082	19:44912921-44912921	T	downstream_gene_variant	MODIFIER	APOE	348	Transcript	NM_001302689.2	protein_coding	-	-	-	-	-	-	-	-	-	rs483082	3528	1	-	EntrezGene	-	-	-	-	-	-	G	G	-	-	-	0.266	-	-	1	2.20896e+71	-	-	-	-	-	11.35	0.978369	-
rs483082	19:44912921-44912921	T	downstream_gene_variant	MODIFIER	APOE	348	Transcript	NM_001302690.1	protein_coding	-	-	-	-	-	-	-	-	-	rs483082	3526	1	-	EntrezGene	-	-	-	-	-	-	G	G	OK	-	-	0.266	-	-	1	2.20896e+71	-	-	-	-	-	11.35	0.978369	-
rs483082	19:44912921-44912921	T	downstream_gene_variant	MODIFIER	APOE	348	Transcript	NM_001302691.2	protein_coding	-	-	-	-	-	-	-	-	-	rs483082	3528	1	-	EntrezGene	-	-	-	-	-	-	G	G	-	-	-	0.266	-	-	1	2.20896e+71	-	-	-	-	-	11.35	0.978369	-
rs483082	19:44912921-44912921	T	upstream_gene_variant	MODIFIER	APOC1	341	Transcript	NM_001321065.2	protein_coding	-	-	-	-	-	-	-	-	-	rs483082	1404	1	-	EntrezGene	-	-	-	-	-	-	G	G	-	-	-	0.266	-	-	1	2.20896e+71	-	-	-	-	-	11.35	0.978369	0.758
rs483082	19:44912921-44912921	T	upstream_gene_variant	MODIFIER	APOC1	341	Transcript	NM_001321066.2	protein_coding	-	-	-	-	-	-	-	-	-	rs483082	1404	1	-	EntrezGene	-	-	-	-	-	-	G	G	-	-	-	0.266	-	-	1	2.20896e+71	-	-	-	-	-	11.35	0.978369	0.758
rs483082	19:44912921-44912921	T	upstream_gene_variant	MODIFIER	APOC1	341	Transcript	NM_001379687.1	protein_coding	-	-	-	-	-	-	-	-	-	rs483082	1751	1	-	EntrezGene	-	-	-	-	-	-	G	G	-	-	-	0.266	-	-	1	2.20896e+71	-	-	-	-	-	11.35	0.978369	0.758
rs483082	19:44912921-44912921	T	upstream_gene_variant	MODIFIER	APOC1	341	Transcript	NM_001645.5	protein_coding	-	-	-	-	-	-	-	-	-	rs483082	1687	1	-	EntrezGene	-	-	-	-	-	-	G	G	-	-	-	0.266	-	-	1	2.20896e+71	-	-	-	-	-	11.35	0.978369	0.758
rs483082	19:44912921-44912921	T	regulatory_region_variant	MODIFIER	-	-	RegulatoryFeature	ENSR00000591178	promoter	-	-	-	-	-	-	-	-	-	rs483082	-	-	-	-	-	-	-	-	-	-	-	-	-	-	-	0.266	-	-	1	2.20896e+71	-	-	-	-	-	11.35	0.978369	-
rs79626409	19:44914381-44914381	G	downstream_gene_variant	MODIFIER	APOE	348	Transcript	NM_000041.4	protein_coding	-	-	-	-	-	-	-	-	-	rs79626409	4988	1	-	EntrezGene	-	-	-	-	-	-	C	C	-	-	-	-	-	-	-	-	-	-	-	-	-	4.513	0.319376	-
rs79626409	19:44914381-44914381	G	downstream_gene_variant	MODIFIER	APOE	348	Transcript	NM_001302688.2	protein_coding	-	-	-	-	-	-	-	-	-	rs79626409	4988	1	-	EntrezGene	-	-	-	-	-	-	C	C	-	-	-	-	-	-	-	-	-	-	-	-	-	4.513	0.319376	-
rs79626409	19:44914381-44914381	G	downstream_gene_variant	MODIFIER	APOE	348	Transcript	NM_001302689.2	protein_coding	-	-	-	-	-	-	-	-	-	rs79626409	4988	1	-	EntrezGene	-	-	-	-	-	-	C	C	-	-	-	-	-	-	-	-	-	-	-	-	-	4.513	0.319376	-
rs79626409	19:44914381-44914381	G	downstream_gene_variant	MODIFIER	APOE	348	Transcript	NM_001302690.1	protein_coding	-	-	-	-	-	-	-	-	-	rs79626409	4986	1	-	EntrezGene	-	-	-	-	-	-	C	C	OK	-	-	-	-	-	-	-	-	-	-	-	-	4.513	0.319376	-
rs79626409	19:44914381-44914381	G	downstream_gene_variant	MODIFIER	APOE	348	Transcript	NM_001302691.2	protein_coding	-	-	-	-	-	-	-	-	-	rs79626409	4988	1	-	EntrezGene	-	-	-	-	-	-	C	C	-	-	-	-	-	-	-	-	-	-	-	-	-	4.513	0.319376	-
rs79626409	19:44914381-44914381	G	5_prime_UTR_variant	MODIFIER	APOC1	341	Transcript	NM_001321065.2	protein_coding	2021-01-04	-	-	-	57	-	-	-	-	rs79626409	-	1	-	EntrezGene	-	-	-	-	-	-	C	C	-	-	-	-	-	-	-	-	-	-	-	-	-	4.513	0.319376	0.758
rs79626409	19:44914381-44914381	G	5_prime_UTR_variant	MODIFIER	APOC1	341	Transcript	NM_001321066.2	protein_coding	2021-01-05	-	-	-	57	-	-	-	-	rs79626409	-	1	-	EntrezGene	-	-	-	-	-	-	C	C	-	-	-	-	-	-	-	-	-	-	-	-	-	4.513	0.319376	0.758
rs79626409	19:44914381-44914381	G	upstream_gene_variant	MODIFIER	APOC1	341	Transcript	NM_001379687.1	protein_coding	-	-	-	-	-	-	-	-	-	rs79626409	291	1	-	EntrezGene	-	-	-	-	-	-	C	C	-	-	-	-	-	-	-	-	-	-	-	-	-	4.513	0.319376	0.758
rs79626409	19:44914381-44914381	G	upstream_gene_variant	MODIFIER	APOC1	341	Transcript	NM_001645.5	protein_coding	-	-	-	-	-	-	-	-	-	rs79626409	227	1	-	EntrezGene	-	-	-	-	-	-	C	C	-	-	-	-	-	-	-	-	-	-	-	-	-	4.513	0.319376	0.758
rs79626409	19:44914381-44914381	G	regulatory_region_variant	MODIFIER	-	-	RegulatoryFeature	ENSR00000110117	promoter	-	-	-	-	-	-	-	-	-	rs79626409	-	-	-	-	-	-	-	-	-	-	-	-	-	-	-	-	-	-	-	-	-	-	-	-	-	4.513	0.319376	-
rs79626409	19:44914381-44914381	G	TF_binding_site_variant	MODIFIER	-	-	MotifFeature	ENSM00207355370	-	-	-	-	-	-	-	-	-	-	rs79626409	-	-1	-	-	-	-	-	-	-	-	-	-	-	-	-	-	-	-	-	-	ENSPFM0574	24	N	-0.04	TEAD4::RFX5	4.513	0.319376	-
rs34954997	19:44914382-44914382	TTCGTT	downstream_gene_variant	MODIFIER	APOE	348	Transcript	NM_000041.4	protein_coding	-	-	-	-	-	-	-	-	-	rs11568822	4989	1	-	EntrezGene	-	-	-	-	-	-	TT	TT	-	-	-	-	-	-	1	3.06842e+63	-	-	-	-	-	3.814	0.259406	-
rs34954997	19:44914382-44914382	TTCGTT	downstream_gene_variant	MODIFIER	APOE	348	Transcript	NM_001302688.2	protein_coding	-	-	-	-	-	-	-	-	-	rs11568822	4989	1	-	EntrezGene	-	-	-	-	-	-	TT	TT	-	-	-	-	-	-	1	3.06842e+63	-	-	-	-	-	3.814	0.259406	-
rs34954997	19:44914382-44914382	TTCGTT	downstream_gene_variant	MODIFIER	APOE	348	Transcript	NM_001302689.2	protein_coding	-	-	-	-	-	-	-	-	-	rs11568822	4989	1	-	EntrezGene	-	-	-	-	-	-	TT	TT	-	-	-	-	-	-	1	3.06842e+63	-	-	-	-	-	3.814	0.259406	-
rs34954997	19:44914382-44914382	TTCGTT	downstream_gene_variant	MODIFIER	APOE	348	Transcript	NM_001302690.1	protein_coding	-	-	-	-	-	-	-	-	-	rs11568822	4987	1	-	EntrezGene	-	-	-	-	-	-	TT	TT	OK	-	-	-	-	-	1	3.06842e+63	-	-	-	-	-	3.814	0.259406	-
rs34954997	19:44914382-44914382	TTCGTT	downstream_gene_variant	MODIFIER	APOE	348	Transcript	NM_001302691.2	protein_coding	-	-	-	-	-	-	-	-	-	rs11568822	4989	1	-	EntrezGene	-	-	-	-	-	-	TT	TT	-	-	-	-	-	-	1	3.06842e+63	-	-	-	-	-	3.814	0.259406	-
rs34954997	19:44914382-44914382	TTCGTT	5_prime_UTR_variant	MODIFIER	APOC1	341	Transcript	NM_001321065.2	protein_coding	2021-01-04	-	-	-	58-59	-	-	-	-	rs11568822	-	1	-	EntrezGene	-	-	-	-	-	-	TT	TT	-	-	-	-	-	-	1	3.06842e+63	-	-	-	-	-	3.814	0.259406	0.758
rs34954997	19:44914382-44914382	TTCGTT	5_prime_UTR_variant	MODIFIER	APOC1	341	Transcript	NM_001321066.2	protein_coding	2021-01-05	-	-	-	58-59	-	-	-	-	rs11568822	-	1	-	EntrezGene	-	-	-	-	-	-	TT	TT	-	-	-	-	-	-	1	3.06842e+63	-	-	-	-	-	3.814	0.259406	0.758
rs34954997	19:44914382-44914382	TTCGTT	upstream_gene_variant	MODIFIER	APOC1	341	Transcript	NM_001379687.1	protein_coding	-	-	-	-	-	-	-	-	-	rs11568822	289	1	-	EntrezGene	-	-	-	-	-	-	TT	TT	-	-	-	-	-	-	1	3.06842e+63	-	-	-	-	-	3.814	0.259406	0.758
rs34954997	19:44914382-44914382	TTCGTT	upstream_gene_variant	MODIFIER	APOC1	341	Transcript	NM_001645.5	protein_coding	-	-	-	-	-	-	-	-	-	rs11568822	225	1	-	EntrezGene	-	-	-	-	-	-	TT	TT	-	-	-	-	-	-	1	3.06842e+63	-	-	-	-	-	3.814	0.259406	0.758
rs34954997	19:44914382-44914382	TTCGTT	regulatory_region_variant	MODIFIER	-	-	RegulatoryFeature	ENSR00000110117	promoter	-	-	-	-	-	-	-	-	-	rs11568822	-	-	-	-	-	-	-	-	-	-	-	-	-	-	-	-	-	-	1	3.06842e+63	-	-	-	-	-	3.814	0.259406	-
rs34954997	19:44914382-44914382	TTCGTT	TF_binding_site_variant	MODIFIER	-	-	MotifFeature	ENSM00207355370	-	-	-	-	-	-	-	-	-	-	rs11568822	-	-1	-	-	-	-	-	-	-	-	-	-	-	-	-	-	-	-	1	3.06842e+63	ENSPFM0574	23	N	-	TEAD4::RFX5	3.814	0.259406	-
rs5117	19:44915533-44915533	C	intron_variant	MODIFIER	APOC1	341	Transcript	NM_001321065.2	protein_coding	-	2021-02-03	-	-	-	-	-	-	-	rs5117	-	1	-	EntrezGene	-	-	-	-	-	-	T	T	-	-	-	0.2109	-	-	1	31430377	-	-	-	-	-	7.737	0.623341	0.758
rs5117	19:44915533-44915533	C	intron_variant	MODIFIER	APOC1	341	Transcript	NM_001321066.2	protein_coding	-	2021-03-04	-	-	-	-	-	-	-	rs5117	-	1	-	EntrezGene	-	-	-	-	-	-	T	T	-	-	-	0.2109	-	-	1	31430377	-	-	-	-	-	7.737	0.623341	0.758
rs5117	19:44915533-44915533	C	intron_variant	MODIFIER	APOC1	341	Transcript	NM_001379687.1	protein_coding	-	2021-02-03	-	-	-	-	-	-	-	rs5117	-	1	-	EntrezGene	-	-	-	-	-	-	T	T	-	-	-	0.2109	-	-	1	31430377	-	-	-	-	-	7.737	0.623341	0.758
rs5117	19:44915533-44915533	C	intron_variant	MODIFIER	APOC1	341	Transcript	NM_001645.5	protein_coding	-	2021-02-03	-	-	-	-	-	-	-	rs5117	-	1	-	EntrezGene	-	-	-	-	-	-	T	T	-	-	-	0.2109	-	-	1	31430377	-	-	-	-	-	7.737	0.623341	0.758
rs5117	19:44915533-44915533	C	regulatory_region_variant	MODIFIER	-	-	RegulatoryFeature	ENSR00000110117	promoter	-	-	-	-	-	-	-	-	-	rs5117	-	-	-	-	-	-	-	-	-	-	-	-	-	-	-	0.2109	-	-	1	31430377	-	-	-	-	-	7.737	0.623341	-
rs9678013	2:27359168-27359168	C	upstream_gene_variant	MODIFIER	GTF3C2	2976	Transcript	NM_001035521.2	protein_coding	-	-	-	-	-	-	-	-	-	rs9678013	2134	-1	-	EntrezGene	-	-	-	-	-	-	A	A	OK	-	-	-	-	-	-	-	-	-	-	-	-	3.248	0.210869	0.482
rs9678013	2:27359168-27359168	G	upstream_gene_variant	MODIFIER	GTF3C2	2976	Transcript	NM_001035521.2	protein_coding	-	-	-	-	-	-	-	-	-	rs9678013	2134	-1	-	EntrezGene	-	-	-	-	-	-	A	A	OK	-	-	-	-	-	-	-	-	-	-	-	-	3.581	0.239451	0.482
rs9678013	2:27359168-27359168	C	upstream_gene_variant	MODIFIER	GTF3C2	2976	Transcript	NM_001318909.1	protein_coding	-	-	-	-	-	-	-	-	-	rs9678013	2676	-1	-	EntrezGene	-	-	-	-	-	-	A	A	OK	-	-	-	-	-	-	-	-	-	-	-	-	3.248	0.210869	0.482
rs9678013	2:27359168-27359168	G	upstream_gene_variant	MODIFIER	GTF3C2	2976	Transcript	NM_001318909.1	protein_coding	-	-	-	-	-	-	-	-	-	rs9678013	2676	-1	-	EntrezGene	-	-	-	-	-	-	A	A	OK	-	-	-	-	-	-	-	-	-	-	-	-	3.581	0.239451	0.482
rs9678013	2:27359168-27359168	C	upstream_gene_variant	MODIFIER	GTF3C2	2976	Transcript	NM_001521.3	protein_coding	-	-	-	-	-	-	-	-	-	rs9678013	2134	-1	-	EntrezGene	-	-	-	-	-	-	A	A	OK	-	-	-	-	-	-	-	-	-	-	-	-	3.248	0.210869	0.482
rs9678013	2:27359168-27359168	G	upstream_gene_variant	MODIFIER	GTF3C2	2976	Transcript	NM_001521.3	protein_coding	-	-	-	-	-	-	-	-	-	rs9678013	2134	-1	-	EntrezGene	-	-	-	-	-	-	A	A	OK	-	-	-	-	-	-	-	-	-	-	-	-	3.581	0.239451	0.482
rs9678013	2:27359168-27359168	C	upstream_gene_variant	MODIFIER	GTF3C2	2976	Transcript	XM_005264272.5	protein_coding	-	-	-	-	-	-	-	-	-	rs9678013	1792	-1	-	EntrezGene	-	-	-	-	-	-	A	A	-	-	-	-	-	-	-	-	-	-	-	-	-	3.248	0.210869	0.482
rs9678013	2:27359168-27359168	G	upstream_gene_variant	MODIFIER	GTF3C2	2976	Transcript	XM_005264272.5	protein_coding	-	-	-	-	-	-	-	-	-	rs9678013	1792	-1	-	EntrezGene	-	-	-	-	-	-	A	A	-	-	-	-	-	-	-	-	-	-	-	-	-	3.581	0.239451	0.482
rs9678013	2:27359168-27359168	C	downstream_gene_variant	MODIFIER	LOC105374363	105374363	Transcript	XR_001739353.1	lncRNA	-	-	-	-	-	-	-	-	-	rs9678013	504	1	-	EntrezGene	-	-	-	-	-	-	A	A	-	-	-	-	-	-	-	-	-	-	-	-	-	3.248	0.210869	-
rs9678013	2:27359168-27359168	G	downstream_gene_variant	MODIFIER	LOC105374363	105374363	Transcript	XR_001739353.1	lncRNA	-	-	-	-	-	-	-	-	-	rs9678013	504	1	-	EntrezGene	-	-	-	-	-	-	A	A	-	-	-	-	-	-	-	-	-	-	-	-	-	3.581	0.239451	-
rs6729709	2:27360289-27360289	A	downstream_gene_variant	MODIFIER	EIF2B4	8890	Transcript	NM_001034116.2	protein_coding	-	-	-	-	-	-	-	-	-	rs6729709	4063	-1	-	EntrezGene	-	-	-	-	-	-	G	G	-	-	-	-	-	-	-	-	-	-	-	-	-	1.06	-0.048534	0.0313
rs6729709	2:27360289-27360289	C	downstream_gene_variant	MODIFIER	EIF2B4	8890	Transcript	NM_001034116.2	protein_coding	-	-	-	-	-	-	-	-	-	rs6729709	4063	-1	-	EntrezGene	-	-	-	-	-	-	G	G	-	-	-	-	-	-	-	-	-	-	-	-	-	0.89	-0.085229	0.0313
rs6729709	2:27360289-27360289	T	downstream_gene_variant	MODIFIER	EIF2B4	8890	Transcript	NM_001034116.2	protein_coding	-	-	-	-	-	-	-	-	-	rs6729709	4063	-1	-	EntrezGene	-	-	-	-	-	-	G	G	-	-	-	-	-	-	-	-	-	-	-	-	-	0.84	-0.097387	0.0313
rs6729709	2:27360289-27360289	A	upstream_gene_variant	MODIFIER	GTF3C2	2976	Transcript	NM_001035521.2	protein_coding	-	-	-	-	-	-	-	-	-	rs6729709	3255	-1	-	EntrezGene	-	-	-	-	-	-	G	G	OK	-	-	-	-	-	-	-	-	-	-	-	-	1.06	-0.048534	0.482
rs6729709	2:27360289-27360289	C	upstream_gene_variant	MODIFIER	GTF3C2	2976	Transcript	NM_001035521.2	protein_coding	-	-	-	-	-	-	-	-	-	rs6729709	3255	-1	-	EntrezGene	-	-	-	-	-	-	G	G	OK	-	-	-	-	-	-	-	-	-	-	-	-	0.89	-0.085229	0.482
rs6729709	2:27360289-27360289	T	upstream_gene_variant	MODIFIER	GTF3C2	2976	Transcript	NM_001035521.2	protein_coding	-	-	-	-	-	-	-	-	-	rs6729709	3255	-1	-	EntrezGene	-	-	-	-	-	-	G	G	OK	-	-	-	-	-	-	-	-	-	-	-	-	0.84	-0.097387	0.482
rs6729709	2:27360289-27360289	A	upstream_gene_variant	MODIFIER	GTF3C2	2976	Transcript	NM_001318909.1	protein_coding	-	-	-	-	-	-	-	-	-	rs6729709	3797	-1	-	EntrezGene	-	-	-	-	-	-	G	G	OK	-	-	-	-	-	-	-	-	-	-	-	-	1.06	-0.048534	0.482
rs6729709	2:27360289-27360289	C	upstream_gene_variant	MODIFIER	GTF3C2	2976	Transcript	NM_001318909.1	protein_coding	-	-	-	-	-	-	-	-	-	rs6729709	3797	-1	-	EntrezGene	-	-	-	-	-	-	G	G	OK	-	-	-	-	-	-	-	-	-	-	-	-	0.89	-0.085229	0.482
rs6729709	2:27360289-27360289	T	upstream_gene_variant	MODIFIER	GTF3C2	2976	Transcript	NM_001318909.1	protein_coding	-	-	-	-	-	-	-	-	-	rs6729709	3797	-1	-	EntrezGene	-	-	-	-	-	-	G	G	OK	-	-	-	-	-	-	-	-	-	-	-	-	0.84	-0.097387	0.482
rs6729709	2:27360289-27360289	A	downstream_gene_variant	MODIFIER	EIF2B4	8890	Transcript	NM_001318965.1	protein_coding	-	-	-	-	-	-	-	-	-	rs6729709	4063	-1	-	EntrezGene	-	-	-	-	-	-	G	G	-	-	-	-	-	-	-	-	-	-	-	-	-	1.06	-0.048534	0.0313
rs6729709	2:27360289-27360289	C	downstream_gene_variant	MODIFIER	EIF2B4	8890	Transcript	NM_001318965.1	protein_coding	-	-	-	-	-	-	-	-	-	rs6729709	4063	-1	-	EntrezGene	-	-	-	-	-	-	G	G	-	-	-	-	-	-	-	-	-	-	-	-	-	0.89	-0.085229	0.0313
rs6729709	2:27360289-27360289	T	downstream_gene_variant	MODIFIER	EIF2B4	8890	Transcript	NM_001318965.1	protein_coding	-	-	-	-	-	-	-	-	-	rs6729709	4063	-1	-	EntrezGene	-	-	-	-	-	-	G	G	-	-	-	-	-	-	-	-	-	-	-	-	-	0.84	-0.097387	0.0313
rs6729709	2:27360289-27360289	A	downstream_gene_variant	MODIFIER	EIF2B4	8890	Transcript	NM_001318966.1	protein_coding	-	-	-	-	-	-	-	-	-	rs6729709	4063	-1	-	EntrezGene	-	-	-	-	-	-	G	G	-	-	-	-	-	-	-	-	-	-	-	-	-	1.06	-0.048534	0.0313
rs6729709	2:27360289-27360289	C	downstream_gene_variant	MODIFIER	EIF2B4	8890	Transcript	NM_001318966.1	protein_coding	-	-	-	-	-	-	-	-	-	rs6729709	4063	-1	-	EntrezGene	-	-	-	-	-	-	G	G	-	-	-	-	-	-	-	-	-	-	-	-	-	0.89	-0.085229	0.0313
rs6729709	2:27360289-27360289	T	downstream_gene_variant	MODIFIER	EIF2B4	8890	Transcript	NM_001318966.1	protein_coding	-	-	-	-	-	-	-	-	-	rs6729709	4063	-1	-	EntrezGene	-	-	-	-	-	-	G	G	-	-	-	-	-	-	-	-	-	-	-	-	-	0.84	-0.097387	0.0313
rs6729709	2:27360289-27360289	A	downstream_gene_variant	MODIFIER	EIF2B4	8890	Transcript	NM_001318967.1	protein_coding	-	-	-	-	-	-	-	-	-	rs6729709	4063	-1	-	EntrezGene	-	-	-	-	-	-	G	G	-	-	-	-	-	-	-	-	-	-	-	-	-	1.06	-0.048534	0.0313
rs6729709	2:27360289-27360289	C	downstream_gene_variant	MODIFIER	EIF2B4	8890	Transcript	NM_001318967.1	protein_coding	-	-	-	-	-	-	-	-	-	rs6729709	4063	-1	-	EntrezGene	-	-	-	-	-	-	G	G	-	-	-	-	-	-	-	-	-	-	-	-	-	0.89	-0.085229	0.0313
rs6729709	2:27360289-27360289	T	downstream_gene_variant	MODIFIER	EIF2B4	8890	Transcript	NM_001318967.1	protein_coding	-	-	-	-	-	-	-	-	-	rs6729709	4063	-1	-	EntrezGene	-	-	-	-	-	-	G	G	-	-	-	-	-	-	-	-	-	-	-	-	-	0.84	-0.097387	0.0313
rs6729709	2:27360289-27360289	A	downstream_gene_variant	MODIFIER	EIF2B4	8890	Transcript	NM_001318968.1	protein_coding	-	-	-	-	-	-	-	-	-	rs6729709	4063	-1	-	EntrezGene	-	-	-	-	-	-	G	G	-	-	-	-	-	-	-	-	-	-	-	-	-	1.06	-0.048534	0.0313
rs6729709	2:27360289-27360289	C	downstream_gene_variant	MODIFIER	EIF2B4	8890	Transcript	NM_001318968.1	protein_coding	-	-	-	-	-	-	-	-	-	rs6729709	4063	-1	-	EntrezGene	-	-	-	-	-	-	G	G	-	-	-	-	-	-	-	-	-	-	-	-	-	0.89	-0.085229	0.0313
rs6729709	2:27360289-27360289	T	downstream_gene_variant	MODIFIER	EIF2B4	8890	Transcript	NM_001318968.1	protein_coding	-	-	-	-	-	-	-	-	-	rs6729709	4063	-1	-	EntrezGene	-	-	-	-	-	-	G	G	-	-	-	-	-	-	-	-	-	-	-	-	-	0.84	-0.097387	0.0313
rs6729709	2:27360289-27360289	A	downstream_gene_variant	MODIFIER	EIF2B4	8890	Transcript	NM_001318969.1	protein_coding	-	-	-	-	-	-	-	-	-	rs6729709	4063	-1	-	EntrezGene	-	-	-	-	-	-	G	G	-	-	-	-	-	-	-	-	-	-	-	-	-	1.06	-0.048534	0.0313
rs6729709	2:27360289-27360289	C	downstream_gene_variant	MODIFIER	EIF2B4	8890	Transcript	NM_001318969.1	protein_coding	-	-	-	-	-	-	-	-	-	rs6729709	4063	-1	-	EntrezGene	-	-	-	-	-	-	G	G	-	-	-	-	-	-	-	-	-	-	-	-	-	0.89	-0.085229	0.0313
rs6729709	2:27360289-27360289	T	downstream_gene_variant	MODIFIER	EIF2B4	8890	Transcript	NM_001318969.1	protein_coding	-	-	-	-	-	-	-	-	-	rs6729709	4063	-1	-	EntrezGene	-	-	-	-	-	-	G	G	-	-	-	-	-	-	-	-	-	-	-	-	-	0.84	-0.097387	0.0313
rs6729709	2:27360289-27360289	A	upstream_gene_variant	MODIFIER	GTF3C2	2976	Transcript	NM_001521.3	protein_coding	-	-	-	-	-	-	-	-	-	rs6729709	3255	-1	-	EntrezGene	-	-	-	-	-	-	G	G	OK	-	-	-	-	-	-	-	-	-	-	-	-	1.06	-0.048534	0.482
rs6729709	2:27360289-27360289	C	upstream_gene_variant	MODIFIER	GTF3C2	2976	Transcript	NM_001521.3	protein_coding	-	-	-	-	-	-	-	-	-	rs6729709	3255	-1	-	EntrezGene	-	-	-	-	-	-	G	G	OK	-	-	-	-	-	-	-	-	-	-	-	-	0.89	-0.085229	0.482
rs6729709	2:27360289-27360289	T	upstream_gene_variant	MODIFIER	GTF3C2	2976	Transcript	NM_001521.3	protein_coding	-	-	-	-	-	-	-	-	-	rs6729709	3255	-1	-	EntrezGene	-	-	-	-	-	-	G	G	OK	-	-	-	-	-	-	-	-	-	-	-	-	0.84	-0.097387	0.482
rs6729709	2:27360289-27360289	A	downstream_gene_variant	MODIFIER	EIF2B4	8890	Transcript	NM_015636.3	protein_coding	-	-	-	-	-	-	-	-	-	rs6729709	4063	-1	-	EntrezGene	-	-	-	-	-	-	G	G	-	-	-	-	-	-	-	-	-	-	-	-	-	1.06	-0.048534	0.0313
rs6729709	2:27360289-27360289	C	downstream_gene_variant	MODIFIER	EIF2B4	8890	Transcript	NM_015636.3	protein_coding	-	-	-	-	-	-	-	-	-	rs6729709	4063	-1	-	EntrezGene	-	-	-	-	-	-	G	G	-	-	-	-	-	-	-	-	-	-	-	-	-	0.89	-0.085229	0.0313
rs6729709	2:27360289-27360289	T	downstream_gene_variant	MODIFIER	EIF2B4	8890	Transcript	NM_015636.3	protein_coding	-	-	-	-	-	-	-	-	-	rs6729709	4063	-1	-	EntrezGene	-	-	-	-	-	-	G	G	-	-	-	-	-	-	-	-	-	-	-	-	-	0.84	-0.097387	0.0313
rs6729709	2:27360289-27360289	A	downstream_gene_variant	MODIFIER	EIF2B4	8890	Transcript	NM_172195.3	protein_coding	-	-	-	-	-	-	-	-	-	rs6729709	4063	-1	-	EntrezGene	-	-	-	-	-	-	G	G	-	-	-	-	-	-	-	-	-	-	-	-	-	1.06	-0.048534	0.0313
rs6729709	2:27360289-27360289	C	downstream_gene_variant	MODIFIER	EIF2B4	8890	Transcript	NM_172195.3	protein_coding	-	-	-	-	-	-	-	-	-	rs6729709	4063	-1	-	EntrezGene	-	-	-	-	-	-	G	G	-	-	-	-	-	-	-	-	-	-	-	-	-	0.89	-0.085229	0.0313
rs6729709	2:27360289-27360289	T	downstream_gene_variant	MODIFIER	EIF2B4	8890	Transcript	NM_172195.3	protein_coding	-	-	-	-	-	-	-	-	-	rs6729709	4063	-1	-	EntrezGene	-	-	-	-	-	-	G	G	-	-	-	-	-	-	-	-	-	-	-	-	-	0.84	-0.097387	0.0313
rs6729709	2:27360289-27360289	A	upstream_gene_variant	MODIFIER	GTF3C2	2976	Transcript	XM_005264272.5	protein_coding	-	-	-	-	-	-	-	-	-	rs6729709	2913	-1	-	EntrezGene	-	-	-	-	-	-	G	G	-	-	-	-	-	-	-	-	-	-	-	-	-	1.06	-0.048534	0.482
rs6729709	2:27360289-27360289	C	upstream_gene_variant	MODIFIER	GTF3C2	2976	Transcript	XM_005264272.5	protein_coding	-	-	-	-	-	-	-	-	-	rs6729709	2913	-1	-	EntrezGene	-	-	-	-	-	-	G	G	-	-	-	-	-	-	-	-	-	-	-	-	-	0.89	-0.085229	0.482
rs6729709	2:27360289-27360289	T	upstream_gene_variant	MODIFIER	GTF3C2	2976	Transcript	XM_005264272.5	protein_coding	-	-	-	-	-	-	-	-	-	rs6729709	2913	-1	-	EntrezGene	-	-	-	-	-	-	G	G	-	-	-	-	-	-	-	-	-	-	-	-	-	0.84	-0.097387	0.482
rs6729709	2:27360289-27360289	A	downstream_gene_variant	MODIFIER	EIF2B4	8890	Transcript	XM_006712132.1	protein_coding	-	-	-	-	-	-	-	-	-	rs6729709	4063	-1	-	EntrezGene	-	-	-	-	-	-	G	G	-	-	-	-	-	-	-	-	-	-	-	-	-	1.06	-0.048534	0.0313
rs6729709	2:27360289-27360289	C	downstream_gene_variant	MODIFIER	EIF2B4	8890	Transcript	XM_006712132.1	protein_coding	-	-	-	-	-	-	-	-	-	rs6729709	4063	-1	-	EntrezGene	-	-	-	-	-	-	G	G	-	-	-	-	-	-	-	-	-	-	-	-	-	0.89	-0.085229	0.0313
rs6729709	2:27360289-27360289	T	downstream_gene_variant	MODIFIER	EIF2B4	8890	Transcript	XM_006712132.1	protein_coding	-	-	-	-	-	-	-	-	-	rs6729709	4063	-1	-	EntrezGene	-	-	-	-	-	-	G	G	-	-	-	-	-	-	-	-	-	-	-	-	-	0.84	-0.097387	0.0313
rs6729709	2:27360289-27360289	A	downstream_gene_variant	MODIFIER	EIF2B4	8890	Transcript	XM_011533147.2	protein_coding	-	-	-	-	-	-	-	-	-	rs6729709	4063	-1	-	EntrezGene	-	-	-	-	-	-	G	G	-	-	-	-	-	-	-	-	-	-	-	-	-	1.06	-0.048534	0.0313
rs6729709	2:27360289-27360289	C	downstream_gene_variant	MODIFIER	EIF2B4	8890	Transcript	XM_011533147.2	protein_coding	-	-	-	-	-	-	-	-	-	rs6729709	4063	-1	-	EntrezGene	-	-	-	-	-	-	G	G	-	-	-	-	-	-	-	-	-	-	-	-	-	0.89	-0.085229	0.0313
rs6729709	2:27360289-27360289	T	downstream_gene_variant	MODIFIER	EIF2B4	8890	Transcript	XM_011533147.2	protein_coding	-	-	-	-	-	-	-	-	-	rs6729709	4063	-1	-	EntrezGene	-	-	-	-	-	-	G	G	-	-	-	-	-	-	-	-	-	-	-	-	-	0.84	-0.097387	0.0313
rs6729709	2:27360289-27360289	A	downstream_gene_variant	MODIFIER	LOC105374363	105374363	Transcript	XR_001739353.1	lncRNA	-	-	-	-	-	-	-	-	-	rs6729709	1625	1	-	EntrezGene	-	-	-	-	-	-	G	G	-	-	-	-	-	-	-	-	-	-	-	-	-	1.06	-0.048534	-
rs6729709	2:27360289-27360289	C	downstream_gene_variant	MODIFIER	LOC105374363	105374363	Transcript	XR_001739353.1	lncRNA	-	-	-	-	-	-	-	-	-	rs6729709	1625	1	-	EntrezGene	-	-	-	-	-	-	G	G	-	-	-	-	-	-	-	-	-	-	-	-	-	0.89	-0.085229	-
rs6729709	2:27360289-27360289	T	downstream_gene_variant	MODIFIER	LOC105374363	105374363	Transcript	XR_001739353.1	lncRNA	-	-	-	-	-	-	-	-	-	rs6729709	1625	1	-	EntrezGene	-	-	-	-	-	-	G	G	-	-	-	-	-	-	-	-	-	-	-	-	-	0.84	-0.097387	-
rs386644219	2:27412595-27412596	TG	upstream_gene_variant	MODIFIER	PPM1G	5496	Transcript	NM_177983.3	protein_coding	-	-	-	-	-	-	-	-	-	rs386644219	3004	-1	-	EntrezGene	-	-	-	-	-	-	CA	CA	-	-	-	-	-	-	-	-	-	-	-	-	-	-	-	0.1
rs386644219	2:27412595-27412596	TG	regulatory_region_variant	MODIFIER	-	-	RegulatoryFeature	ENSR00000600626	TF_binding_site	-	-	-	-	-	-	-	-	-	rs386644219	-	-	-	-	-	-	-	-	-	-	-	-	-	-	-	-	-	-	-	-	-	-	-	-	-	-	-	-
rs1728918	2:27412596-27412596	G	upstream_gene_variant	MODIFIER	PPM1G	5496	Transcript	NM_177983.3	protein_coding	-	-	-	-	-	-	-	-	-	rs1728918	3005	-1	-	EntrezGene	-	-	-	-	-	-	A	A	-	-	-	-	-	-	1	2.71565e+39	-	-	-	-	-	0.683	-0.140537	0.1
rs1728918	2:27412596-27412596	T	upstream_gene_variant	MODIFIER	PPM1G	5496	Transcript	NM_177983.3	protein_coding	-	-	-	-	-	-	-	-	-	rs1728918	3005	-1	-	EntrezGene	-	-	-	-	-	-	A	A	-	-	-	-	-	-	1	2.71565e+39	-	-	-	-	-	0.554	-0.183691	0.1
rs1728918	2:27412596-27412596	G	regulatory_region_variant	MODIFIER	-	-	RegulatoryFeature	ENSR00000600626	TF_binding_site	-	-	-	-	-	-	-	-	-	rs1728918	-	-	-	-	-	-	-	-	-	-	-	-	-	-	-	-	-	-	1	2.71565e+39	-	-	-	-	-	0.683	-0.140537	-
rs1728918	2:27412596-27412596	T	regulatory_region_variant	MODIFIER	-	-	RegulatoryFeature	ENSR00000600626	TF_binding_site	-	-	-	-	-	-	-	-	-	rs1728918	-	-	-	-	-	-	-	-	-	-	-	-	-	-	-	-	-	-	1	2.71565e+39	-	-	-	-	-	0.554	-0.183691	-
rs1309034545	2:27433955-27433955	A	intron_variant	MODIFIER	NRBP1	29959	Transcript	NM_001321357.1	protein_coding	-	2021-04-18	-	-	-	-	-	-	-	rs1309034545	-	1	-	EntrezGene	-	-	-	-	-	-	G	G	OK	-	-	-	-	-	-	-	-	-	-	-	-	7.924	0.642956	0.288
rs1309034545	2:27433955-27433955	A	intron_variant	MODIFIER	NRBP1	29959	Transcript	NM_001321358.2	protein_coding	-	2021-03-18	-	-	-	-	-	-	-	rs1309034545	-	1	-	EntrezGene	-	-	-	-	-	-	G	G	-	-	-	-	-	-	-	-	-	-	-	-	-	7.924	0.642956	0.288
rs1309034545	2:27433955-27433955	A	intron_variant	MODIFIER	NRBP1	29959	Transcript	NM_001321359.2	protein_coding	-	2021-03-18	-	-	-	-	-	-	-	rs1309034545	-	1	-	EntrezGene	-	-	-	-	-	-	G	G	-	-	-	-	-	-	-	-	-	-	-	-	-	7.924	0.642956	0.288
rs1309034545	2:27433955-27433955	A	intron_variant	MODIFIER	NRBP1	29959	Transcript	NM_001321361.2	protein_coding	-	2021-03-18	-	-	-	-	-	-	-	rs1309034545	-	1	-	EntrezGene	-	-	-	-	-	-	G	G	-	-	-	-	-	-	-	-	-	-	-	-	-	7.924	0.642956	0.288
rs1309034545	2:27433955-27433955	A	intron_variant	MODIFIER	NRBP1	29959	Transcript	NM_001321362.2	protein_coding	-	2021-03-17	-	-	-	-	-	-	-	rs1309034545	-	1	-	EntrezGene	-	-	-	-	-	-	G	G	-	-	-	-	-	-	-	-	-	-	-	-	-	7.924	0.642956	0.288
rs1309034545	2:27433955-27433955	A	intron_variant	MODIFIER	NRBP1	29959	Transcript	NM_001321363.2	protein_coding	-	2021-03-17	-	-	-	-	-	-	-	rs1309034545	-	1	-	EntrezGene	-	-	-	-	-	-	G	G	-	-	-	-	-	-	-	-	-	-	-	-	-	7.924	0.642956	0.288
rs1309034545	2:27433955-27433955	A	intron_variant	MODIFIER	NRBP1	29959	Transcript	NM_013392.4	protein_coding	-	2021-03-17	-	-	-	-	-	-	-	rs1309034545	-	1	-	EntrezGene	-	-	-	-	-	-	G	G	-	-	-	-	-	-	-	-	-	-	-	-	-	7.924	0.642956	0.288
rs3214499	2:27433956-27433956	AA	intron_variant	MODIFIER	NRBP1	29959	Transcript	NM_001321357.1	protein_coding	-	2021-04-18	-	-	-	-	-	-	-	rs3214499	-	1	-	EntrezGene	-	-	-	-	-	-	A	A	OK	-	-	-	-	-	-	-	-	-	-	-	-	6.698	0.518604	0.288
rs3214499	2:27433956-27433956	AA	intron_variant	MODIFIER	NRBP1	29959	Transcript	NM_001321358.2	protein_coding	-	2021-03-18	-	-	-	-	-	-	-	rs3214499	-	1	-	EntrezGene	-	-	-	-	-	-	A	A	-	-	-	-	-	-	-	-	-	-	-	-	-	6.698	0.518604	0.288
rs3214499	2:27433956-27433956	AA	intron_variant	MODIFIER	NRBP1	29959	Transcript	NM_001321359.2	protein_coding	-	2021-03-18	-	-	-	-	-	-	-	rs3214499	-	1	-	EntrezGene	-	-	-	-	-	-	A	A	-	-	-	-	-	-	-	-	-	-	-	-	-	6.698	0.518604	0.288
rs3214499	2:27433956-27433956	AA	intron_variant	MODIFIER	NRBP1	29959	Transcript	NM_001321361.2	protein_coding	-	2021-03-18	-	-	-	-	-	-	-	rs3214499	-	1	-	EntrezGene	-	-	-	-	-	-	A	A	-	-	-	-	-	-	-	-	-	-	-	-	-	6.698	0.518604	0.288
rs3214499	2:27433956-27433956	AA	intron_variant	MODIFIER	NRBP1	29959	Transcript	NM_001321362.2	protein_coding	-	2021-03-17	-	-	-	-	-	-	-	rs3214499	-	1	-	EntrezGene	-	-	-	-	-	-	A	A	-	-	-	-	-	-	-	-	-	-	-	-	-	6.698	0.518604	0.288
rs3214499	2:27433956-27433956	AA	intron_variant	MODIFIER	NRBP1	29959	Transcript	NM_001321363.2	protein_coding	-	2021-03-17	-	-	-	-	-	-	-	rs3214499	-	1	-	EntrezGene	-	-	-	-	-	-	A	A	-	-	-	-	-	-	-	-	-	-	-	-	-	6.698	0.518604	0.288
rs3214499	2:27433956-27433956	AA	intron_variant	MODIFIER	NRBP1	29959	Transcript	NM_013392.4	protein_coding	-	2021-03-17	-	-	-	-	-	-	-	rs3214499	-	1	-	EntrezGene	-	-	-	-	-	-	A	A	-	-	-	-	-	-	-	-	-	-	-	-	-	6.698	0.518604	0.288
rs1260326	2:27508073-27508073	C	missense_variant,splice_region_variant	MODERATE	GCKR	2646	Transcript	NM_001486.4	protein_coding	15/19	-	-	-	1403	1337	446	L/P	cTg/cCg	rs1260326,CM083701	-	1	-	EntrezGene	-	-	-	-	-	-	T	T	-	tolerated(1)	benign(0)	-	association	-	1,1	21467728,30409984,18439548,21054877,21647738,21937998,27534721,31231424,20081858,22139419,20037589,20383146,21931561,21980298,23028791,25238615,24178511,27917368,20886378,21091714,21421807,21949744,24843659,27782183,27286809,22629316,21041806,21527746,21597005,21860704,23236364,28053049,23092954,19656773,19802338,19913121,21738485,28577571,20570916,22567092,24830394,26833098,19060906,19060910,192…	-	-	-	-	-	13.2	1.147	0.325
rs1260326	2:27508073-27508073	G	missense_variant,splice_region_variant	MODERATE	GCKR	2646	Transcript	NM_001486.4	protein_coding	15/19	-	-	-	1403	1337	446	L/R	cTg/cGg	rs1260326,CM083701	-	1	-	EntrezGene	-	-	-	-	-	-	T	T	-	tolerated(0.36)	benign(0.001)	-	-	-	1,1	21467728,30409984,18439548,21054877,21647738,21937998,27534721,31231424,20081858,22139419,20037589,20383146,21931561,21980298,23028791,25238615,24178511,27917368,20886378,21091714,21421807,21949744,24843659,27782183,27286809,22629316,21041806,21527746,21597005,21860704,23236364,28053049,23092954,19656773,19802338,19913121,21738485,28577571,20570916,22567092,24830394,26833098,19060906,19060910,192…	-	-	-	-	-	15.87	1.5216	0.325
rs1260326	2:27508073-27508073	C	downstream_gene_variant	MODIFIER	GCKR	2646	Transcript	XM_011532763.1	protein_coding	-	-	-	-	-	-	-	-	-	rs1260326,CM083701	302	1	-	EntrezGene	-	-	-	-	-	-	T	T	-	-	-	-	association	-	1,1	21467728,30409984,18439548,21054877,21647738,21937998,27534721,31231424,20081858,22139419,20037589,20383146,21931561,21980298,23028791,25238615,24178511,27917368,20886378,21091714,21421807,21949744,24843659,27782183,27286809,22629316,21041806,21527746,21597005,21860704,23236364,28053049,23092954,19656773,19802338,19913121,21738485,28577571,20570916,22567092,24830394,26833098,19060906,19060910,192…	-	-	-	-	-	13.2	1.147	0.325
rs1260326	2:27508073-27508073	G	downstream_gene_variant	MODIFIER	GCKR	2646	Transcript	XM_011532763.1	protein_coding	-	-	-	-	-	-	-	-	-	rs1260326,CM083701	302	1	-	EntrezGene	-	-	-	-	-	-	T	T	-	-	-	-	-	-	1,1	21467728,30409984,18439548,21054877,21647738,21937998,27534721,31231424,20081858,22139419,20037589,20383146,21931561,21980298,23028791,25238615,24178511,27917368,20886378,21091714,21421807,21949744,24843659,27782183,27286809,22629316,21041806,21527746,21597005,21860704,23236364,28053049,23092954,19656773,19802338,19913121,21738485,28577571,20570916,22567092,24830394,26833098,19060906,19060910,192…	-	-	-	-	-	15.87	1.5216	0.325
rs1260326	2:27508073-27508073	C	missense_variant,splice_region_variant	MODERATE	GCKR	2646	Transcript	XM_017003796.1	protein_coding	2021-10-14	-	-	-	880	767	256	L/P	cTg/cCg	rs1260326,CM083701	-	1	-	EntrezGene	-	-	-	-	-	-	T	T	-	tolerated(1)	benign(0)	-	association	-	1,1	21467728,30409984,18439548,21054877,21647738,21937998,27534721,31231424,20081858,22139419,20037589,20383146,21931561,21980298,23028791,25238615,24178511,27917368,20886378,21091714,21421807,21949744,24843659,27782183,27286809,22629316,21041806,21527746,21597005,21860704,23236364,28053049,23092954,19656773,19802338,19913121,21738485,28577571,20570916,22567092,24830394,26833098,19060906,19060910,192…	-	-	-	-	-	13.2	1.147	0.325
rs1260326	2:27508073-27508073	G	missense_variant,splice_region_variant	MODERATE	GCKR	2646	Transcript	XM_017003796.1	protein_coding	2021-10-14	-	-	-	880	767	256	L/R	cTg/cGg	rs1260326,CM083701	-	1	-	EntrezGene	-	-	-	-	-	-	T	T	-	tolerated(0.19)	benign(0.001)	-	-	-	1,1	21467728,30409984,18439548,21054877,21647738,21937998,27534721,31231424,20081858,22139419,20037589,20383146,21931561,21980298,23028791,25238615,24178511,27917368,20886378,21091714,21421807,21949744,24843659,27782183,27286809,22629316,21041806,21527746,21597005,21860704,23236364,28053049,23092954,19656773,19802338,19913121,21738485,28577571,20570916,22567092,24830394,26833098,19060906,19060910,192…	-	-	-	-	-	15.87	1.5216	0.325
rs1260326	2:27508073-27508073	C	missense_variant,splice_region_variant	MODERATE	GCKR	2646	Transcript	XM_017003797.1	protein_coding	2021-09-13	-	-	-	830	767	256	L/P	cTg/cCg	rs1260326,CM083701	-	1	-	EntrezGene	-	-	-	-	-	-	T	T	-	tolerated(1)	benign(0)	-	association	-	1,1	21467728,30409984,18439548,21054877,21647738,21937998,27534721,31231424,20081858,22139419,20037589,20383146,21931561,21980298,23028791,25238615,24178511,27917368,20886378,21091714,21421807,21949744,24843659,27782183,27286809,22629316,21041806,21527746,21597005,21860704,23236364,28053049,23092954,19656773,19802338,19913121,21738485,28577571,20570916,22567092,24830394,26833098,19060906,19060910,192…	-	-	-	-	-	13.2	1.147	0.325
rs1260326	2:27508073-27508073	G	missense_variant,splice_region_variant	MODERATE	GCKR	2646	Transcript	XM_017003797.1	protein_coding	2021-09-13	-	-	-	830	767	256	L/R	cTg/cGg	rs1260326,CM083701	-	1	-	EntrezGene	-	-	-	-	-	-	T	T	-	tolerated(0.19)	benign(0.001)	-	-	-	1,1	21467728,30409984,18439548,21054877,21647738,21937998,27534721,31231424,20081858,22139419,20037589,20383146,21931561,21980298,23028791,25238615,24178511,27917368,20886378,21091714,21421807,21949744,24843659,27782183,27286809,22629316,21041806,21527746,21597005,21860704,23236364,28053049,23092954,19656773,19802338,19913121,21738485,28577571,20570916,22567092,24830394,26833098,19060906,19060910,192…	-	-	-	-	-	15.87	1.5216	0.325
rs1260326	2:27508073-27508073	C	downstream_gene_variant	MODIFIER	GCKR	2646	Transcript	XR_001738699.1	misc_RNA	-	-	-	-	-	-	-	-	-	rs1260326,CM083701	5	1	-	EntrezGene	-	-	-	-	-	-	T	T	-	-	-	-	association	-	1,1	21467728,30409984,18439548,21054877,21647738,21937998,27534721,31231424,20081858,22139419,20037589,20383146,21931561,21980298,23028791,25238615,24178511,27917368,20886378,21091714,21421807,21949744,24843659,27782183,27286809,22629316,21041806,21527746,21597005,21860704,23236364,28053049,23092954,19656773,19802338,19913121,21738485,28577571,20570916,22567092,24830394,26833098,19060906,19060910,192…	-	-	-	-	-	13.2	1.147	0.325
rs1260326	2:27508073-27508073	G	downstream_gene_variant	MODIFIER	GCKR	2646	Transcript	XR_001738699.1	misc_RNA	-	-	-	-	-	-	-	-	-	rs1260326,CM083701	5	1	-	EntrezGene	-	-	-	-	-	-	T	T	-	-	-	-	-	-	1,1	21467728,30409984,18439548,21054877,21647738,21937998,27534721,31231424,20081858,22139419,20037589,20383146,21931561,21980298,23028791,25238615,24178511,27917368,20886378,21091714,21421807,21949744,24843659,27782183,27286809,22629316,21041806,21527746,21597005,21860704,23236364,28053049,23092954,19656773,19802338,19913121,21738485,28577571,20570916,22567092,24830394,26833098,19060906,19060910,192…	-	-	-	-	-	15.87	1.5216	0.325
rs1200670310	2:27518369-27518371	AT	intron_variant	MODIFIER	GCKR	2646	Transcript	NM_001486.4	protein_coding	-	16/18	-	-	-	-	-	-	-	rs1200670310	-	1	-	EntrezGene	-	-	-	-	-	-	ATAT	ATAT	-	-	-	-	-	-	-	-	-	-	-	-	-	1.105	-0.039879	0.325
rs1200670310	2:27518369-27518371	AT	intron_variant	MODIFIER	GCKR	2646	Transcript	XM_017003796.1	protein_coding	-	2021-11-13	-	-	-	-	-	-	-	rs1200670310	-	1	-	EntrezGene	-	-	-	-	-	-	ATAT	ATAT	-	-	-	-	-	-	-	-	-	-	-	-	-	1.105	-0.039879	0.325
rs1200670310	2:27518369-27518371	AT	intron_variant	MODIFIER	GCKR	2646	Transcript	XM_017003797.1	protein_coding	-	2021-10-12	-	-	-	-	-	-	-	rs1200670310	-	1	-	EntrezGene	-	-	-	-	-	-	ATAT	ATAT	-	-	-	-	-	-	-	-	-	-	-	-	-	1.105	-0.039879	0.325
rs780094	2:27518370-27518370	C	intron_variant	MODIFIER	GCKR	2646	Transcript	NM_001486.4	protein_coding	-	16/18	-	-	-	-	-	-	-	rs780094,CR118767	-	1	-	EntrezGene	-	-	-	-	-	-	T	T	-	-	-	0.6983	-	-	1,1	20805105,21467728,23497168,21194676,18439548,21931794,22492993,20081858,23185617,21767357,23013243,23101478,24929251,21886157,26964836,17903299,20185807,20693352,20805255,20870969,20886378,21091714,21188353,21278902,21378175,21421807,21515849,21810599,21887289,21949744,22046406,22708638,22984506,23193118,23462794,24843659,24864266,24926958,25145545,25658847,25774817,27053236,27383215,28821857,181…	-	-	-	-	-	3.703	0.249923	0.325
rs780094	2:27518370-27518370	C	intron_variant	MODIFIER	GCKR	2646	Transcript	XM_017003796.1	protein_coding	-	2021-11-13	-	-	-	-	-	-	-	rs780094,CR118767	-	1	-	EntrezGene	-	-	-	-	-	-	T	T	-	-	-	0.6983	-	-	1,1	20805105,21467728,23497168,21194676,18439548,21931794,22492993,20081858,23185617,21767357,23013243,23101478,24929251,21886157,26964836,17903299,20185807,20693352,20805255,20870969,20886378,21091714,21188353,21278902,21378175,21421807,21515849,21810599,21887289,21949744,22046406,22708638,22984506,23193118,23462794,24843659,24864266,24926958,25145545,25658847,25774817,27053236,27383215,28821857,181…	-	-	-	-	-	3.703	0.249923	0.325
rs780094	2:27518370-27518370	C	intron_variant	MODIFIER	GCKR	2646	Transcript	XM_017003797.1	protein_coding	-	2021-10-12	-	-	-	-	-	-	-	rs780094,CR118767	-	1	-	EntrezGene	-	-	-	-	-	-	T	T	-	-	-	0.6983	-	-	1,1	20805105,21467728,23497168,21194676,18439548,21931794,22492993,20081858,23185617,21767357,23013243,23101478,24929251,21886157,26964836,17903299,20185807,20693352,20805255,20870969,20886378,21091714,21188353,21278902,21378175,21421807,21515849,21810599,21887289,21949744,22046406,22708638,22984506,23193118,23462794,24843659,24864266,24926958,25145545,25658847,25774817,27053236,27383215,28821857,181…	-	-	-	-	-	3.703	0.249923	0.325
rs780093	2:27519736-27519736	C	intron_variant	MODIFIER	GCKR	2646	Transcript	NM_001486.4	protein_coding	-	17/18	-	-	-	-	-	-	-	rs780093,CR126394	-	1	-	EntrezGene	-	-	-	-	-	-	T	T	-	-	-	0.7085	-	-	1,1	27917368,21188353,27329260,20570916,26833098,28419997,26780889,21102463,21565292,26833210,19503597,29855200,20884846,22229870,26427508,26115082,22396665,26290326,21386085,25023634,26374098,22395765,28932319,30352097,30527264,28683826,26379859,28298293,28829991,22829776,26714568,22753387,25477900,23362303,24385677,24094743,29743933,31729369,30595370,31217584,31015401,31766143,31690987,31699712,318…	-	-	-	-	-	1.419	0.013087	0.325
rs780093	2:27519736-27519736	C	intron_variant	MODIFIER	GCKR	2646	Transcript	XM_017003796.1	protein_coding	-	2021-12-13	-	-	-	-	-	-	-	rs780093,CR126394	-	1	-	EntrezGene	-	-	-	-	-	-	T	T	-	-	-	0.7085	-	-	1,1	27917368,21188353,27329260,20570916,26833098,28419997,26780889,21102463,21565292,26833210,19503597,29855200,20884846,22229870,26427508,26115082,22396665,26290326,21386085,25023634,26374098,22395765,28932319,30352097,30527264,28683826,26379859,28298293,28829991,22829776,26714568,22753387,25477900,23362303,24385677,24094743,29743933,31729369,30595370,31217584,31015401,31766143,31690987,31699712,318…	-	-	-	-	-	1.419	0.013087	0.325
rs780093	2:27519736-27519736	C	intron_variant	MODIFIER	GCKR	2646	Transcript	XM_017003797.1	protein_coding	-	2021-11-12	-	-	-	-	-	-	-	rs780093,CR126394	-	1	-	EntrezGene	-	-	-	-	-	-	T	T	-	-	-	0.7085	-	-	1,1	27917368,21188353,27329260,20570916,26833098,28419997,26780889,21102463,21565292,26833210,19503597,29855200,20884846,22229870,26427508,26115082,22396665,26290326,21386085,25023634,26374098,22395765,28932319,30352097,30527264,28683826,26379859,28298293,28829991,22829776,26714568,22753387,25477900,23362303,24385677,24094743,29743933,31729369,30595370,31217584,31015401,31766143,31690987,31699712,318…	-	-	-	-	-	1.419	0.013087	0.325
rs1379316865	2:27521498-27521506	TTTTTTTTT	intron_variant	MODIFIER	GCKR	2646	Transcript	NM_001486.4	protein_coding	-	17/18	-	-	-	-	-	-	-	rs373060500	-	1	-	EntrezGene	-	-	-	-	-	-	TTTTTTTTTTTTTTTTT	TTTTTTTTTTTTTTTTT	-	-	-	-	-	-	-	-	-	-	-	-	-	-	-	0.325
rs1379316865	2:27521498-27521506	TTTTTTTTTTTTTT	intron_variant	MODIFIER	GCKR	2646	Transcript	NM_001486.4	protein_coding	-	17/18	-	-	-	-	-	-	-	rs373060500	-	1	-	EntrezGene	-	-	-	-	-	-	TTTTTTTTTTTTTTTTT	TTTTTTTTTTTTTTTTT	-	-	-	-	-	-	-	-	-	-	-	-	-	0.933	-0.075292	0.325
rs1379316865	2:27521498-27521506	TTTTTTTTTTTTTTT	intron_variant	MODIFIER	GCKR	2646	Transcript	NM_001486.4	protein_coding	-	17/18	-	-	-	-	-	-	-	rs373060500	-	1	-	EntrezGene	-	-	-	-	-	-	TTTTTTTTTTTTTTTTT	TTTTTTTTTTTTTTTTT	-	-	-	-	-	-	-	-	-	-	-	-	-	0.893	-0.084578	0.325
rs1379316865	2:27521498-27521506	TTTTTTTTTTTTTTTT	intron_variant	MODIFIER	GCKR	2646	Transcript	NM_001486.4	protein_coding	-	17/18	-	-	-	-	-	-	-	rs373060500	-	1	-	EntrezGene	-	-	-	-	-	-	TTTTTTTTTTTTTTTTT	TTTTTTTTTTTTTTTTT	-	-	-	-	-	-	-	-	-	-	-	-	-	0.356	-0.272691	0.325
rs1379316865	2:27521498-27521506	TTTTTTTTTTTTTTTTTT	intron_variant	MODIFIER	GCKR	2646	Transcript	NM_001486.4	protein_coding	-	17/18	-	-	-	-	-	-	-	rs373060500	-	1	-	EntrezGene	-	-	-	-	-	-	TTTTTTTTTTTTTTTTT	TTTTTTTTTTTTTTTTT	-	-	-	-	-	-	-	-	-	-	-	-	-	1.073	-0.045987	0.325
rs1379316865	2:27521498-27521506	TTTTTTTTTTTTTTTTTTT	intron_variant	MODIFIER	GCKR	2646	Transcript	NM_001486.4	protein_coding	-	17/18	-	-	-	-	-	-	-	rs373060500	-	1	-	EntrezGene	-	-	-	-	-	-	TTTTTTTTTTTTTTTTT	TTTTTTTTTTTTTTTTT	-	-	-	-	-	-	-	-	-	-	-	-	-	1.046	-0.051396	0.325
rs1379316865	2:27521498-27521506	TTTTTTTTTTTTTTTTTTTTTTT	intron_variant	MODIFIER	GCKR	2646	Transcript	NM_001486.4	protein_coding	-	17/18	-	-	-	-	-	-	-	rs373060500	-	1	-	EntrezGene	-	-	-	-	-	-	TTTTTTTTTTTTTTTTT	TTTTTTTTTTTTTTTTT	-	-	-	-	-	-	-	-	-	-	-	-	-	0.964	-0.068463	0.325
rs1379316865	2:27521498-27521506	TTTTTTTTT	intron_variant	MODIFIER	GCKR	2646	Transcript	XM_017003796.1	protein_coding	-	2021-12-13	-	-	-	-	-	-	-	rs373060500	-	1	-	EntrezGene	-	-	-	-	-	-	TTTTTTTTTTTTTTTTT	TTTTTTTTTTTTTTTTT	-	-	-	-	-	-	-	-	-	-	-	-	-	-	-	0.325
rs1379316865	2:27521498-27521506	TTTTTTTTTTTTTT	intron_variant	MODIFIER	GCKR	2646	Transcript	XM_017003796.1	protein_coding	-	2021-12-13	-	-	-	-	-	-	-	rs373060500	-	1	-	EntrezGene	-	-	-	-	-	-	TTTTTTTTTTTTTTTTT	TTTTTTTTTTTTTTTTT	-	-	-	-	-	-	-	-	-	-	-	-	-	0.933	-0.075292	0.325
rs1379316865	2:27521498-27521506	TTTTTTTTTTTTTTT	intron_variant	MODIFIER	GCKR	2646	Transcript	XM_017003796.1	protein_coding	-	2021-12-13	-	-	-	-	-	-	-	rs373060500	-	1	-	EntrezGene	-	-	-	-	-	-	TTTTTTTTTTTTTTTTT	TTTTTTTTTTTTTTTTT	-	-	-	-	-	-	-	-	-	-	-	-	-	0.893	-0.084578	0.325
rs1379316865	2:27521498-27521506	TTTTTTTTTTTTTTTT	intron_variant	MODIFIER	GCKR	2646	Transcript	XM_017003796.1	protein_coding	-	2021-12-13	-	-	-	-	-	-	-	rs373060500	-	1	-	EntrezGene	-	-	-	-	-	-	TTTTTTTTTTTTTTTTT	TTTTTTTTTTTTTTTTT	-	-	-	-	-	-	-	-	-	-	-	-	-	0.356	-0.272691	0.325
rs1379316865	2:27521498-27521506	TTTTTTTTTTTTTTTTTT	intron_variant	MODIFIER	GCKR	2646	Transcript	XM_017003796.1	protein_coding	-	2021-12-13	-	-	-	-	-	-	-	rs373060500	-	1	-	EntrezGene	-	-	-	-	-	-	TTTTTTTTTTTTTTTTT	TTTTTTTTTTTTTTTTT	-	-	-	-	-	-	-	-	-	-	-	-	-	1.073	-0.045987	0.325
[truncated: 2,062 more rows]
