# Supplementary material for: Genome-Wide Identification of Rare and Common Variants Driving Triglyceride Levels in a Nevada Population
Source: Front Genet. 2021 Mar 2;12:639418. doi: 10.3389/fgene.2021.639418 (PMC7982958; doi:10.3389/fgene.2021.639418)
Supplement: Supplementary file 3 [file Table_2.XLSX]

## Sheet: Trig.PheWAS.SigResults.MostCovs
Table S2. Significant associations of phenotype groups with triglyceride levels
Phecode	Description	Predictor	Beta	Standard Error	Odds Ratio	Association p-value	Ntotal	Ncases	Ncontrols	Phenotype Groups
272.12	Hyperglyceridemia	Triglycerides	0.0175629	0.000968165	1.01772	1.53012e-73	3283	592	2691	Endocrine/Metabolic
272.1	Hyperlipidemia	Triglycerides	0.0102555	0.000606852	1.01031	4.54042e-64	9147	6456	2691	Endocrine/Metabolic
272	Disorders of lipid metabolism	Triglycerides	0.0102458	0.000606778	1.0103	5.74504e-64	9153	6462	2691	Endocrine/Metabolic
272.13	Mixed hyperlipidemia	Triglycerides	0.0110199	0.000736725	1.01108	1.38217e-50	5000	2309	2691	Endocrine/Metabolic
272.11	Hypercholesterolemia	Triglycerides	0.00825149	0.000689038	1.00829	4.78233e-33	5704	3013	2691	Endocrine/Metabolic
401.1	Essential hypertension	Triglycerides	0.00341119	0.000418123	1.00342	3.39678e-16	9124	4398	4726	Circulatory System
401	Hypertension	Triglycerides	0.00336782	0.000417002	1.00337	6.67799e-16	9153	4427	4726	Circulatory System
316	Substance addiction and disorders	Triglycerides	0.00393083	0.00056244	1.00394	2.77071e-12	6748	613	6135	Mental Disorders
573.9	Abnormal serum enzyme levels	Triglycerides	0.0032057	0.000504152	1.00321	2.03614e-10	7593	733	6860	Digestive
318	Tobacco use disorder	Triglycerides	0.00225109	0.000363776	1.00225	6.08857e-10	8788	2653	6135	Mental Disorders
571.5	Other chronic nonalcoholic liver disease	Triglycerides	0.00278276	0.000467769	1.00279	2.69767e-09	7896	1036	6860	Digestive
296.2	Depression	Triglycerides	0.00239293	0.000403993	1.0024	3.1576e-09	6804	2654	4150	Mental Disorders
571	Chronic liver disease and cirrhosis	Triglycerides	0.00274707	0.000464306	1.00275	3.28872e-09	7920	1060	6860	Digestive
296	Mood disorders	Triglycerides	0.00231169	0.000399328	1.00231	7.08236e-09	6953	2803	4150	Mental Disorders
573.3	Hepatomegaly	Triglycerides	0.0036802	0.000644997	1.00369	1.15823e-08	7206	346	6860	Digestive
296.22	Major depressive disorder	Triglycerides	0.00230866	0.000406754	1.00231	1.38035e-08	6732	2582	4150	Mental Disorders
573.6	Elevated transaminase/lactic acid or LDH	Triglycerides	0.00311734	0.000556821	1.00312	2.16267e-08	7405	545	6860	Digestive
300	Anxiety disorders	Triglycerides	0.00210446	0.00037826	1.00211	2.64382e-08	7669	3519	4150	Mental Disorders
250.4	Abnormal glucose	Triglycerides	0.00236882	0.00042683	1.00237	2.86009e-08	8499	3257	5242	Endocrine/Metabolic
585.33	Chronic Kidney Disease, Stage III	Triglycerides	0.00308206	0.000575806	1.00309	8.6699e-08	7550	714	6836	Genitourinary
300.1	Anxiety disorder	Triglycerides	0.00208666	0.000390993	1.00209	9.45906e-08	7194	3044	4150	Mental Disorders
250.41	Impaired fasting glucose	Triglycerides	0.00255718	0.000479943	1.00256	9.92465e-08	7193	1951	5242	Endocrine/Metabolic
288.1	Decreased white blood cell count	Triglycerides	-0.00476063	0.000900732	0.995251	1.25504e-07	7208	681	6527	Hematopoietic
250.42	Other abnormal glucose	Triglycerides	0.00252723	0.000487693	1.00253	2.195e-07	7471	2229	5242	Endocrine/Metabolic
585.3	Chronic renal failure [CKD]	Triglycerides	0.00271314	0.00053064	1.00272	3.17162e-07	7698	862	6836	Genitourinary
327.3	Sleep apnea	Triglycerides	0.00218402	0.0004275	1.00219	3.24193e-07	7429	2015	5414	Neurological
288.11	Neutropenia	Triglycerides	-0.00690861	0.00137697	0.993115	5.24143e-07	6861	334	6527	Hematopoietic
327	Sleep disorders	Triglycerides	0.00186837	0.000376586	1.00187	7.00073e-07	8272	2858	5414	Neurological
530.9	Heartburn	Triglycerides	0.00205675	0.000422472	1.00206	1.12523e-06	7096	1631	5465	Digestive
327.4	Insomnia	Triglycerides	0.00188087	0.000407622	1.00188	3.94511e-06	7617	2203	5414	Neurological
401.22	Hypertensive chronic kidney disease	Triglycerides	0.00426509	0.000925754	1.00427	4.08217e-06	5037	311	4726	Circulatory System
301	Personality disorders	Triglycerides	0.00572658	0.00125386	1.00574	4.94348e-06	4192	42	4150	Mental Disorders
327.32	Obstructive sleep apnea	Triglycerides	0.00205438	0.000457266	1.00206	7.03133e-06	7016	1602	5414	Neurological
275.6	Hypercalcemia	Triglycerides	0.00326209	0.000735094	1.00327	9.09426e-06	8604	295	8309	Endocrine/Metabolic
743.12	Senile osteoporosis	Triglycerides	-0.00514965	0.00117776	0.994864	1.22873e-05	7633	531	7102	Musculoskeletal
300.11	Generalized anxiety disorder	Triglycerides	0.00225625	0.000516103	1.00226	1.23284e-05	5240	1090	4150	Mental Disorders
585	Renal failure	Triglycerides	0.0020883	0.000480087	1.00209	1.36245e-05	7960	1124	6836	Genitourinary
272.9	Unspecified disorder of lipid metabolism	Triglycerides	0.00677683	0.00155903	1.0068	1.38131e-05	2808	117	2691	Endocrine/Metabolic
274.11	Gouty arthropathy	Triglycerides	0.00276768	0.000642456	1.00277	1.64759e-05	8958	365	8593	Endocrine/Metabolic
585.1	Acute renal failure	Triglycerides	0.00264451	0.000634812	1.00265	3.10238e-05	7240	404	6836	Genitourinary
401.3	Other hypertensive complications	Triglycerides	0.00319737	0.000771982	1.0032	3.44632e-05	5215	489	4726	Circulatory System
327.41	Organic or persistent insomnia	Triglycerides	0.002286	0.000555056	1.00229	3.8134e-05	6276	862	5414	Neurological
401.2	Hypertensive heart/renal disease	Triglycerides	0.00313732	0.00076708	1.00314	4.31459e-05	5384	658	4726	Circulatory System
317	Alcohol-related disorders	Triglycerides	0.00263409	0.000644244	1.00264	4.33878e-05	6658	523	6135	Mental Disorders
789	Nausea and vomiting	Triglycerides	0.0015358	0.00037739	1.00154	4.7105e-05	9153	2169	6984	Symptoms
300.12	Agoraphobia and Panic Disorder	Triglycerides	0.00318511	0.000786005	1.00319	5.07218e-05	4441	291	4150	Mental Disorders
274.1	Gout	Triglycerides	0.0023308	0.00057642	1.00233	5.26425e-05	9115	522	8593	Endocrine/Metabolic
274	Gout and other crystal arthropathies	Triglycerides	0.00225813	0.000567117	1.00226	6.84015e-05	9153	560	8593	Endocrine/Metabolic
530.11	GERD	Triglycerides	0.0014547	0.000369189	1.00146	8.13898e-05	8421	2956	5465	Digestive
530	Diseases of esophagus	Triglycerides	0.00141428	0.000361112	1.00142	8.98578e-05	8593	3128	5465	Digestive
530.1	Esophagitis	Triglycerides	0.00139032	0.000365175	1.00139	0.000140502	8529	3064	5465	Digestive
733	Bone/Cartilage Disorders	Triglycerides	-0.00232655	0.000616603	0.997676	0.000161187	7740	1761	5979	Musculoskeletal
411.3	Angina pectoris	Triglycerides	0.00250739	0.000665082	1.00251	0.000163217	7620	422	7198	Circulatory System
523.3	Periodontitis (acute or chronic)	Triglycerides	0.00354665	0.000955504	1.00355	0.00020578	8041	118	7923	Digestive
454	Varicose veins	Triglycerides	-0.00389601	0.00105398	0.996112	0.000218616	6768	367	6401	Circulatory System
523.31	Acute periodontitis	Triglycerides	0.00353094	0.000960554	1.00354	0.000236972	8040	117	7923	Digestive
317.1	Alcoholism	Triglycerides	0.00259725	0.000722784	1.0026	0.000326387	6513	378	6135	Mental Disorders
573.7	Abnormal results of function study of liver	Triglycerides	0.00238652	0.00066716	1.00239	0.000347384	7251	391	6860	Digestive
703.1	Ingrowing nail	Triglycerides	0.00300205	0.000841718	1.00301	0.000361677	8406	179	8227	Dermatologic
994.21	Septic shock	Triglycerides	0.00393303	0.00110465	1.00394	0.000370246	8804	65	8739	Injuries
590	Pyelonephritis	Triglycerides	0.0028768	0.000813199	1.00288	0.00040374	6205	270	5935	Genitourinary
536	Disorders of function of stomach	Triglycerides	0.00143924	0.000417428	1.00144	0.000565027	8882	1519	7363	Digestive
276.41	Acidosis	Triglycerides	0.00240073	0.000698623	1.0024	0.000589544	7323	317	7006	Endocrine/Metabolic
536.8	Dyspepsia and other specified disorders of function of stomach	Triglycerides	0.00143797	0.000423676	1.00144	0.000688717	8824	1461	7363	Digestive
1010	Chronic viral hepatitis	Triglycerides	-0.00126454	0.000372799	0.998736	0.000693769	9153	7036	2117	Infectious Diseases
579	Other symptoms involving abdomen and pelvis	Triglycerides	0.00204607	0.000607584	1.00205	0.000758411	8256	494	7762	Digestive
296.1	Bipolar	Triglycerides	0.00241313	0.000718778	1.00242	0.000787167	4501	351	4150	Mental Disorders
355.1	Chronic pain syndrome	Triglycerides	0.002384	0.000713077	1.00239	0.000828014	7970	329	7641	Neurological
454.1	Varicose veins of lower extremity	Triglycerides	-0.00370903	0.0011145	0.996298	0.000874832	6727	326	6401	Circulatory System
276.4	Acid-base balance disorder	Triglycerides	0.00229552	0.000692651	1.0023	0.000919362	7338	332	7006	Endocrine/Metabolic
300.4	Dysthymic disorder	Triglycerides	0.00212891	0.000649785	1.00213	0.00105167	4665	515	4150	Mental Disorders
743.11	Osteoporosis NOS	Triglycerides	-0.00243913	0.000746921	0.997564	0.00109241	8215	1113	7102	Musculoskeletal
564.1	Irritable Bowel Syndrome	Triglycerides	0.00215902	0.000661314	1.00216	0.00109566	5788	496	5292	Digestive
357	Inflammatory and toxic neuropathy	Triglycerides	0.00178021	0.00054646	1.00178	0.00112315	8959	692	8267	Neurological
965.1	Opiates affecting therapy	Triglycerides	0.00167286	0.000514842	1.00167	0.00115706	7143	958	6185	Injuries
271.3	Intestinal disaccharidase deficiencies and disaccharide malabsorption	Triglycerides	0.0016298	0.000502103	1.00163	0.00117064	9138	857	8281	Endocrine/Metabolic
562.2	Diverticulitis	Triglycerides	0.00239794	0.000741717	1.0024	0.00122514	5661	369	5292	Digestive
558	Noninfectious gastroenteritis	Triglycerides	0.00167525	0.000524149	1.00168	0.0013928	6164	872	5292	Digestive
402	Elevated BP	Triglycerides	0.00174575	0.000546315	1.00175	0.00139587	9153	704	8449	Circulatory System
579.2	Splenomegaly	Triglycerides	0.00260969	0.000820465	1.00261	0.00146897	7940	178	7762	Digestive
418	Nonspecific chest pain	Triglycerides	0.0011012	0.000347102	1.0011	0.00151104	9128	3062	6066	Circulatory System
364	Corneal opacity and other disorders of cornea	Triglycerides	-0.0144825	0.00461411	0.985622	0.00169671	8511	40	8471	Sense Organs
561.1	Diarrhea	Triglycerides	0.00126573	0.00040394	1.00127	0.00172752	9153	1659	7494	Digestive
271	Disorders of carbohydrate transport and metabolism	Triglycerides	0.00155662	0.000500951	1.00156	0.00188791	9153	872	8281	Endocrine/Metabolic
522	Diseases of pulp and periapical tissues	Triglycerides	0.00269166	0.000867417	1.0027	0.0019152	8099	176	7923	Digestive
972	Poisoning affecting the cardiovascular system	Triglycerides	0.00385374	0.00125289	1.00386	0.00209877	6262	77	6185	Injuries
443.9	Peripheral vascular disease, unspecified	Triglycerides	0.0025249	0.000821234	1.00253	0.00210841	7798	268	7530	Circulatory System
522.5	Periapical abscess	Triglycerides	0.00267074	0.000869571	1.00267	0.00213111	8098	175	7923	Digestive
585.31	Renal dialysis	Triglycerides	0.00348921	0.00113705	1.0035	0.00215025	6905	69	6836	Genitourinary
523	Gingival and periodontal diseases	Triglycerides	0.00288046	0.000940591	1.00288	0.00219577	8071	148	7923	Digestive
427.7	Tachycardia NOS	Triglycerides	0.00170099	0.000556536	1.0017	0.00224023	6394	642	5752	Circulatory System
327.71	Restless legs syndrome	Triglycerides	0.00242523	0.000795104	1.00243	0.00228687	5778	364	5414	Neurological
250.2	Type 2 diabetes	Triglycerides	0.00397782	0.00130829	1.00399	0.00236208	6798	1556	5242	Endocrine/Metabolic
585.34	Chronic Kidney Disease, Stage IV	Triglycerides	0.00368118	0.00122873	1.00369	0.00273613	6910	74	6836	Genitourinary
269	Proteinuria	Triglycerides	0.00213931	0.000714534	1.00214	0.00275355	8897	277	8620	Endocrine/Metabolic
765	Cervical radiculitis	Triglycerides	0.00174728	0.000585903	1.00175	0.00286183	7365	627	6738	Symptoms
743.1	Osteoporosis	Triglycerides	-0.00216319	0.000726469	0.997839	0.00290448	8242	1140	7102	Musculoskeletal
550.5	Ventral hernia	Triglycerides	0.00227026	0.000764262	1.00227	0.00297296	7999	262	7737	Digestive
516	Abnormal sputum	Triglycerides	0.00285871	0.000964792	1.00286	0.0030462	9153	150	9003	Respiratory
411	Ischemic Heart Disease	Triglycerides	0.00133142	0.000451473	1.00133	0.00318744	8779	1581	7198	Circulatory System
653	Problems associated with amniotic cavity and membranes	Triglycerides	0.00438472	0.00149809	1.00439	0.00342381	9005	84	8921	Pregnancy Complications
512.9	Other dyspnea	Triglycerides	0.00123211	0.00042271	1.00123	0.00355933	6029	2378	3651	Respiratory
327.1	Hypersomnia	Triglycerides	0.00208887	0.000718455	1.00209	0.00364386	5820	406	5414	Neurological
316.1	Polyneuropathy due to drugs	Triglycerides	0.00501629	0.00172705	1.00503	0.00367794	6184	49	6135	Mental Disorders
859	Complication of an implant/internal device	Triglycerides	0.00372054	0.00128271	1.00373	0.00372532	8784	62	8722	Injuries
681.1	Cellulitis and abscess of fingers/toes	Triglycerides	0.00198963	0.000688381	1.00199	0.00384875	7509	359	7150	Dermatologic
