# Supplementary material for: Genome-Wide Identification of Rare and Common Variants Driving Triglyceride Levels in a Nevada Population
Source: Front Genet. 2021 Mar 2;12:639418. doi: 10.3389/fgene.2021.639418 (PMC7982958; doi:10.3389/fgene.2021.639418)
Supplement: Supplementary file 4 [file Table_3.XLSX]

## Sheet: GenotypePhewasResults_Feb42021
			Table S3. Analysis of 760,914 phenotype-genotype associations
Variant	rsID	Gene	Phenotype Group	Beta	p-value of Genotype in Model	p-value of Fisher Exact (Allelic) Test	Power of Fisher Test	OR of Minor Allele	Num Cases	Num Controls	Covariates
chr11.116792991.G.A	rs662799	NA	Hyperglyceridemia	0.83523	1.13961e-08	3.73867e-06	0.999	1.66471	592	2690	age, sex, BMI, DM2, meds, PC1-PC4
chr11.116791110.T.C	rs2072560	APOA5	Hyperglyceridemia	0.824548	2.3871e-08	4.70024e-06	0.993	1.67047	592	2691	age, sex, BMI, DM2, meds, PC1-PC4
chr11.116778201.G.C	rs964184	ZPR1	Hyperglyceridemia	0.630272	2.54611e-08	1.06575e-09	1	1.62782	592	2690	age, sex, BMI, DM2, meds, PC1-PC4
chr11.116781707.G.A	rs6589566	ZPR1	Hyperglyceridemia	0.820432	2.64804e-08	9.99683e-06	0.997	1.61464	558	2511	age, sex, BMI, DM2, meds, PC1-PC4
chr11.116769521.A.G	rs6589565	BUD13	Hyperglyceridemia	0.811624	3.36816e-08	1.14215e-05	0.998	1.61814	588	2670	age, sex, BMI, DM2, meds, PC1-PC4
chr11.116782580.C.T	rs2075290	ZPR1	Hyperglyceridemia	0.778666	4.75949e-08	4.49444e-06	0.997	1.62278	553	2574	age, sex, BMI, DM2, meds, PC1-PC4
chr11.116789970.G.A	rs2266788	APOA5	Hyperglyceridemia	0.778774	8.00847e-08	9.77564e-06	1	1.61171	592	2691	age, sex, BMI, DM2, meds, PC1-PC4
chr11.118504857.G.A	rs143843795	KMT2A	Subdural hemorrhage	4.69824	9.7865e-08	0.000819217	0.846	59.935	39	7995	age, sex, BMI, DM2, meds, PC1-PC4
chr11.116736721.C.T	rs1558861	NA	Hyperglyceridemia	0.76001	1.38461e-07	3.94729e-05	0.995	1.55676	592	2691	age, sex, BMI, DM2, meds, PC1-PC4
chr11.116752497.TA.T	rs1223100496	BUD13	Hyperglyceridemia	0.594853	1.40624e-07	1.7945e-08	1	1.55763	589	2667	age, sex, BMI, DM2, meds, PC1-PC4
chr11.116741017.C.G	rs9326246	NA	Hyperglyceridemia	0.759026	1.42982e-07	3.94729e-05	0.991	1.55676	592	2691	age, sex, BMI, DM2, meds, PC1-PC4
chr11.116754011.C.G	rs7930786	BUD13	Hyperglyceridemia	0.823929	1.70854e-07	2.08121e-05	0.998	1.6579	470	2243	age, sex, BMI, DM2, meds, PC1-PC4
chr5.39288783.C.T	rs137891079	C9	Cerebral atherosclerosis	4.68476	2.47937e-07	0.000329615	0.888	93.0239	20	7990	age, sex, BMI, DM2, meds, PC1-PC4
chr11.116768388.A.G	rs10790162	BUD13	Hyperglyceridemia	0.766469	3.90609e-07	7.71609e-05	0.993	1.55315	494	2183	age, sex, BMI, DM2, meds, PC1-PC4
chr22.30364458.A.G	rs78307446	CCDC157	Postlaminectomy syndrome	3.82872	6.4253e-07	0.000795117	0.802	21.7674	118	5930	age, sex, BMI, DM2, meds, PC1-PC4
chr11.116776891.C.T	rs2160669	ZPR1	Hyperglyceridemia	0.727984	8.48229e-07	1.76748e-05	0.996	1.60093	510	2247	age, sex, BMI, DM2, meds, PC1-PC4
chr11.55811706.A.G	rs139708815	OR5L1	Fibrosclerosis of breast	4.99859	1.47207e-06	0.000584498	0.867	71.797	25	6061	age, sex, BMI, DM2, meds, PC1-PC4
chr4.185592605.G.A	rs114794819	SORBS2	Thyroid cyst	5.02003	1.48021e-06	0.00262495	0.626	32.9288	49	5547	age, sex, BMI, DM2, meds, PC1-PC4
chr12.32062627.G.A	rs111562458	LOC107984473	Other disorders of urethra and urinary tract	4.39217	2.34836e-06	0.00176799	0.688	40.2384	59	8188	age, sex, BMI, DM2, meds, PC1-PC4
chr5.39288783.C.T	rs137891079	C9	Pelvic peritoneal adhesions, female (postoperative) (postinfection)	4.477	2.83e-06	0.00272491	0.641	30.6243	55	8284	age, sex, BMI, DM2, meds, PC1-PC4
chr4.90596189.G.A	rs115691871	CCSER1	Encephalitis, non-infectious	4.12785	3.03453e-06	0.000772664	0.844	60.4604	38	8973	age, sex, BMI, DM2, meds, PC1-PC4
chr4.90574677.C.T	rs116088426	CCSER1	Encephalitis, non-infectious	4.10717	3.41827e-06	0.000805929	0.84	59.1819	38	8783	age, sex, BMI, DM2, meds, PC1-PC4
chr11.116736050.G.A	rs1974718	NA	Hyperglyceridemia	0.697733	3.54439e-06	5.42252e-05	0.995	1.57618	578	2637	age, sex, BMI, DM2, meds, PC1-PC4
chr16.84023913.C.A	rs142893706	SLC38A8	Secondary thrombocytopenia	3.80594	3.75175e-06	0.00353571	0.608	26.5481	42	6007	age, sex, BMI, DM2, meds, PC1-PC4
chr4.90596189.G.A	rs115691871	CCSER1	Encephalitis	4.03495	4.02336e-06	0.00112753	0.814	49.655	46	8973	age, sex, BMI, DM2, meds, PC1-PC4
chr4.90567083.C.A	rs143559249	CCSER1	Encephalitis, non-infectious	4.09649	4.17343e-06	0.000942408	0.829	53.6903	38	8970	age, sex, BMI, DM2, meds, PC1-PC4
chr4.90580782.C.T	rs115856833	CCSER1	Encephalitis, non-infectious	4.09618	4.17923e-06	0.000942821	0.826	53.6783	38	8968	age, sex, BMI, DM2, meds, PC1-PC4
chr20.61531775.C.T	rs58475007	CDH4	Acquired coagulation factor deficiency	3.23761	4.19982e-06	0.000962787	0.822	17.553	37	5421	age, sex, BMI, DM2, meds, PC1-PC4
chr16.84023913.C.A	rs142893706	SLC38A8	Septic shock	3.67099	4.23505e-06	0.0041223	0.62	24.4458	53	7010	age, sex, BMI, DM2, meds, PC1-PC4
chr7.6016273.C.G	rs150718518	AIMP2	Obstruction of bile duct	3.71719	4.43364e-06	0.00163872	0.681	38.6195	26	7266	age, sex, BMI, DM2, meds, PC1-PC4
chr4.90574677.C.T	rs116088426	CCSER1	Encephalitis	4.01407	4.53408e-06	0.00117591	0.783	48.7173	46	8783	age, sex, BMI, DM2, meds, PC1-PC4
chr1.36784454.G.A	rs78437162	NA	Nephritis and nephropathy in diseases classified elsewhere	4.67963	4.62476e-06	0.00476268	0.632	24.7108	93	6832	age, sex, BMI, DM2, meds, PC1-PC4
chr1.36787147.G.A	rs114593704	NA	Nephritis and nephropathy in diseases classified elsewhere	4.67947	4.62656e-06	0.00476402	0.617	24.7072	93	6831	age, sex, BMI, DM2, meds, PC1-PC4
chr4.90567083.C.A	rs143559249	CCSER1	Encephalitis	4.01755	4.72046e-06	0.00137442	0.748	44.1938	46	8970	age, sex, BMI, DM2, meds, PC1-PC4
chr4.90580782.C.T	rs115856833	CCSER1	Encephalitis	4.01722	4.72822e-06	0.00137502	0.752	44.1839	46	8968	age, sex, BMI, DM2, meds, PC1-PC4
chr12.123470716.G.A	rs116406654	SNRNP35_RILPL1	Atherosclerosis of native arteries of the extremities	5.08558	4.94252e-06	0.00256432	0.66	32.062	51	7230	age, sex, BMI, DM2, meds, PC1-PC4
chr11.116781775.A.G	rs7483863	ZPR1	Hyperglyceridemia	1.13628	5.19192e-06	0.000430278	0.966	1.94835	135	614	age, sex, BMI, DM2, meds, PC1-PC4
chr20.61531775.C.T	rs58475007	CDH4	Throat pain	2.82006	5.69762e-06	0.000300438	0.894	15.4581	64	3126	age, sex, BMI, DM2, meds, PC1-PC4
chr11.116786845.C.T	rs3741298	ZPR1	Benign neoplasm of brain, cranial nerves, meninges	-1.49631	6.09518e-06	5.18183e-06	1	0.283513	81	9011	age, sex, BMI, DM2, meds, PC1-PC4
chr11.116714271.C.T	rs4938303	NA	GERD	-0.180375	6.40527e-06	0.00365273	0.971	0.898943	2648	4934	age, sex, BMI, DM2, meds, PC1-PC4
chr11.116714271.C.T	rs4938303	NA	Esophagitis	-0.176209	7.85743e-06	0.00341911	0.978	0.899377	2745	4934	age, sex, BMI, DM2, meds, PC1-PC4
chr8.83797063.G.T	rs28892436	NA	Cancer of larynx, pharynx, nasal cavities	6.09658	7.87152e-06	0.0303311	0.619	36.5715	28	9079	age, sex, BMI, DM2, meds, PC1-PC4
chr5.178524906.T.C	rs28699028	COL23A1	Intracranial hemorrhage (injury)	3.96503	1.02487e-05	0.00094895	0.783	52.8764	34	8756	age, sex, BMI, DM2, meds, PC1-PC4
chr7.838795.T.C	rs77466627	SUN1	Cardiac complications, not elsewhere classified	4.73204	1.05054e-05	0.00245249	0.663	33.306	59	7743	age, sex, BMI, DM2, meds, PC1-PC4
chr14.91224705.T.C	rs116271183	DGLUCY	Disorders of lacrimal system	2.9885	1.06622e-05	0.00132923	0.833	15.7688	26	3626	age, sex, BMI, DM2, meds, PC1-PC4
chr5.178469024.C.T	rs7709200	COL23A1	Intracranial hemorrhage (injury)	3.94676	1.13046e-05	0.00111768	0.768	48.1157	34	8760	age, sex, BMI, DM2, meds, PC1-PC4
chr12.121236795.G.A	rs73403877	NA	Pituitary hypofunction	4.38654	1.13218e-05	0.000764909	0.843	69.6078	54	7402	age, sex, BMI, DM2, meds, PC1-PC4
chr10.24218181.T.TA	rs947056517	KIAA1217	Diseases of pancreas	3.36315	1.13294e-05	0.00258463	0.804	14.2426	268	8865	age, sex, BMI, DM2, meds, PC1-PC4
Variant	rsID	Gene	Phenotype Group	Beta	p-value of Genotype in Model	p-value of Fisher Exact (Allelic) Test	Power of Fisher Test	OR of Minor Allele	Num Cases	Num Controls	Covariates
chr11.116778201.G.C	rs964184	ZPR1	Hyperglyceridemia	0.652339	1.04398e-12	1.06575e-09	1	1.62782	592	2690	age, sex, BMI, PC1-PC4
chr11.116752497.TA.T	rs1223100496	BUD13	Hyperglyceridemia	0.611383	2.27928e-11	1.7945e-08	1	1.55763	589	2667	age, sex, BMI, PC1-PC4
chr11.116786845.C.T	rs3741298	ZPR1	Hyperglyceridemia	0.454238	3.3576e-08	2.91194e-05	0.997	1.34347	591	2688	age, sex, BMI, PC1-PC4
chr11.118504857.G.A	rs143843795	KMT2A	Subdural hemorrhage	4.76023	5.01365e-08	0.000819217	0.807	59.935	39	7995	age, sex, BMI, PC1-PC4
chr11.116733008.C.A	rs12272004	NA	Hyperglyceridemia	0.652327	1.16561e-07	4.02469e-06	0.999	1.65306	588	2675	age, sex, BMI, PC1-PC4
chr5.39288783.C.T	rs137891079	C9	Cerebral atherosclerosis	4.65903	1.5165e-07	0.000329615	0.88	93.0239	20	7990	age, sex, BMI, PC1-PC4
chr11.116766430.C.T	rs12294259	BUD13	Hyperglyceridemia	0.685754	1.8237e-07	1.42392e-06	1	1.75396	541	2499	age, sex, BMI, PC1-PC4
chr11.116792991.G.A	rs662799	NA	Hyperglyceridemia	0.62981	2.63132e-07	3.73867e-06	0.998	1.66471	592	2690	age, sex, BMI, PC1-PC4
chr4.90574677.C.T	rs116088426	CCSER1	Encephalitis, non-infectious	4.37792	2.93927e-07	0.000805929	0.843	59.1819	38	8783	age, sex, BMI, PC1-PC4
chr11.116791110.T.C	rs2072560	APOA5	Hyperglyceridemia	0.632552	3.2732e-07	4.70024e-06	1	1.67047	592	2691	age, sex, BMI, PC1-PC4
chr11.116786874.C.CA	rs140050044	ZPR1	Hyperglyceridemia	0.62896	5.78741e-07	4.16131e-06	0.997	1.67946	591	2691	age, sex, BMI, PC1-PC4
chr11.116748357.C.G	rs28927680	BUD13	Hyperglyceridemia	0.628271	5.97828e-07	3.91105e-06	0.999	1.66915	592	2691	age, sex, BMI, PC1-PC4
chr11.116784884.G.A	rs35120633	ZPR1	Hyperglyceridemia	0.63301	6.06377e-07	2.85787e-06	0.998	1.69617	592	2691	age, sex, BMI, PC1-PC4
chr4.90574677.C.T	rs116088426	CCSER1	Encephalitis	4.22445	6.67394e-07	0.00117591	0.796	48.7173	46	8783	age, sex, BMI, PC1-PC4
chr4.185592605.G.A	rs114794819	SORBS2	Thyroid cyst	5.07116	8.20889e-07	0.00262495	0.654	32.9288	49	5547	age, sex, BMI, PC1-PC4
chr11.116789970.G.A	rs2266788	APOA5	Hyperglyceridemia	0.59218	8.24822e-07	9.77564e-06	1	1.61171	592	2691	age, sex, BMI, PC1-PC4
chr11.116763146.G.A	rs11820589	BUD13	Hyperglyceridemia	0.623141	1.08506e-06	5.45689e-06	0.998	1.66744	586	2670	age, sex, BMI, PC1-PC4
chr11.116791615.G.T	rs12287066	APOA5	Hyperglyceridemia	0.611975	1.10245e-06	3.28362e-06	1	1.68486	592	2691	age, sex, BMI, PC1-PC4
chr11.55811706.A.G	rs139708815	OR5L1	Fibrosclerosis of breast	5.04173	1.10955e-06	0.000584498	0.864	71.797	25	6061	age, sex, BMI, PC1-PC4
chr11.116781491.C.T	rs12286037	ZPR1	Hyperglyceridemia	0.615554	1.42481e-06	4.06116e-06	0.999	1.68187	581	2634	age, sex, BMI, PC1-PC4
chr11.116762240.C.T	rs57641217	BUD13	Hyperglyceridemia	0.6124	1.46408e-06	3.10244e-06	0.999	1.68479	583	2663	age, sex, BMI, PC1-PC4
chr5.101331953.T.C	rs74538423	NA	Nephritis and nephropathy in diseases classified elsewhere	3.86337	1.59444e-06	0.000196891	0.797	36.712	92	6659	age, sex, BMI, PC1-PC4
chr11.116755542.G.A	rs11825181	BUD13	Hyperglyceridemia	0.612077	1.80987e-06	1.21176e-05	0.994	1.64266	586	2657	age, sex, BMI, PC1-PC4
chr11.116776891.C.T	rs2160669	ZPR1	Hyperglyceridemia	0.58284	1.94422e-06	1.76748e-05	0.997	1.60093	510	2247	age, sex, BMI, PC1-PC4
chr11.116754011.C.G	rs7930786	BUD13	Hyperglyceridemia	0.6248	2.41956e-06	2.08121e-05	0.995	1.6579	470	2243	age, sex, BMI, PC1-PC4
chr20.61531775.C.T	rs58475007	CDH4	Acquired coagulation factor deficiency	3.25164	2.67069e-06	0.000962787	0.828	17.553	37	5421	age, sex, BMI, PC1-PC4
chr11.116778419.G.A	rs11823543	ZPR1	Hyperglyceridemia	0.587636	2.75088e-06	5.19457e-06	0.996	1.6647	577	2638	age, sex, BMI, PC1-PC4
chr11.116781775.A.G	rs7483863	ZPR1	Hyperglyceridemia	1.0125	2.83044e-06	0.000430278	0.975	1.94835	135	614	age, sex, BMI, PC1-PC4
chr12.121236795.G.A	rs73403877	NA	Pituitary hypofunction	4.23101	2.84634e-06	0.000764909	0.818	69.6078	54	7402	age, sex, BMI, PC1-PC4
chr22.30364458.A.G	rs78307446	CCDC157	Postlaminectomy syndrome	3.58327	3.07722e-06	0.000795117	0.799	21.7674	118	5930	age, sex, BMI, PC1-PC4
chr4.90574677.C.T	rs116088426	CCSER1	Asphyxia/Hypoxemia	3.36543	3.24196e-06	0.000209907	0.893	14.5894	574	8345	age, sex, BMI, PC1-PC4
chr10.6253597.A.G	rs189492838	PFKFB3	Other specified disorders involving the immune mechanism	3.79486	3.60075e-06	0.00139523	0.769	42.8982	25	6199	age, sex, BMI, PC1-PC4
chr20.61531775.C.T	rs58475007	CDH4	Throat pain	2.84985	3.66045e-06	0.000300438	0.89	15.4581	64	3126	age, sex, BMI, PC1-PC4
chr5.39288783.C.T	rs137891079	C9	Pelvic peritoneal adhesions, female (postoperative) (postinfection)	4.37303	3.87382e-06	0.00272491	0.629	30.6243	55	8284	age, sex, BMI, PC1-PC4
chr7.6016273.C.G	rs150718518	AIMP2	Obstruction of bile duct	3.70315	4.25861e-06	0.00163872	0.7	38.6195	26	7266	age, sex, BMI, PC1-PC4
chr5.178524906.T.C	rs28699028	COL23A1	Intracranial hemorrhage (injury)	4.03282	5.01667e-06	0.00094895	0.814	52.8764	34	8756	age, sex, BMI, PC1-PC4
chr5.178469024.C.T	rs7709200	COL23A1	Intracranial hemorrhage (injury)	4.01579	5.69316e-06	0.00111768	0.781	48.1157	34	8760	age, sex, BMI, PC1-PC4
chr11.116786845.C.T	rs3741298	ZPR1	Benign neoplasm of brain, cranial nerves, meninges	-1.49722	6.02269e-06	5.18183e-06	1	0.283513	81	9011	age, sex, BMI, PC1-PC4
chr3.37951102.T.C	rs75455318	CTDSPL	Obstructive chronic bronchitis	3.51531	6.29583e-06	9.42214e-06	0.965	19.6923	265	5222	age, sex, BMI, PC1-PC4
chr5.101331953.T.C	rs74538423	NA	End stage renal disease	4.20001	6.50532e-06	0.000870237	0.829	59.7455	38	6659	age, sex, BMI, PC1-PC4
chr11.116753885.C.A	rs61905108	BUD13	Althete's foot	1.09044	8.08961e-06	0.000124922	0.969	2.85141	92	7567	age, sex, BMI, PC1-PC4
chr2.37623763.C.T	rs78263038	NA	Infection/inflammation of internal prosthetic device; implant; and graft	3.69715	9.69949e-06	0.00208258	0.693	35.6255	57	8996	age, sex, BMI, PC1-PC4
chr11.116768388.A.G	rs10790162	BUD13	Hyperglyceridemia	0.553725	9.75071e-06	7.71609e-05	0.994	1.55315	494	2183	age, sex, BMI, PC1-PC4
Variant	rsID	Gene	Phenotype Group	Beta	p-value of Genotype in Model	p-value of Fisher Exact (Allelic) Test	Power of Fisher Test	OR of Minor Allele	Num Cases	Num Controls	Covariates
chr11.116778201.G.C	rs964184	ZPR1	Hyperglyceridemia	0.631042	1.31242e-12	1.06575e-09	1	1.62782	592	2690	age, sex, PC1-PC4
chr5.39288783.C.T	rs137891079	C9	Cerebral atherosclerosis	4.60645	1.61312e-07	0.000329615	0.858	93.0239	20	7990	age, sex, PC1-PC4
chr11.116789970.G.A	rs2266788	APOA5	Hyperglyceridemia	0.592991	4.14288e-07	9.77564e-06	0.996	1.61171	592	2691	age, sex, PC1-PC4
chr20.61531775.C.T	rs58475007	CDH4	Acquired coagulation factor deficiency	3.35538	9.70332e-07	0.000962787	0.819	17.553	37	5421	age, sex, PC1-PC4
chr5.101331953.T.C	rs74538423	NA	Nephritis and nephropathy in diseases classified elsewhere	3.70069	2.45852e-06	0.000196891	0.818	36.712	92	6659	age, sex, PC1-PC4
chr11.116768388.A.G	rs10790162	BUD13	Hyperglyceridemia	0.569347	2.92446e-06	7.71609e-05	0.992	1.55315	494	2183	age, sex, PC1-PC4
chr5.39288783.C.T	rs137891079	C9	Pelvic peritoneal adhesions, female (postoperative) (postinfection)	4.37869	3.44784e-06	0.00272491	0.622	30.6243	55	8284	age, sex, PC1-PC4
chr20.61531775.C.T	rs58475007	CDH4	Throat pain	2.80388	4.38582e-06	0.000300438	0.885	15.4581	64	3126	age, sex, PC1-PC4
chr5.178524906.T.C	rs28699028	COL23A1	Intracranial hemorrhage (injury)	4.03274	5.01315e-06	0.00094895	0.817	52.8764	34	8756	age, sex, PC1-PC4
chr5.101331953.T.C	rs74538423	NA	End stage renal disease	4.21624	5.5257e-06	0.000870237	0.82	59.7455	38	6659	age, sex, PC1-PC4
chr5.178469024.C.T	rs7709200	COL23A1	Intracranial hemorrhage (injury)	4.01578	5.68868e-06	0.00111768	0.795	48.1157	34	8760	age, sex, PC1-PC4
chr5.39288783.C.T	rs137891079	C9	Unspecified osteomyelitis	4.19598	1.02655e-05	0.00243397	0.663	38.3638	78	5922	age, sex, PC1-PC4
chr5.101331953.T.C	rs74538423	NA	Nephritis and nephropathy without mention of glomerulonephritis	3.23906	1.54809e-05	0.000775491	0.807	22.6817	148	6659	age, sex, PC1-PC4
chr20.61531775.C.T	rs58475007	CDH4	Thyroid cyst	2.79106	2.00826e-05	0.00177706	0.817	14.2735	41	4150	age, sex, PC1-PC4
chr5.39288783.C.T	rs137891079	C9	Osteomyelitis	4.05802	2.12904e-05	0.00314454	0.649	33.5672	89	5922	age, sex, PC1-PC4
chr5.39288783.C.T	rs137891079	C9	Osteomyelitis, periostitis, and other infections involving bone	4.00731	2.4535e-05	0.00328278	0.649	32.8232	91	5922	age, sex, PC1-PC4
