# Supplementary material for: Genome-Wide Identification of Rare and Common Variants Driving Triglyceride Levels in a Nevada Population
Source: Front Genet. 2021 Mar 2;12:639418. doi: 10.3389/fgene.2021.639418 (PMC7982958; doi:10.3389/fgene.2021.639418)
Supplement: Supplementary file 5 [file Table_4.xlsx]

## Sheet: Sheet1
Table S4. Demographics of the UKB Cohort
Cohort Size	35321
Age (years)	67.91 ± 7.86
Male (%)	16,315 (46.19)
DM2	2,017 (5.71)
Antihyperlipidemic agents	6,406 (18.14)
Mean BMI Values	27.38 ± 4.75
Mean Triglyceride Values	1.71 ± 0.98 mmol/L
	(151.45 ± 86.80 mg/dL)
