# Supplementary material for: Genome-Wide Identification of Rare and Common Variants Driving Triglyceride Levels in a Nevada Population
Source: Front Genet. 2021 Mar 2;12:639418. doi: 10.3389/fgene.2021.639418 (PMC7982958; doi:10.3389/fgene.2021.639418)
Supplement: Supplementary file 7 [file Table_6.xlsx]

## Sheet: PS.genes.annotated.TRIGS_feb520
Table S6. Published Associations of Significant Gene Collapse Hits
Gene	rsID	HG38_coordinates	Trait	Study	PMID	Ancestry	Year	Beta	SE	p	N	Unit	Dataset
EIF2B4	rs1058065	chr2:27364857	Triglycerides	GLGC	24097068	European	2013	-0.068	0.0128	1.6e-06	162543	IVNT	GLGC_TG_EUR_2013
EIF2B4	rs2280737	chr2:27366943	Triglycerides	GLGC	24097068	European	2013	0.0592	0.0034	3.094e-65	177705	IVNT	GLGC_TG_EUR_2013
EIF2B4	rs2280737	chr2:27366943	Triglycerides	GLGC	20686565	Mixed	2010	0.0611	0.0049	2.724e-37	96598	ZNAscore	GLGC_TG_Mixed_2010
EIF2B4	rs2280737	chr2:27366943	Triglycerides	Kathiresan S	19060906	European	2008	NA	NA	2.97e-09	19840	NA	GRASP
EIF2B4	rs2280737	chr2:27366943	Triglycerides	GLGC	20686565	Mixed	2010	NA	NA	2.724e-37	100184	NA	GRASP
EIF2B4	rs41288829	chr2:27367799	Triglycerides	GLGC	24097068	European	2013	0.0827	0.0147	5.811e-07	81398	IVNT	GLGC_TG_EUR_2013
EIF2B4	rs56402945	chr2:27368841	Triglycerides	GLGC	24097068	European	2013	-0.0631	0.0109	7.786e-08	86775	IVNT	GLGC_TG_EUR_2013
EIF2B4	rs80051818	chr2:27368937	Triglycerides	GLGC	24097068	European	2013	0.0531	0.0049	1.185e-24	86761	IVNT	GLGC_TG_EUR_2013
EIF2B4	rs7602534	chr2:27369556	Triglycerides	GLGC	24097068	European	2013	-0.0582	0.0035	4.225e-59	163998	IVNT	GLGC_TG_EUR_2013
EIF2B4	rs7602534	chr2:27369556	Triglycerides	GLGC	20686565	Mixed	2010	-0.0608	0.0049	2.559e-37	96598	ZNAscore	GLGC_TG_Mixed_2010
EIF2B4	rs7602534	chr2:27369556	Triglycerides	Kathiresan S	19060906	European	2008	NA	NA	4.96e-10	19840	NA	GRASP
EIF2B4	rs7602534	chr2:27369556	Triglycerides	GLGC	20686565	Mixed	2010	NA	NA	2.559e-37	100184	NA	GRASP
PPM1G	rs4582	chr2:27381412	Triglycerides	GLGC	24097068	European	2013	0.0533	0.0041	2.555e-35	113113	IVNT	GLGC_TG_EUR_2013
PPM1G	rs4582	chr2:27381412	Triglycerides	GLGC	20686565	Mixed	2010	0.0428	0.0077	2.583e-08	96598	ZNAscore	GLGC_TG_Mixed_2010
PPM1G	rs4582	chr2:27381412	Triglycerides	GLGC	20686565	Mixed	2010	NA	NA	2.583e-08	100184	NA	GRASP
PPM1G	rs2384629	chr2:27383231	Triglycerides	GLGC	24097068	European	2013	0.1277	0.0131	1.026e-21	85952	IVNT	GLGC_TG_EUR_2013
PPM1G	rs2384629	chr2:27383231	Triglycerides	GLGC	20686565	Mixed	2010	0.1218	0.0132	9.127e-22	96598	ZNAscore	GLGC_TG_Mixed_2010
PPM1G	rs2384629	chr2:27383231	Triglycerides	Kathiresan S	19060906	European	2008	NA	NA	2.73e-06	19840	NA	GRASP
PPM1G	rs2384629	chr2:27383231	Triglycerides	GLGC	20686565	Mixed	2010	NA	NA	9.127e-22	100184	NA	GRASP
PPM1G	rs76984581	chr2:27383719	Triglycerides	GLGC	24097068	European	2013	-0.0445	0.006	4.285e-12	86768	IVNT	GLGC_TG_EUR_2013
PPM1G	rs1647284	chr2:27385248	Triglycerides	GLGC	24097068	European	2013	-0.0573	0.0034	1.312e-60	177786	IVNT	GLGC_TG_EUR_2013
PPM1G	rs1647284	chr2:27385248	Triglycerides	GLGC	20686565	Mixed	2010	-0.0589	0.0049	6.282e-35	96598	ZNAscore	GLGC_TG_Mixed_2010
PPM1G	rs1647284	chr2:27385248	Triglycerides	Kathiresan S	19060906	European	2008	NA	NA	1.26e-09	19840	NA	GRASP
PPM1G	rs1647284	chr2:27385248	Triglycerides	GLGC	20686565	Mixed	2010	NA	NA	6.282e-35	100184	NA	GRASP
PPM1G	rs62130724	chr2:27386345	Triglycerides	GLGC	24097068	European	2013	0.065	0.0115	1.609e-07	86778	IVNT	GLGC_TG_EUR_2013
PPM1G	rs114439706	chr2:27388587	Triglycerides	GLGC	24097068	European	2013	0.0657	0.0139	7.758e-06	85690	IVNT	GLGC_TG_EUR_2013
PPM1G	rs7594812	chr2:27388602	Triglycerides	GLGC	24097068	European	2013	0.0581	0.0047	3.759e-32	91013	IVNT	GLGC_TG_EUR_2013
PPM1G	rs7594812	chr2:27388602	Triglycerides	GLGC	20686565	Mixed	2010	0.0588	0.0049	8.958e-35	96598	ZNAscore	GLGC_TG_Mixed_2010
PPM1G	rs7594812	chr2:27388602	Triglycerides	Kathiresan S	19060906	European	2008	NA	NA	1.39e-09	19840	NA	GRASP
PPM1G	rs7594812	chr2:27388602	Triglycerides	GLGC	20686565	Mixed	2010	NA	NA	8.958e-35	100184	NA	GRASP
PPM1G	rs12476704	chr2:27390164	Triglycerides	GLGC	24097068	European	2013	-0.0606	0.0048	1.047e-34	91013	IVNT	GLGC_TG_EUR_2013
PPM1G	rs12476704	chr2:27390164	Triglycerides	GLGC	20686565	Mixed	2010	-0.0611	0.0049	3.527e-37	96598	ZNAscore	GLGC_TG_Mixed_2010
PPM1G	rs12476704	chr2:27390164	Triglycerides	Kathiresan S	19060906	European	2008	NA	NA	1.54e-09	19840	NA	GRASP
PPM1G	rs12476704	chr2:27390164	Triglycerides	GLGC	20686565	Mixed	2010	NA	NA	3.527e-37	100184	NA	GRASP
PPM1G	rs11891554	chr2:27390750	Triglycerides	GLGC	24097068	European	2013	-0.0737	0.0075	1.33e-20	177793	IVNT	GLGC_TG_EUR_2013
PPM1G	rs11891554	chr2:27390750	Triglycerides	GLGC	20686565	Mixed	2010	-0.0812	0.0111	3.632e-12	96598	ZNAscore	GLGC_TG_Mixed_2010
PPM1G	rs11891554	chr2:27390750	Triglycerides	GLGC	20686565	Mixed	2010	NA	NA	3.632e-12	100184	NA	GRASP
PPM1G	rs1083865	chr2:27397960	Triglycerides	GLGC	24097068	European	2013	0.0563	0.0047	7.21e-30	86749	IVNT	GLGC_TG_EUR_2013
PPM1G	rs75855890	chr2:27402138	Triglycerides	GLGC	24097068	European	2013	-0.0575	0.0055	1.156e-23	59509	IVNT	GLGC_TG_EUR_2013
PPM1G	rs2911712	chr2:27404078	Triglycerides	GLGC	24097068	European	2013	0.0579	0.0047	3.186e-32	91013	IVNT	GLGC_TG_EUR_2013
PPM1G	rs2911712	chr2:27404078	Triglycerides	GLGC	20686565	Mixed	2010	0.0586	0.0049	7.336e-35	96598	ZNAscore	GLGC_TG_Mixed_2010
PPM1G	rs2911712	chr2:27404078	Triglycerides	Kathiresan S	19060906	European	2008	NA	NA	1.08e-09	19840	NA	GRASP
PPM1G	rs2911712	chr2:27404078	Triglycerides	GLGC	20686565	Mixed	2010	NA	NA	7.336e-35	100184	NA	GRASP
PPM1G	rs7563162	chr2:27408324	Triglycerides	GLGC	24097068	European	2013	-0.0573	0.0034	1.447e-60	177693	IVNT	GLGC_TG_EUR_2013
PPM1G	rs7563162	chr2:27408324	Triglycerides	GLGC	20686565	Mixed	2010	-0.0585	0.0049	9.891e-35	96598	ZNAscore	GLGC_TG_Mixed_2010
PPM1G	rs7563162	chr2:27408324	Triglycerides	Kathiresan S	19060906	European	2008	NA	NA	1.17e-09	19840	NA	GRASP
PPM1G	rs7563162	chr2:27408324	Triglycerides	GLGC	20686565	Mixed	2010	NA	NA	9.891e-35	100184	NA	GRASP
PPM1G	rs62131868	chr2:27408691	Triglycerides	GLGC	24097068	European	2013	0.0639	0.0105	4.867e-09	86767	IVNT	GLGC_TG_EUR_2013
NRBP1	rs1647267	chr2:27428187	Triglycerides	GLGC	24097068	European	2013	0.0496	0.0047	1.394e-23	86623	IVNT	GLGC_TG_EUR_2013
NRBP1	rs780100	chr2:27429286	Triglycerides	GLGC	24097068	European	2013	-0.0582	0.0047	1.172e-32	91013	IVNT	GLGC_TG_EUR_2013
NRBP1	rs780100	chr2:27429286	Triglycerides	GLGC	20686565	Mixed	2010	-0.0584	0.0049	1.084e-34	96598	ZNAscore	GLGC_TG_Mixed_2010
NRBP1	rs780100	chr2:27429286	Triglycerides	Kathiresan S	19060906	European	2008	NA	NA	2.64e-09	19840	NA	GRASP
NRBP1	rs780100	chr2:27429286	Triglycerides	GLGC	20686565	Mixed	2010	NA	NA	1.084e-34	100184	NA	GRASP
NRBP1	rs183152469	chr2:27429533	Triglycerides	GLGC	24097068	European	2013	0.0568	0.005	2.899e-28	78156	IVNT	GLGC_TG_EUR_2013
NRBP1	rs809673	chr2:27433169	Triglycerides	GLGC	24097068	European	2013	0.0551	0.0048	8.687e-28	81385	IVNT	GLGC_TG_EUR_2013
NRBP1	rs704791	chr2:27434300	Triglycerides	GLGC	24097068	European	2013	0.0561	0.0035	5.269e-55	164024	IVNT	GLGC_TG_EUR_2013
NRBP1	rs704791	chr2:27434300	Triglycerides	GLGC	20686565	Mixed	2010	0.0584	0.0049	1.196e-34	96598	ZNAscore	GLGC_TG_Mixed_2010
NRBP1	rs704791	chr2:27434300	Triglycerides	Kathiresan S	19060906	European	2008	NA	NA	1.15e-08	19840	NA	GRASP
NRBP1	rs704791	chr2:27434300	Triglycerides	GLGC	20686565	Mixed	2010	NA	NA	1.196e-34	100184	NA	GRASP
NRBP1	rs77005271	chr2:27434814	Triglycerides	GLGC	24097068	European	2013	-0.0334	0.0076	8.631e-06	86773	IVNT	GLGC_TG_EUR_2013
NRBP1	rs780102	chr2:27436624	Triglycerides	GLGC	24097068	European	2013	0.0568	0.0034	7.696e-60	177768	IVNT	GLGC_TG_EUR_2013
NRBP1	rs780102	chr2:27436624	Triglycerides	GLGC	20686565	Mixed	2010	0.0584	0.0049	1.166e-34	96598	ZNAscore	GLGC_TG_Mixed_2010
NRBP1	rs780102	chr2:27436624	Triglycerides	Kathiresan S	19060906	European	2008	NA	NA	1.07e-08	19840	NA	GRASP
NRBP1	rs780102	chr2:27436624	Triglycerides	GLGC	20686565	Mixed	2010	NA	NA	1.166e-34	100184	NA	GRASP
NRBP1	rs1260341	chr2:27440348	Triglycerides	GLGC	24097068	European	2013	-0.0582	0.0047	1.255e-32	91013	IVNT	GLGC_TG_EUR_2013
NRBP1	rs1260341	chr2:27440348	Triglycerides	GLGC	20686565	Mixed	2010	-0.0584	0.0049	1.16e-34	96598	ZNAscore	GLGC_TG_Mixed_2010
NRBP1	rs1260341	chr2:27440348	Triglycerides	Kathiresan S	19060906	European	2008	NA	NA	1.24e-08	19840	NA	GRASP
NRBP1	rs1260341	chr2:27440348	Triglycerides	GLGC	20686565	Mixed	2010	NA	NA	1.16e-34	100184	NA	GRASP
NRBP1	rs1260342	chr2:27440549	Triglycerides	GLGC	24097068	European	2013	-0.0563	0.0035	1.844e-55	163987	IVNT	GLGC_TG_EUR_2013
NRBP1	rs1260342	chr2:27440549	Triglycerides	GLGC	20686565	Mixed	2010	-0.0584	0.0049	1.088e-34	96598	ZNAscore	GLGC_TG_Mixed_2010
NRBP1	rs1260342	chr2:27440549	Triglycerides	Kathiresan S	19060906	European	2008	NA	NA	1.64e-09	19840	NA	GRASP
NRBP1	rs1260342	chr2:27440549	Triglycerides	GLGC	20686565	Mixed	2010	NA	NA	1.088e-34	100184	NA	GRASP
IFT172	rs4803	chr2:27444430	Triglycerides	GLGC	24097068	European	2013	0.0559	0.0035	6.334e-55	163992	IVNT	GLGC_TG_EUR_2013
IFT172	rs4803	chr2:27444430	Triglycerides	GLGC	20686565	Mixed	2010	0.0584	0.0049	1.025e-34	96598	ZNAscore	GLGC_TG_Mixed_2010
IFT172	rs4803	chr2:27444430	Triglycerides	Kathiresan S	19060906	European	2008	NA	NA	1.49e-09	19840	NA	GRASP
IFT172	rs4803	chr2:27444430	Triglycerides change with statins	Barber M	20339536	European	2010	NA	NA	9.4e-06	3928	NA	GRASP
IFT172	rs4803	chr2:27444430	Triglycerides	GLGC	20686565	Mixed	2010	NA	NA	1.025e-34	100184	NA	GRASP
IFT172	rs11126999	chr2:27447440	Triglycerides	GLGC	24097068	European	2013	-0.0571	0.0048	1.207e-30	86767	IVNT	GLGC_TG_EUR_2013
IFT172	rs78590292	chr2:27451258	Triglycerides	GLGC	24097068	European	2013	0.0786	0.0099	7.98e-14	86780	IVNT	GLGC_TG_EUR_2013
IFT172	rs56076827	chr2:27453420	Triglycerides	GLGC	24097068	European	2013	0.0503	0.0048	5.322e-24	86483	IVNT	GLGC_TG_EUR_2013
IFT172	rs780104	chr2:27454824	Triglycerides	GLGC	24097068	European	2013	-0.0562	0.0035	2.173e-55	163995	IVNT	GLGC_TG_EUR_2013
IFT172	rs780104	chr2:27454824	Triglycerides	GLGC	20686565	Mixed	2010	-0.0584	0.0049	9.258e-35	96598	ZNAscore	GLGC_TG_Mixed_2010
IFT172	rs780104	chr2:27454824	Triglycerides	Kathiresan S	19060906	European	2008	NA	NA	6.8e-09	19840	NA	GRASP
IFT172	rs780104	chr2:27454824	Triglycerides	GLGC	20686565	Mixed	2010	NA	NA	9.258e-35	100184	NA	GRASP
IFT172	rs79740025	chr2:27454896	Triglycerides	GLGC	24097068	European	2013	-0.0423	0.006	8.072e-11	86770	IVNT	GLGC_TG_EUR_2013
IFT172	rs6734392	chr2:27454911	Triglycerides	GLGC	24097068	European	2013	-0.0636	0.01	8.249e-10	86764	IVNT	GLGC_TG_EUR_2013
IFT172	rs11887784	chr2:27457052	Triglycerides	GLGC	24097068	European	2013	0.0571	0.0048	1.259e-30	86744	IVNT	GLGC_TG_EUR_2013
IFT172	rs780106	chr2:27458731	Triglycerides	GLGC	24097068	European	2013	0.0559	0.0035	6.474e-55	164005	IVNT	GLGC_TG_EUR_2013
IFT172	rs780106	chr2:27458731	Triglycerides	GLGC	20686565	Mixed	2010	0.0585	0.0049	7.303e-35	96598	ZNAscore	GLGC_TG_Mixed_2010
IFT172	rs780106	chr2:27458731	Triglycerides	Kathiresan S	19060906	European	2008	NA	NA	1.24e-09	19840	NA	GRASP
IFT172	rs780106	chr2:27458731	Triglycerides change with statins	Barber M	20339536	European	2010	NA	NA	8.5e-06	3928	NA	GRASP
IFT172	rs780106	chr2:27458731	Triglycerides	GLGC	20686565	Mixed	2010	NA	NA	7.303e-35	100184	NA	GRASP
IFT172	rs72819536	chr2:27459983	Triglycerides	GLGC	24097068	European	2013	-0.0566	0.0048	2.658e-30	86692	IVNT	GLGC_TG_EUR_2013
IFT172	rs780107	chr2:27461867	Triglycerides	GLGC	24097068	European	2013	0.0579	0.0047	2.229e-32	91013	IVNT	GLGC_TG_EUR_2013
IFT172	rs780107	chr2:27461867	Triglycerides	GLGC	20686565	Mixed	2010	0.0585	0.0049	7.258e-35	96598	ZNAscore	GLGC_TG_Mixed_2010
IFT172	rs780107	chr2:27461867	Triglycerides	Kathiresan S	19060906	European	2008	NA	NA	1.29e-09	19840	NA	GRASP
IFT172	rs780107	chr2:27461867	Triglycerides change with statins	Barber M	20339536	European	2010	NA	NA	9.2e-06	3928	NA	GRASP
IFT172	rs780107	chr2:27461867	Triglycerides	GLGC	20686565	Mixed	2010	NA	NA	7.258e-35	100184	NA	GRASP
IFT172	rs780110	chr2:27462521	Triglycerides	GLGC	24097068	European	2013	-0.0697	0.0033	1.7e-91	177780	IVNT	GLGC_TG_EUR_2013
IFT172	rs780110	chr2:27462521	Triglycerides	GLGC	20686565	Mixed	2010	-0.0722	0.0048	1.227e-51	96598	ZNAscore	GLGC_TG_Mixed_2010
IFT172	rs780110	chr2:27462521	Triglycerides	Kathiresan S	19060906	European	2008	NA	NA	8.34e-13	19840	NA	GRASP
IFT172	rs780110	chr2:27462521	Triglycerides change with statins	Barber M	20339536	European	2010	NA	NA	4.3e-08	3928	NA	GRASP
IFT172	rs780110	chr2:27462521	Triglycerides	GLGC	20686565	Mixed	2010	NA	NA	1.227e-51	100184	NA	GRASP
IFT172	rs6747190	chr2:27464044	Triglycerides	GLGC	24097068	European	2013	0.0572	0.0092	5.382e-09	172581	IVNT	GLGC_TG_EUR_2013
IFT172	rs6747190	chr2:27464044	Triglycerides	GLGC	20686565	Mixed	2010	0.0787	0.0147	1.232e-07	96598	ZNAscore	GLGC_TG_Mixed_2010
IFT172	rs6747190	chr2:27464044	Triglycerides	GLGC	20686565	Mixed	2010	NA	NA	1.232e-07	100184	NA	GRASP
IFT172	rs1647276	chr2:27465734	Triglycerides	GLGC	24097068	European	2013	-0.056	0.0035	5.444e-55	163876	IVNT	GLGC_TG_EUR_2013
IFT172	rs1647276	chr2:27465734	Triglycerides	GLGC	20686565	Mixed	2010	-0.0584	0.0049	7.975e-35	96598	ZNAscore	GLGC_TG_Mixed_2010
IFT172	rs1647276	chr2:27465734	Triglycerides	Kathiresan S	19060906	European	2008	NA	NA	1.44e-09	19840	NA	GRASP
IFT172	rs1647276	chr2:27465734	Triglycerides change with statins	Barber M	20339536	European	2010	NA	NA	8.7e-06	3928	NA	GRASP
IFT172	rs1647276	chr2:27465734	Triglycerides	GLGC	20686565	Mixed	2010	NA	NA	7.975e-35	100184	NA	GRASP
IFT172	rs11127013	chr2:27470106	Triglycerides	GLGC	24097068	European	2013	0.057	0.0048	1.476e-30	86385	IVNT	GLGC_TG_EUR_2013
IFT172	rs1647266	chr2:27470618	Triglycerides	GLGC	24097068	European	2013	0.0558	0.0035	9.696e-55	164002	IVNT	GLGC_TG_EUR_2013
IFT172	rs1647266	chr2:27470618	Triglycerides	GLGC	20686565	Mixed	2010	0.0583	0.0049	1.02e-34	96598	ZNAscore	GLGC_TG_Mixed_2010
IFT172	rs1647266	chr2:27470618	Triglycerides	Kathiresan S	19060906	European	2008	NA	NA	8.46e-09	19840	NA	GRASP
IFT172	rs1647266	chr2:27470618	Triglycerides change with statins	Barber M	20339536	European	2010	NA	NA	6.3e-06	3928	NA	GRASP
IFT172	rs1647266	chr2:27470618	Triglycerides	GLGC	20686565	Mixed	2010	NA	NA	1.02e-34	100184	NA	GRASP
IFT172	rs780117	chr2:27475476	Triglycerides	GLGC	24097068	European	2013	0.0559	0.0034	3.078e-58	177465	IVNT	GLGC_TG_EUR_2013
IFT172	rs780117	chr2:27475476	Triglycerides	GLGC	20686565	Mixed	2010	0.0571	0.0049	2.947e-33	96598	ZNAscore	GLGC_TG_Mixed_2010
IFT172	rs780117	chr2:27475476	Triglycerides	Kathiresan S	19060906	European	2008	NA	NA	1.57e-09	19840	NA	GRASP
IFT172	rs780117	chr2:27475476	Triglycerides change with statins	Barber M	20339536	European	2010	NA	NA	8.5e-06	3928	NA	GRASP
IFT172	rs780117	chr2:27475476	Triglycerides	GLGC	20686565	Mixed	2010	NA	NA	2.947e-33	100184	NA	GRASP
IFT172	rs1260345	chr2:27480628	Triglycerides	GLGC	24097068	European	2013	0.0492	0.0048	1.022e-24	91013	IVNT	GLGC_TG_EUR_2013
IFT172	rs1260345	chr2:27480628	Triglycerides	GLGC	20686565	Mixed	2010	0.0508	0.0049	1.445e-27	96598	ZNAscore	GLGC_TG_Mixed_2010
IFT172	rs1260345	chr2:27480628	Triglycerides	Kathiresan S	19060906	European	2008	NA	NA	5.36e-08	19840	NA	GRASP
IFT172	rs1260345	chr2:27480628	Triglycerides	GLGC	20686565	Mixed	2010	NA	NA	1.445e-27	100184	NA	GRASP
IFT172	rs1260329	chr2:27482570	Triglycerides	GLGC	24097068	European	2013	0.049	0.0047	2.847e-23	86514	IVNT	GLGC_TG_EUR_2013
IFT172	rs2272417	chr2:27483773	Triglycerides	GLGC	24097068	European	2013	0.0497	0.0035	1.026e-44	164002	IVNT	GLGC_TG_EUR_2013
IFT172	rs2272417	chr2:27483773	Triglycerides	GLGC	20686565	Mixed	2010	0.0527	0.0049	2.639e-29	96598	ZNAscore	GLGC_TG_Mixed_2010
IFT172	rs2272417	chr2:27483773	Triglycerides	Kathiresan S	19060906	European	2008	NA	NA	8.75e-08	19840	NA	GRASP
IFT172	rs2272417	chr2:27483773	Triglycerides	GLGC	20686565	Mixed	2010	NA	NA	2.639e-29	100184	NA	GRASP
IFT172	rs1260328	chr2:27488764	Triglycerides	GLGC	24097068	European	2013	0.0488	0.0047	3.814e-23	86761	IVNT	GLGC_TG_EUR_2013
IFT172	rs11888096	chr2:27488838	Triglycerides	GLGC	24097068	European	2013	-0.0629	0.01	8.638e-10	86769	IVNT	GLGC_TG_EUR_2013
IFT172	rs7583698	chr2:27489541	Triglycerides	GLGC	24097068	European	2013	-0.071	0.0073	1.119e-20	177754	IVNT	GLGC_TG_EUR_2013
IFT172	rs7583698	chr2:27489541	Triglycerides	GLGC	20686565	Mixed	2010	-0.0776	0.0109	1.449e-11	96598	ZNAscore	GLGC_TG_Mixed_2010
IFT172	rs7583698	chr2:27489541	Triglycerides	GLGC	20686565	Mixed	2010	NA	NA	1.449e-11	100184	NA	GRASP
FNDC4	rs8395	chr2:27492340	Triglycerides	GLGC	24097068	European	2013	-0.0489	0.0041	3.269e-29	111573	IVNT	GLGC_TG_EUR_2013
FNDC4	rs8395	chr2:27492340	Triglycerides	GLGC	20686565	Mixed	2010	-0.0422	0.0077	9.582e-08	96598	ZNAscore	GLGC_TG_Mixed_2010
FNDC4	rs8395	chr2:27492340	Triglycerides change with statins	Barber M	20339536	European	2010	NA	NA	8.3e-06	3928	NA	GRASP
FNDC4	rs8395	chr2:27492340	Triglycerides	GLGC	20686565	Mixed	2010	NA	NA	9.582e-08	100184	NA	GRASP
FNDC4	rs2303369	chr2:27492549	Triglycerides	GLGC	24097068	European	2013	-0.0585	0.0034	4.689e-63	177574	IVNT	GLGC_TG_EUR_2013
FNDC4	rs2303369	chr2:27492549	Triglycerides	GLGC	20686565	Mixed	2010	-0.0605	0.0049	8.388e-37	96598	ZNAscore	GLGC_TG_Mixed_2010
FNDC4	rs2303369	chr2:27492549	Triglycerides	Kathiresan S	19060906	European	2008	NA	NA	4.85e-10	19840	NA	GRASP
FNDC4	rs2303369	chr2:27492549	Triglycerides change with statins	Barber M	20339536	European	2010	NA	NA	6.8e-06	3928	NA	GRASP
FNDC4	rs2303369	chr2:27492549	Triglycerides	GLGC	20686565	Mixed	2010	NA	NA	8.388e-37	100184	NA	GRASP
FNDC4	rs704795	chr2:27493627	Triglycerides	GLGC	24097068	European	2013	-0.0567	0.0034	1.084e-59	177713	IVNT	GLGC_TG_EUR_2013
FNDC4	rs704795	chr2:27493627	Triglycerides	GLGC	20686565	Mixed	2010	-0.0586	0.0049	8.868e-35	96598	ZNAscore	GLGC_TG_Mixed_2010
FNDC4	rs704795	chr2:27493627	Triglycerides	Kathiresan S	19060906	European	2008	NA	NA	6.49e-09	19840	NA	GRASP
FNDC4	rs704795	chr2:27493627	Triglycerides change with statins	Barber M	20339536	European	2010	NA	NA	6e-06	3928	NA	GRASP
FNDC4	rs704795	chr2:27493627	Triglycerides	GLGC	20686565	Mixed	2010	NA	NA	8.868e-35	100184	NA	GRASP
GCKR	rs8179205	chr2:27497518	Triglycerides	GLGC	24097068	European	2013	-0.0626	0.01	1.138e-09	86774	IVNT	GLGC_TG_EUR_2013
GCKR	rs813592	chr2:27499104	Triglycerides	GLGC	24097068	European	2013	0.0569	0.0034	7.938e-60	177754	IVNT	GLGC_TG_EUR_2013
GCKR	rs813592	chr2:27499104	Triglycerides	GLGC	20686565	Mixed	2010	0.0591	0.0049	2.401e-35	96598	ZNAscore	GLGC_TG_Mixed_2010
GCKR	rs813592	chr2:27499104	Triglycerides	Kathiresan S	19060906	European	2008	NA	NA	5.73e-09	19840	NA	GRASP
GCKR	rs813592	chr2:27499104	Triglycerides change with statins	Barber M	20339536	European	2010	NA	NA	1.5e-06	3928	NA	GRASP
GCKR	rs813592	chr2:27499104	Triglycerides	GLGC	20686565	Mixed	2010	NA	NA	2.401e-35	100184	NA	GRASP
GCKR	rs813592	chr2:27499104	Triglycerides	Asselbergs	23063622	European	2012	NA	NA	4.96e-28	66240	NA	GRASP
GCKR	rs1260320	chr2:27499549	Triglycerides	GLGC	24097068	European	2013	-0.057	0.0034	1.117e-59	176570	IVNT	GLGC_TG_EUR_2013
GCKR	rs1260320	chr2:27499549	Triglycerides	GLGC	20686565	Mixed	2010	-0.0592	0.0049	2.307e-35	96598	ZNAscore	GLGC_TG_Mixed_2010
GCKR	rs1260320	chr2:27499549	Triglycerides	Kathiresan S	19060906	European	2008	NA	NA	5.67e-09	19840	NA	GRASP
GCKR	rs1260320	chr2:27499549	Triglycerides change with statins	Barber M	20339536	European	2010	NA	NA	1.4e-06	3928	NA	GRASP
GCKR	rs1260320	chr2:27499549	Triglycerides	GLGC	20686565	Mixed	2010	NA	NA	2.307e-35	100184	NA	GRASP
GCKR	rs715325	chr2:27502705	Triglycerides	GLGC	24097068	European	2013	-0.0546	0.0053	3.253e-23	65968	IVNT	GLGC_TG_EUR_2013
GCKR	rs715326	chr2:27502894	Triglycerides	GLGC	24097068	European	2013	-0.0574	0.0046	3.822e-34	95636	IVNT	GLGC_TG_EUR_2013
GCKR	rs2293572	chr2:27505910	Triglycerides	GLGC	24097068	European	2013	0.0554	0.0034	3.108e-56	177492	IVNT	GLGC_TG_EUR_2013
GCKR	rs2293572	chr2:27505910	Triglycerides	GLGC	20686565	Mixed	2010	0.0609	0.0049	5.667e-37	96598	ZNAscore	GLGC_TG_Mixed_2010
GCKR	rs2293572	chr2:27505910	Triglycerides	Kathiresan S	19060906	European	2008	NA	NA	2.55e-10	19840	NA	GRASP
GCKR	rs2293572	chr2:27505910	Triglycerides change with statins	Barber M	20339536	European	2010	NA	NA	2.8e-06	3928	NA	GRASP
GCKR	rs2293572	chr2:27505910	Triglycerides	GLGC	20686565	Mixed	2010	NA	NA	5.667e-37	100184	NA	GRASP
GCKR	rs2293572	chr2:27505910	Triglycerides	Asselbergs	23063622	European	2012	NA	NA	3.75e-27	66240	NA	GRASP
GCKR	rs2293571	chr2:27506613	Triglycerides	GLGC	24097068	European	2013	-0.0594	0.0034	1.784e-64	177743	IVNT	GLGC_TG_EUR_2013
GCKR	rs2293571	chr2:27506613	Triglycerides	GLGC	20686565	Mixed	2010	-0.0619	0.0049	3.086e-38	96598	ZNAscore	GLGC_TG_Mixed_2010
GCKR	rs2293571	chr2:27506613	Triglycerides	Kathiresan S	19060906	European	2008	NA	NA	2.24e-09	19840	NA	GRASP
GCKR	rs2293571	chr2:27506613	Triglycerides change with statins	Barber M	20339536	European	2010	NA	NA	2.8e-06	3928	NA	GRASP
GCKR	rs2293571	chr2:27506613	Triglycerides	GLGC	20686565	Mixed	2010	NA	NA	3.086e-38	100184	NA	GRASP
GCKR	rs538855842	chr2:27507078	Self-reported trigemminal neuralgia	Neale B	UKBB	European	2017	0.002046	0.0004609	8.987e-06	337159	risk diff	Neale-B_UKBB_EUR_2017
GCKR	rs8179219	chr2:27507950	Triglycerides	GLGC	24097068	European	2013	-0.0693	0.0077	1.713e-18	171358	IVNT	GLGC_TG_EUR_2013
GCKR	rs8179219	chr2:27507950	Triglycerides	GLGC	20686565	Mixed	2010	-0.0784	0.0119	1.586e-10	96598	ZNAscore	GLGC_TG_Mixed_2010
GCKR	rs8179219	chr2:27507950	Triglycerides	GLGC	20686565	Mixed	2010	NA	NA	1.586e-10	100184	NA	GRASP
GCKR	rs1260326	chr2:27508073	Hypertriglyceridemia	Johansen CT	20657596	European	2010	NA	NA	7e-09	NA	NA	dbGaP
GCKR	rs1260326	chr2:27508073	Hypertriglyceridemia	Johansen CT	20657596	European	2010	NA	NA	6.5e-09	1660	NA	GRASP
GCKR	rs1260326	chr2:27508073	Hypertriglyceridemia	Weissglas Volkov D	23505323	Hispanic	2013	NA	NA	2.2e-13	2240	NA	GRASP
GCKR	rs1260326	chr2:27508073	Hypertriglyceridemia	Johansen CT	20657596	European	2010	0.5596	0.09664	7e-09	NA	log OR	NHGRI-EBI_GWAS_Catalog
GCKR	rs1260326	chr2:27508073	Hypertriglyceridemia	Weissglas Volkov D	23505323	Hispanic	2013	NA	NA	2e-13	NA	NA	NHGRI-EBI_GWAS_Catalog
GCKR	rs1260326	chr2:27508073	C reactive protein levels or triglyceride levels pleiotropy	Ligthart S	27286809	Unspecified	2016	NA	NA	4e-151	NA	NA	NHGRI-EBI_GWAS_Catalog
GCKR	rs1260326	chr2:27508073	Triglycerides	GLGC	24097068	European	2013	0.1148	0.0034	2.29e-239	177765	IVNT	GLGC_TG_EUR_2013
GCKR	rs1260326	chr2:27508073	Triglycerides	GLGC	20686565	Mixed	2010	0.1159	0.0049	5.68e-133	96598	ZNAscore	GLGC_TG_Mixed_2010
GCKR	rs1260326	chr2:27508073	Triglycerides	Prins B	28887542	European	2017	0.08	0.02	1.215e-07	9961	IVNT	Prins-B_TG_EUR_2017
GCKR	rs1260326	chr2:27508073	Triglycerides	Spracklen CN	28334899	East Asian	2017	0.1079	0.0111	9.59e-22	17329	IVNT	Spracklen-CN_Triglycerides_EAS_2017
GCKR	rs1260326	chr2:27508073	Triglycerides	Middelberg RP	21943158	European	2011	NA	NA	2e-08	NA	NA	dbGaP
GCKR	rs1260326	chr2:27508073	Triglycerides	Kathiresan S	19060906	European	2008	NA	NA	2e-31	NA	NA	dbGaP
GCKR	rs1260326	chr2:27508073	Triglycerides	Sabatti C	19060910	European	2008	NA	NA	3.561e-10	NA	NA	dbGaP
GCKR	rs1260326	chr2:27508073	Triglycerides	Chambers JC	18454146	Mixed	2008	NA	NA	4e-08	NA	NA	dbGaP
GCKR	rs1260326	chr2:27508073	Triglycerides	Sabatti C	19060910	European	2008	NA	NA	4e-10	NA	NA	dbGaP
GCKR	rs1260326	chr2:27508073	Triglycerides	GLGC	20686565	Mixed	2010	NA	NA	6e-133	NA	NA	dbGaP
GCKR	rs1260326	chr2:27508073	Triglycerides	Willer CJ	18193043	European	2008	NA	NA	5.6e-22	8656	NA	GRASP
GCKR	rs1260326	chr2:27508073	Triglycerides	Chambers JC	18454146	Mixed	2008	NA	NA	3.9e-08	2684	NA	GRASP
GCKR	rs1260326	chr2:27508073	Triglycerides	Kathiresan S	19060906	European	2008	NA	NA	1.66e-33	19840	NA	GRASP
GCKR	rs1260326	chr2:27508073	Triglycerides mmoll	Sabatti C	19060910	European	2008	NA	NA	5.18e-11	4763	NA	GRASP
GCKR	rs1260326	chr2:27508073	Triglycerides	Aulchenko YS	19060911	European	2008	NA	NA	5.17e-17	22562	NA	GRASP
GCKR	rs1260326	chr2:27508073	Triglycerides ln	Chasman	19802338	European	2008	NA	NA	1.3e-16	6382	NA	GRASP
GCKR	rs1260326	chr2:27508073	Triglycerides	Talmud	19913121	European	2009	NA	NA	1.83e-07	5059	NA	GRASP
GCKR	rs1260326	chr2:27508073	Triglycerides lipoprotein fraction	Chasman DI	19936222	European	2009	NA	NA	1e-37	17296	NA	GRASP
GCKR	rs1260326	chr2:27508073	Triglycerides by NMR lipoprotein fraction	Chasman DI	19936222	European	2009	NA	NA	2.9e-35	17296	NA	GRASP
GCKR	rs1260326	chr2:27508073	Triglycerides by NMR lipoprotein fraction in fasting sample	Chasman DI	19936222	European	2009	NA	NA	3.48e-29	17296	NA	GRASP
GCKR	rs1260326	chr2:27508073	Triglycerides lipoprotein fraction in fasting sample	Chasman DI	19936222	European	2009	NA	NA	4.45e-32	17296	NA	GRASP
GCKR	rs1260326	chr2:27508073	Triglycerides	Kamatani Y	20139978	East Asian	2010	NA	NA	1.11e-11	14700	NA	GRASP
GCKR	rs1260326	chr2:27508073	Triglycerides change with statins	Barber M	20339536	European	2010	NA	NA	5e-15	3928	NA	GRASP
GCKR	rs1260326	chr2:27508073	Triglycerides	GLGC	20686565	Mixed	2010	NA	NA	1.3e-139	100184	NA	GRASP
GCKR	rs1260326	chr2:27508073	Triglycerides log mmoll	Benyamin B	21862451	European	2011	NA	NA	4.5e-07	6879	NA	GRASP
GCKR	rs1260326	chr2:27508073	Triglycerides	Middelberg RP	21943158	European	2011	NA	NA	2e-08	11683	NA	GRASP
GCKR	rs1260326	chr2:27508073	Triglycerides	Weissglas Volkov D	23505323	Hispanic	2013	NA	NA	1.1e-13	2240	NA	GRASP
GCKR	rs1260326	chr2:27508073	Triglycerides	Elbers	23236364	Mixed	2012	NA	NA	1.34e-08	9813	NA	GRASP
GCKR	rs1260326	chr2:27508073	Triglycerides in females	Asselbergs	23063622	European	2012	NA	NA	3.9e-38	66240	NA	GRASP
GCKR	rs1260326	chr2:27508073	Triglycerides females	Musunuru	22629316	Mixed	2012	NA	NA	1.75e-20	44957	NA	GRASP
GCKR	rs1260326	chr2:27508073	Triglycerides in males	Asselbergs	23063622	European	2012	NA	NA	1.17e-42	66240	NA	GRASP
GCKR	rs1260326	chr2:27508073	Triglycerides	Asselbergs	23063622	European	2012	NA	NA	4.05e-88	66240	NA	GRASP
GCKR	rs1260326	chr2:27508073	Triglycerides	Musunuru	22629316	Mixed	2012	NA	NA	6.79e-35	44957	NA	GRASP
GCKR	rs1260326	chr2:27508073	Triglycerides ln	Asselbergs	23063622	European	2012	NA	NA	5.08e-98	66240	NA	GRASP
GCKR	rs1260326	chr2:27508073	Triglycerides males	Musunuru	22629316	Mixed	2012	NA	NA	1.27e-18	44957	NA	GRASP
GCKR	rs1260326	chr2:27508073	Triglycerides	Kathiresan S	19060906	European	2008	0.12	0.01029	2e-31	NA	SD increase	NHGRI-EBI_GWAS_Catalog
GCKR	rs1260326	chr2:27508073	Triglycerides	Kamatani Y	20139978	East Asian	2010	-0.101	0.01484	1e-11	NA	unit decrease	NHGRI-EBI_GWAS_Catalog
GCKR	rs1260326	chr2:27508073	Triglycerides	GLGC	20686565	Mixed	2010	8.76	0.357	6e-133	NA	mg/dL increase	NHGRI-EBI_GWAS_Catalog
GCKR	rs1260326	chr2:27508073	Triglycerides	GLGC	24097068	European	2013	0.115	0.00348	2e-239	NA	mg/dL increase	NHGRI-EBI_GWAS_Catalog
GCKR	rs1260326	chr2:27508073	Triglycerides	Surakka I	25961943	European	2015	0.123	0.006184	5e-88	NA	SD increase	NHGRI-EBI_GWAS_Catalog
GCKR	rs1260326	chr2:27508073	Triglyceride levels	Spracklen CN	28334899	East Asian	2017	0.115	0.003384	4e-253	NA	unit increase	NHGRI-EBI_GWAS_Catalog
GCKR	rs3817588	chr2:27508345	Triglycerides	GLGC	24097068	European	2013	0.0674	0.0042	1.295e-55	177756	IVNT	GLGC_TG_EUR_2013
GCKR	rs3817588	chr2:27508345	Triglycerides	GLGC	20686565	Mixed	2010	0.0791	0.0064	8.68e-39	96598	ZNAscore	GLGC_TG_Mixed_2010
GCKR	rs3817588	chr2:27508345	Triglycerides	Spracklen CN	28334899	East Asian	2017	0.1055	0.0115	1.06e-19	17570	IVNT	Spracklen-CN_Triglycerides_EAS_2017
GCKR	rs3817588	chr2:27508345	Triglycerides	Kathiresan S	19060906	European	2008	NA	NA	7.86e-09	19840	NA	GRASP
GCKR	rs3817588	chr2:27508345	Triglycerides	GLGC	20686565	Mixed	2010	NA	NA	8.68e-39	100184	NA	GRASP
GCKR	rs35073769	chr2:27508509	Triglycerides	GLGC	24097068	European	2013	-0.0571	0.0048	1.396e-30	86562	IVNT	GLGC_TG_EUR_2013
GCKR	rs4425043	chr2:27510585	Triglycerides	GLGC	24097068	European	2013	-0.0592	0.0034	3.064e-64	177788	IVNT	GLGC_TG_EUR_2013
GCKR	rs4425043	chr2:27510585	Triglycerides	GLGC	20686565	Mixed	2010	-0.0616	0.0049	6.967e-38	96598	ZNAscore	GLGC_TG_Mixed_2010
GCKR	rs4425043	chr2:27510585	Triglycerides	Kathiresan S	19060906	European	2008	NA	NA	2.33e-09	19840	NA	GRASP
GCKR	rs4425043	chr2:27510585	Triglycerides change with statins	Barber M	20339536	European	2010	NA	NA	2.7e-06	3928	NA	GRASP
GCKR	rs4425043	chr2:27510585	Triglycerides	GLGC	20686565	Mixed	2010	NA	NA	6.967e-38	100184	NA	GRASP
GCKR	rs6547692	chr2:27512105	Triglycerides	Prins B	28887542	European	2017	-0.07	0.02	8.996e-06	9961	IVNT	Prins-B_TG_EUR_2017
GCKR	rs8179225	chr2:27514314	Triglycerides	GLGC	24097068	European	2013	0.0575	0.0048	5.639e-31	86707	IVNT	GLGC_TG_EUR_2013
GCKR	rs8179228	chr2:27514770	Triglycerides	GLGC	24097068	European	2013	-0.0765	0.0145	5.992e-08	159969	IVNT	GLGC_TG_EUR_2013
GCKR	rs8179228	chr2:27514770	Triglycerides	GLGC	20686565	Mixed	2010	-0.1213	0.0213	3.927e-10	96598	ZNAscore	GLGC_TG_Mixed_2010
GCKR	rs8179228	chr2:27514770	Triglycerides	GLGC	20686565	Mixed	2010	NA	NA	3.927e-10	100184	NA	GRASP
GCKR	rs780096	chr2:27518205	Triglycerides	Prins B	28887542	European	2017	0.07	0.02	8.108e-06	9961	IVNT	Prins-B_TG_EUR_2017
GCKR	rs780095	chr2:27518238	Triglycerides	Prins B	28887542	European	2017	0.07	0.02	8.534e-06	9961	IVNT	Prins-B_TG_EUR_2017
GCKR	rs780094	chr2:27518370	Serum triglycerides	Wallace C	18179892	European	2008	NA	NA	8.05e-14	1955	NA	GRASP
GCKR	rs780094	chr2:27518370	Hypertriglyceridemia	Weissglas Volkov D	23505323	Hispanic	2013	NA	NA	5.29e-13	2240	NA	GRASP
GCKR	rs780094	chr2:27518370	Hypertriglyceridemia	Ram R	27599772	Arabian	2016	0.1989	0.03543	2e-08	NA	log OR	NHGRI-EBI_GWAS_Catalog
GCKR	rs780094	chr2:27518370	Triglycerides	GLGC	24097068	European	2013	0.1102	0.0034	2.65e-220	177705	IVNT	GLGC_TG_EUR_2013
GCKR	rs780094	chr2:27518370	Triglycerides	GLGC	20686565	Mixed	2010	0.1119	0.0048	7.08e-125	96598	ZNAscore	GLGC_TG_Mixed_2010
GCKR	rs780094	chr2:27518370	Triglycerides	Prins B	28887542	European	2017	0.07	0.02	2.062e-06	9961	IVNT	Prins-B_TG_EUR_2017
GCKR	rs780094	chr2:27518370	Triglycerides	Spracklen CN	28334899	East Asian	2017	0.1047	0.0087	4.35e-33	27651	IVNT	Spracklen-CN_Triglycerides_EAS_2017
GCKR	rs780094	chr2:27518370	Triglycerides	Kathiresan S	18193044	Mixed	2008	NA	NA	3e-14	NA	NA	dbGaP
GCKR	rs780094	chr2:27518370	Triglycerides	Aulchenko YS	19060911	European	2008	NA	NA	3e-20	NA	NA	dbGaP
GCKR	rs780094	chr2:27518370	Triglycerides	Sabatti C	19060910	European	2008	NA	NA	5.033e-09	NA	NA	dbGaP
GCKR	rs780094	chr2:27518370	Triglycerides	Willer CJ	18193043	European	2008	NA	NA	6e-32	NA	NA	dbGaP
GCKR	rs780094	chr2:27518370	Triglycerides	Saxena R	17463246	European	2007	NA	NA	1e-15	5217	NA	GRASP
GCKR	rs780094	chr2:27518370	Triglycerides	Willer CJ	18193043	European	2008	NA	NA	6.1e-32	8656	NA	GRASP
GCKR	rs780094	chr2:27518370	Triglycerides	Chambers JC	18454146	Mixed	2008	NA	NA	1.7e-07	2684	NA	GRASP
GCKR	rs780094	chr2:27518370	Triglycerides	Kathiresan S	19060906	European	2008	NA	NA	2.89e-29	19840	NA	GRASP
GCKR	rs780094	chr2:27518370	Triglycerides mmoll	Sabatti C	19060910	European	2008	NA	NA	5.03e-09	4763	NA	GRASP
GCKR	rs780094	chr2:27518370	Triglycerides	Aulchenko YS	19060911	European	2008	NA	NA	3.06e-20	22562	NA	GRASP
GCKR	rs780094	chr2:27518370	Triglycerides ln	Chasman	19802338	European	2008	NA	NA	1.5e-15	6382	NA	GRASP
GCKR	rs780094	chr2:27518370	Triglycerides change with statins	Thompson	20031582	Mixed	2009	NA	NA	3.06e-06	1984	NA	GRASP
GCKR	rs780094	chr2:27518370	Triglycerides	MAGIC	20081858	European	2010	NA	NA	9.6e-27	46186	NA	GRASP
GCKR	rs780094	chr2:27518370	Triglycerides change with statins	Barber M	20339536	European	2010	NA	NA	1.2e-14	3928	NA	GRASP
GCKR	rs780094	chr2:27518370	Triglycerides	GLGC	20686565	Mixed	2010	NA	NA	7e-125	100184	NA	GRASP
GCKR	rs780094	chr2:27518370	Triglycerides	Speliotes EK	21423719	European	2011	NA	NA	7.08e-125	7176	NA	GRASP
GCKR	rs780094	chr2:27518370	Triglycerides	Coram MA	23726366	Mixed	2013	NA	NA	7.35e-09	11423	NA	GRASP
GCKR	rs780094	chr2:27518370	Triglycerides in metabolic syndrome subjects without diabetes	Kristiansson K	22399527	European	2012	NA	NA	5.89e-20	10564	NA	GRASP
GCKR	rs780094	chr2:27518370	Triglycerides	Asselbergs	23063622	European	2012	NA	NA	3e-78	66240	NA	GRASP
GCKR	rs780094	chr2:27518370	Triglycerides	Willer CJ	18193043	European	2008	8.59	0.7302	6e-32	NA	mg/dl higher	NHGRI-EBI_GWAS_Catalog
GCKR	rs780094	chr2:27518370	Triglycerides	Kathiresan S	18193044	Mixed	2008	0.13	0.01711	3e-14	NA	% SD higher	NHGRI-EBI_GWAS_Catalog
GCKR	rs780094	chr2:27518370	Triglycerides	Aulchenko YS	19060911	European	2008	-0.1	0.01085	3e-20	NA	SD decrease	NHGRI-EBI_GWAS_Catalog
GCKR	rs780094	chr2:27518370	Triglycerides	Coram MA	23726366	Mixed	2013	-0.0688	0.01188	7e-09	NA	unit increase	NHGRI-EBI_GWAS_Catalog
GCKR	rs780094	chr2:27518370	Triglyceride levels	Spracklen CN	28334899	East Asian	2017	0.1	0.008807	7e-30	NA	unit increase	NHGRI-EBI_GWAS_Catalog
GCKR	rs780093	chr2:27519736	Triglycerides	GLGC	24097068	European	2013	0.1106	0.0034	6.17e-220	176959	IVNT	GLGC_TG_EUR_2013
GCKR	rs780093	chr2:27519736	Triglycerides	GLGC	20686565	Mixed	2010	0.1117	0.0048	5.68e-124	96598	ZNAscore	GLGC_TG_Mixed_2010
GCKR	rs780093	chr2:27519736	Triglycerides	Prins B	28887542	European	2017	0.08	0.02	7.151e-07	9961	IVNT	Prins-B_TG_EUR_2017
GCKR	rs780093	chr2:27519736	Triglycerides	Spracklen CN	28334899	East Asian	2017	0.1047	0.0088	7.52e-33	27557	IVNT	Spracklen-CN_Triglycerides_EAS_2017
GCKR	rs780093	chr2:27519736	Triglycerides	Willer CJ	18193043	European	2008	NA	NA	1.5e-17	8656	NA	GRASP
GCKR	rs780093	chr2:27519736	Triglycerides	Kathiresan S	19060906	European	2008	NA	NA	3.05e-29	19840	NA	GRASP
GCKR	rs780093	chr2:27519736	Triglycerides change with statins	Barber M	20339536	European	2010	NA	NA	1.3e-14	3928	NA	GRASP
GCKR	rs780093	chr2:27519736	Triglycerides	GLGC	20686565	Mixed	2010	NA	NA	5.68e-124	100184	NA	GRASP
GCKR	rs780093	chr2:27519736	Triglycerides and Blood pressure	Kraja AT	21386085	European	2011	NA	NA	3e-10	22161	NA	GRASP
GCKR	rs780093	chr2:27519736	Waist circumference and Triglycerides	Kraja AT	21386085	European	2011	NA	NA	1.9e-12	22161	NA	GRASP
GCKR	rs780093	chr2:27519736	Triglycerides	Asselbergs	23063622	European	2012	NA	NA	2.41e-78	66240	NA	GRASP
GCKR	rs780093	chr2:27519736	Waist Circumference Triglycerides WC TG	Kraja AT	21386085	European	2011	0.19	0.02701	2e-12	NA	unit increase	NHGRI-EBI_GWAS_Catalog
GCKR	rs780093	chr2:27519736	Triglycerides Blood Pressure TG BP	Kraja AT	21386085	European	2011	0.18	0.02858	3e-10	NA	unit increase	NHGRI-EBI_GWAS_Catalog
GCKR	rs780093	chr2:27519736	Triglycerides	Below JE	26780889	Hispanic	2016	0.108	0.01369	3e-15	NA	unit increase	NHGRI-EBI_GWAS_Catalog
GCKR	rs780092	chr2:27520287	Triglycerides	GLGC	24097068	European	2013	0.0651	0.0045	1.996e-46	177755	IVNT	GLGC_TG_EUR_2013
GCKR	rs780092	chr2:27520287	Triglycerides	GLGC	20686565	Mixed	2010	0.0749	0.0065	6.332e-34	96598	ZNAscore	GLGC_TG_Mixed_2010
GCKR	rs780092	chr2:27520287	Triglycerides	Spracklen CN	28334899	East Asian	2017	0.1039	0.0093	6.34e-29	27651	IVNT	Spracklen-CN_Triglycerides_EAS_2017
GCKR	rs780092	chr2:27520287	Triglycerides	Kim YJ	21909109	East Asian	2011	NA	NA	5e-27	NA	NA	dbGaP
GCKR	rs780092	chr2:27520287	Triglycerides	Kathiresan S	19060906	European	2008	NA	NA	1.24e-09	19840	NA	GRASP
GCKR	rs780092	chr2:27520287	Triglycerides	GLGC	20686565	Mixed	2010	NA	NA	6.332e-34	100184	NA	GRASP
GCKR	rs780092	chr2:27520287	Triglycerides	Kim YJ	21909109	East Asian	2011	NA	NA	4.58e-27	12545	NA	GRASP
GCKR	rs780092	chr2:27520287	Triglycerides	Kim YJ	21909109	East Asian	2011	-0.05	0.004644	5e-27	NA	mg/dL decrease	NHGRI-EBI_GWAS_Catalog
GCKR	rs814295	chr2:27520348	Triglycerides	GLGC	24097068	European	2013	0.0615	0.0045	4.73e-42	177778	IVNT	GLGC_TG_EUR_2013
GCKR	rs814295	chr2:27520348	Triglycerides	GLGC	20686565	Mixed	2010	0.0711	0.0065	4.525e-31	96598	ZNAscore	GLGC_TG_Mixed_2010
GCKR	rs814295	chr2:27520348	Triglycerides	Spracklen CN	28334899	East Asian	2017	0.1057	0.0093	8.36e-30	27621	IVNT	Spracklen-CN_Triglycerides_EAS_2017
GCKR	rs814295	chr2:27520348	Triglycerides	Kathiresan S	19060906	European	2008	NA	NA	4.76e-09	19840	NA	GRASP
GCKR	rs814295	chr2:27520348	Triglycerides	GLGC	20686565	Mixed	2010	NA	NA	4.525e-31	100184	NA	GRASP
GCKR	rs814295	chr2:27520348	Triglycerides	Asselbergs	23063622	European	2012	NA	NA	4.97e-15	66240	NA	GRASP
GCKR	rs814295	chr2:27520348	Triglyceride levels	Spracklen CN	28334899	East Asian	2017	0.102	0.01113	5e-20	NA	unit increase	NHGRI-EBI_GWAS_Catalog
GCKR	rs11681351	chr2:27520556	Triglycerides	GLGC	24097068	European	2013	-0.0566	0.0034	6.252e-59	177756	IVNT	GLGC_TG_EUR_2013
GCKR	rs11681351	chr2:27520556	Triglycerides	GLGC	20686565	Mixed	2010	-0.0591	0.0049	5.692e-35	96598	ZNAscore	GLGC_TG_Mixed_2010
GCKR	rs11681351	chr2:27520556	Triglycerides	Kathiresan S	19060906	European	2008	NA	NA	1.86e-08	19840	NA	GRASP
GCKR	rs11681351	chr2:27520556	Triglycerides change with statins	Barber M	20339536	European	2010	NA	NA	2.6e-07	3928	NA	GRASP
GCKR	rs11681351	chr2:27520556	Triglycerides	GLGC	20686565	Mixed	2010	NA	NA	5.692e-35	100184	NA	GRASP
GCKR	rs11681351	chr2:27520556	Triglycerides	Asselbergs	23063622	European	2012	NA	NA	2.22e-25	66240	NA	GRASP
GCKR	rs13022659	chr2:27520763	Triglycerides	GLGC	24097068	European	2013	-0.0518	0.0053	4.685e-21	67111	IVNT	GLGC_TG_EUR_2013
GCKR	rs704790	chr2:27523543	Triglycerides	Asselbergs	23063622	European	2012	NA	NA	2.28e-08	66240	NA	GRASP
BAZ1B	rs2240466	chr7:73441939	Triglycerides	GLGC	24097068	European	2013	-0.1051	0.0052	5.27e-90	170671	IVNT	GLGC_TG_EUR_2013
BAZ1B	rs2240466	chr7:73441939	Triglycerides	GLGC	20686565	Mixed	2010	-0.1091	0.0073	7.764e-55	96598	ZNAscore	GLGC_TG_Mixed_2010
BAZ1B	rs2240466	chr7:73441939	Triglycerides	Prins B	28887542	European	2017	-0.1	0.02	3.284e-06	9961	IVNT	Prins-B_TG_EUR_2017
BAZ1B	rs2240466	chr7:73441939	Triglycerides	Spracklen CN	28334899	East Asian	2017	-0.12	0.0146	2.36e-16	26584	IVNT	Spracklen-CN_Triglycerides_EAS_2017
BAZ1B	rs2240466	chr7:73441939	Triglycerides	Aulchenko YS	19060911	European	2008	NA	NA	1e-12	NA	NA	dbGaP
BAZ1B	rs2240466	chr7:73441939	Triglycerides	Kathiresan S	19060906	European	2008	NA	NA	1.37e-13	19840	NA	GRASP
BAZ1B	rs2240466	chr7:73441939	Triglycerides	Aulchenko YS	19060911	European	2008	NA	NA	1.1e-12	22562	NA	GRASP
BAZ1B	rs2240466	chr7:73441939	Triglycerides	GLGC	20686565	Mixed	2010	NA	NA	7.764e-55	100184	NA	GRASP
BAZ1B	rs2240466	chr7:73441939	Triglycerides	Aulchenko YS	19060911	European	2008	-0.14	0.01963	1e-12	NA	SD increase	NHGRI-EBI_GWAS_Catalog
BAZ1B	rs1178979	chr7:73442100	Triglycerides	GLGC	24097068	European	2013	0.0895	0.0042	1.97e-97	177782	IVNT	GLGC_TG_EUR_2013
BAZ1B	rs1178979	chr7:73442100	Triglycerides	GLGC	20686565	Mixed	2010	0.0954	0.0062	4.398e-56	96598	ZNAscore	GLGC_TG_Mixed_2010
BAZ1B	rs1178979	chr7:73442100	Triglycerides	Prins B	28887542	European	2017	0.1	0.02	2.102e-08	9961	IVNT	Prins-B_TG_EUR_2017
BAZ1B	rs1178979	chr7:73442100	Triglycerides	Spracklen CN	28334899	East Asian	2017	0.1159	0.0143	4.97e-16	26585	IVNT	Spracklen-CN_Triglycerides_EAS_2017
BAZ1B	rs1178979	chr7:73442100	Triglycerides	Waterworth DM	20864672	Mixed	2010	NA	NA	2e-12	NA	NA	dbGaP
BAZ1B	rs1178979	chr7:73442100	Triglycerides	Kathiresan S	19060906	European	2008	NA	NA	2.6e-12	19840	NA	GRASP
BAZ1B	rs1178979	chr7:73442100	Triglycerides	GLGC	20686565	Mixed	2010	NA	NA	4.398e-56	100184	NA	GRASP
BAZ1B	rs1178979	chr7:73442100	Triglycerides	Waterworth DM	20864672	Mixed	2010	NA	NA	2.3e-12	17243	NA	GRASP
BAZ1B	rs1178979	chr7:73442100	Triglycerides	Waterworth DM	20864672	Mixed	2010	0.05	0.007108	2e-12	NA	unit increase	NHGRI-EBI_GWAS_Catalog
BAZ1B	rs1178977	chr7:73442719	Triglycerides	GLGC	24097068	European	2013	0.0894	0.0042	5.59e-97	177762	IVNT	GLGC_TG_EUR_2013
BAZ1B	rs1178977	chr7:73442719	Triglycerides	GLGC	20686565	Mixed	2010	0.0946	0.0061	2.895e-55	96598	ZNAscore	GLGC_TG_Mixed_2010
BAZ1B	rs1178977	chr7:73442719	Triglycerides	Prins B	28887542	European	2017	0.1	0.02	1.961e-08	9961	IVNT	Prins-B_TG_EUR_2017
BAZ1B	rs1178977	chr7:73442719	Triglycerides	Spracklen CN	28334899	East Asian	2017	0.1205	0.0143	3.69e-17	26163	IVNT	Spracklen-CN_Triglycerides_EAS_2017
BAZ1B	rs1178977	chr7:73442719	Triglycerides	Kathiresan S	19060906	European	2008	NA	NA	1.3e-12	19840	NA	GRASP
BAZ1B	rs1178977	chr7:73442719	Triglycerides	GLGC	20686565	Mixed	2010	NA	NA	2.895e-55	100184	NA	GRASP
BAZ1B	rs1178977	chr7:73442719	Triglyceride levels	Spracklen CN	28334899	East Asian	2017	0.122	0.01792	1e-11	NA	unit increase	NHGRI-EBI_GWAS_Catalog
BAZ1B	rs34604283	chr7:73443383	Triglycerides	Prins B	28887542	European	2017	-0.1	0.02	1.673e-08	9961	IVNT	Prins-B_TG_EUR_2017
BAZ1B	rs2237279	chr7:73447519	Triglycerides	GLGC	24097068	European	2013	-0.0326	0.0035	2.567e-21	177058	IVNT	GLGC_TG_EUR_2013
BAZ1B	rs2237279	chr7:73447519	Triglycerides	GLGC	20686565	Mixed	2010	-0.0373	0.0056	1.325e-13	96598	ZNAscore	GLGC_TG_Mixed_2010
BAZ1B	rs2237279	chr7:73447519	Triglycerides	GLGC	20686565	Mixed	2010	NA	NA	1.325e-13	100184	NA	GRASP
BAZ1B	rs13231516	chr7:73448919	Triglycerides	GLGC	24097068	European	2013	0.1089	0.0051	7.87e-100	177788	IVNT	GLGC_TG_EUR_2013
BAZ1B	rs13231516	chr7:73448919	Triglycerides	GLGC	20686565	Mixed	2010	0.1108	0.0073	7.134e-56	96598	ZNAscore	GLGC_TG_Mixed_2010
BAZ1B	rs13231516	chr7:73448919	Triglycerides	Prins B	28887542	European	2017	0.11	0.02	2.672e-06	9961	IVNT	Prins-B_TG_EUR_2017
BAZ1B	rs13231516	chr7:73448919	Triglycerides	Spracklen CN	28334899	East Asian	2017	0.1132	0.0147	1.27e-14	26361	IVNT	Spracklen-CN_Triglycerides_EAS_2017
BAZ1B	rs13231516	chr7:73448919	Triglycerides	Kathiresan S	19060906	European	2008	NA	NA	1.38e-13	19840	NA	GRASP
BAZ1B	rs13231516	chr7:73448919	Triglycerides	GLGC	20686565	Mixed	2010	NA	NA	7.134e-56	100184	NA	GRASP
BAZ1B	rs13231516	chr7:73448919	Triglycerides	Lu X	26582766	East Asian	2015	0.03	0.003612	1e-16	NA	unit increase	NHGRI-EBI_GWAS_Catalog
BAZ1B	rs714052	chr7:73450539	Hypertriglyceridemia	Johansen CT	20657596	European	2010	NA	NA	3e-06	NA	NA	dbGaP
BAZ1B	rs714052	chr7:73450539	Hypertriglyceridemia	Johansen CT	20657596	European	2010	NA	NA	3e-06	1660	NA	GRASP
BAZ1B	rs714052	chr7:73450539	Hypertriglyceridemia	Johansen CT	20657596	European	2010	NA	NA	3e-06	NA	NA	NHGRI-EBI_GWAS_Catalog
BAZ1B	rs714052	chr7:73450539	Triglycerides	GLGC	24097068	European	2013	0.1084	0.005	2.03e-99	177802	IVNT	GLGC_TG_EUR_2013
BAZ1B	rs714052	chr7:73450539	Triglycerides	GLGC	20686565	Mixed	2010	0.1092	0.0072	3.847e-55	96598	ZNAscore	GLGC_TG_Mixed_2010
BAZ1B	rs714052	chr7:73450539	Triglycerides	Prins B	28887542	European	2017	0.11	0.02	2.83e-06	9961	IVNT	Prins-B_TG_EUR_2017
BAZ1B	rs714052	chr7:73450539	Triglycerides	Spracklen CN	28334899	East Asian	2017	0.1165	0.0143	3.89e-16	27651	IVNT	Spracklen-CN_Triglycerides_EAS_2017
BAZ1B	rs714052	chr7:73450539	Triglycerides	Kathiresan S	19060906	European	2008	NA	NA	3e-15	NA	NA	dbGaP
BAZ1B	rs714052	chr7:73450539	Triglycerides	Kathiresan S	19060906	European	2008	NA	NA	5.64e-18	19840	NA	GRASP
BAZ1B	rs714052	chr7:73450539	Triglycerides	Aulchenko YS	19060911	European	2008	NA	NA	1.61e-12	22562	NA	GRASP
BAZ1B	rs714052	chr7:73450539	Triglycerides	Talmud	19913121	European	2009	NA	NA	4.38e-07	5059	NA	GRASP
BAZ1B	rs714052	chr7:73450539	Triglycerides	Kamatani Y	20139978	East Asian	2010	NA	NA	3.3e-07	14700	NA	GRASP
BAZ1B	rs714052	chr7:73450539	Triglycerides	GLGC	20686565	Mixed	2010	NA	NA	3.847e-55	100184	NA	GRASP
BAZ1B	rs714052	chr7:73450539	Triglycerides	Asselbergs	23063622	European	2012	NA	NA	1.34e-36	66240	NA	GRASP
BAZ1B	rs714052	chr7:73450539	Triglycerides	Kathiresan S	19060906	European	2008	-0.16	0.02028	3e-15	NA	SD decrease	NHGRI-EBI_GWAS_Catalog
BAZ1B	rs714052	chr7:73450539	Triglycerides	Kamatani Y	20139978	East Asian	2010	-0.123	0.02401	3e-07	NA	unit decrease	NHGRI-EBI_GWAS_Catalog
BAZ1B	rs34763247	chr7:73452286	Triglycerides	GLGC	24097068	European	2013	0.1086	0.0073	3.936e-47	85375	IVNT	GLGC_TG_EUR_2013
BAZ1B	rs34763247	chr7:73452286	Triglycerides	Prins B	28887542	European	2017	0.11	0.02	2.674e-06	9961	IVNT	Prins-B_TG_EUR_2017
BAZ1B	rs1306476	chr7:73454192	Triglycerides	Prins B	28887542	European	2017	0.1	0.02	2.278e-08	9961	IVNT	Prins-B_TG_EUR_2017
BAZ1B	rs35330527	chr7:73455877	Triglycerides	Prins B	28887542	European	2017	0.11	0.02	2.165e-06	9961	IVNT	Prins-B_TG_EUR_2017
BAZ1B	rs35489648	chr7:73455881	Triglycerides	GLGC	24097068	European	2013	-0.1037	0.0089	9.844e-28	86789	IVNT	GLGC_TG_EUR_2013
BAZ1B	rs60982449	chr7:73459090	Triglycerides	Prins B	28887542	European	2017	0.11	0.02	2.45e-06	9961	IVNT	Prins-B_TG_EUR_2017
BAZ1B	rs2074755	chr7:73462836	Serum triglycerides	Wallace C	18179892	European	2008	NA	NA	3.51e-06	1955	NA	GRASP
BAZ1B	rs2074755	chr7:73462836	Triglycerides	GLGC	24097068	European	2013	0.1092	0.0051	1.42e-98	174001	IVNT	GLGC_TG_EUR_2013
BAZ1B	rs2074755	chr7:73462836	Triglycerides	GLGC	20686565	Mixed	2010	0.1113	0.0074	1.954e-54	96598	ZNAscore	GLGC_TG_Mixed_2010
BAZ1B	rs2074755	chr7:73462836	Triglycerides	Prins B	28887542	European	2017	0.11	0.02	2.42e-06	9961	IVNT	Prins-B_TG_EUR_2017
BAZ1B	rs2074755	chr7:73462836	Triglycerides	Spracklen CN	28334899	East Asian	2017	0.1185	0.0143	1.11e-16	27656	IVNT	Spracklen-CN_Triglycerides_EAS_2017
BAZ1B	rs2074755	chr7:73462836	Triglycerides	Kathiresan S	19060906	European	2008	NA	NA	1.82e-13	19840	NA	GRASP
BAZ1B	rs2074755	chr7:73462836	Triglycerides	Talmud	19913121	European	2009	NA	NA	2.94e-07	5059	NA	GRASP
BAZ1B	rs2074755	chr7:73462836	Triglycerides	GLGC	20686565	Mixed	2010	NA	NA	1.954e-54	100184	NA	GRASP
BAZ1B	rs2074755	chr7:73462836	Triglycerides	Asselbergs	23063622	European	2012	NA	NA	3.62e-35	66240	NA	GRASP
BAZ1B	rs35797675	chr7:73463714	Triglycerides	GLGC	24097068	European	2013	0.0707	0.0066	1.282e-26	61945	IVNT	GLGC_TG_EUR_2013
BAZ1B	rs35797675	chr7:73463714	Triglycerides	Prins B	28887542	European	2017	0.1	0.02	8.798e-08	9961	IVNT	Prins-B_TG_EUR_2017
BAZ1B	rs12056034	chr7:73464315	Triglycerides	GLGC	24097068	European	2013	0.109	0.0051	9.27e-100	177044	IVNT	GLGC_TG_EUR_2013
BAZ1B	rs12056034	chr7:73464315	Triglycerides	GLGC	20686565	Mixed	2010	0.1112	0.0073	5.459e-56	96598	ZNAscore	GLGC_TG_Mixed_2010
BAZ1B	rs12056034	chr7:73464315	Triglycerides	Prins B	28887542	European	2017	0.11	0.02	2.304e-06	9961	IVNT	Prins-B_TG_EUR_2017
BAZ1B	rs12056034	chr7:73464315	Triglycerides	Spracklen CN	28334899	East Asian	2017	0.1192	0.0143	8.4e-17	27652	IVNT	Spracklen-CN_Triglycerides_EAS_2017
BAZ1B	rs12056034	chr7:73464315	Triglycerides	Kooner JS	18193046	Mixed	2008	NA	NA	5e-07	2011	NA	GRASP
BAZ1B	rs12056034	chr7:73464315	Triglycerides	Kathiresan S	19060906	European	2008	NA	NA	3.68e-15	19840	NA	GRASP
BAZ1B	rs12056034	chr7:73464315	Triglycerides	GLGC	20686565	Mixed	2010	NA	NA	5.459e-56	100184	NA	GRASP
BAZ1B	rs71556715	chr7:73467477	Triglycerides	Prins B	28887542	European	2017	-0.11	0.02	2.357e-06	9961	IVNT	Prins-B_TG_EUR_2017
BAZ1B	rs62465144	chr7:73468776	Triglycerides	GLGC	24097068	European	2013	0.0827	0.0059	4.265e-43	86775	IVNT	GLGC_TG_EUR_2013
BAZ1B	rs62465144	chr7:73468776	Triglycerides	Prins B	28887542	European	2017	0.1	0.02	3.499e-08	9961	IVNT	Prins-B_TG_EUR_2017
BAZ1B	rs6976930	chr7:73471480	Triglycerides	GLGC	24097068	European	2013	-0.088	0.0042	8.9e-95	177770	IVNT	GLGC_TG_EUR_2013
BAZ1B	rs6976930	chr7:73471480	Triglycerides	GLGC	20686565	Mixed	2010	-0.095	0.0061	1.57e-56	96598	ZNAscore	GLGC_TG_Mixed_2010
BAZ1B	rs6976930	chr7:73471480	Triglycerides	Prins B	28887542	European	2017	-0.1	0.02	2.338e-08	9961	IVNT	Prins-B_TG_EUR_2017
BAZ1B	rs6976930	chr7:73471480	Triglycerides	Spracklen CN	28334899	East Asian	2017	-0.1165	0.014	1.19e-16	27652	IVNT	Spracklen-CN_Triglycerides_EAS_2017
BAZ1B	rs6976930	chr7:73471480	Triglycerides	Kathiresan S	19060906	European	2008	NA	NA	5.34e-12	19840	NA	GRASP
BAZ1B	rs6976930	chr7:73471480	Triglycerides	GLGC	20686565	Mixed	2010	NA	NA	1.57e-56	100184	NA	GRASP
BAZ1B	rs2074754	chr7:73477424	Triglycerides	GLGC	24097068	European	2013	0.0294	0.0035	1.17e-17	169257	IVNT	GLGC_TG_EUR_2013
BAZ1B	rs2074754	chr7:73477424	Triglycerides	GLGC	20686565	Mixed	2010	0.0346	0.0056	5.419e-12	96598	ZNAscore	GLGC_TG_Mixed_2010
BAZ1B	rs2074754	chr7:73477424	Triglycerides	GLGC	20686565	Mixed	2010	NA	NA	5.419e-12	100184	NA	GRASP
BAZ1B	rs35695283	chr7:73479073	Triglycerides	GLGC	24097068	European	2013	0.1062	0.0072	6.933e-46	86786	IVNT	GLGC_TG_EUR_2013
BAZ1B	rs35695283	chr7:73479073	Triglycerides	Prins B	28887542	European	2017	0.11	0.02	2.286e-06	9961	IVNT	Prins-B_TG_EUR_2017
BAZ1B	rs75229905	chr7:73481616	Triglycerides	Prins B	28887542	European	2017	0.11	0.02	2.258e-06	9961	IVNT	Prins-B_TG_EUR_2017
BAZ1B	rs7797566	chr7:73482065	Triglycerides	Prins B	28887542	European	2017	0.11	0.02	2.899e-06	9961	IVNT	Prins-B_TG_EUR_2017
BAZ1B	rs10239940	chr7:73487060	Triglycerides	Asselbergs	23063622	European	2012	NA	NA	1.36e-06	66240	NA	GRASP
BAZ1B	rs17145713	chr7:73490480	Triglycerides	GLGC	24097068	European	2013	-0.0879	0.0042	2.02e-94	177767	IVNT	GLGC_TG_EUR_2013
BAZ1B	rs17145713	chr7:73490480	Triglycerides	GLGC	20686565	Mixed	2010	-0.0945	0.0062	7.712e-56	96598	ZNAscore	GLGC_TG_Mixed_2010
BAZ1B	rs17145713	chr7:73490480	Triglycerides	Prins B	28887542	European	2017	-0.1	0.02	2.037e-08	9961	IVNT	Prins-B_TG_EUR_2017
BAZ1B	rs17145713	chr7:73490480	Triglycerides	Spracklen CN	28334899	East Asian	2017	-0.1139	0.014	4.66e-16	27519	IVNT	Spracklen-CN_Triglycerides_EAS_2017
BAZ1B	rs17145713	chr7:73490480	Triglycerides	Kathiresan S	19060906	European	2008	NA	NA	2.3e-12	19840	NA	GRASP
BAZ1B	rs17145713	chr7:73490480	Triglycerides	Talmud	19913121	European	2009	NA	NA	5.29e-10	5059	NA	GRASP
BAZ1B	rs17145713	chr7:73490480	Triglycerides	GLGC	20686565	Mixed	2010	NA	NA	7.712e-56	100184	NA	GRASP
BAZ1B	rs17145713	chr7:73490480	Triglycerides	Asselbergs	23063622	European	2012	NA	NA	1.35e-35	66240	NA	GRASP
BAZ1B	rs111837003	chr7:73493129	Triglycerides	Prins B	28887542	European	2017	-0.11	0.02	2.262e-06	9961	IVNT	Prins-B_TG_EUR_2017
BAZ1B	rs13244268	chr7:73497513	Triglycerides	GLGC	24097068	European	2013	0.1134	0.0072	1.132e-56	91013	IVNT	GLGC_TG_EUR_2013
BAZ1B	rs13244268	chr7:73497513	Triglycerides	GLGC	20686565	Mixed	2010	0.113	0.0073	7.459e-57	96598	ZNAscore	GLGC_TG_Mixed_2010
BAZ1B	rs13244268	chr7:73497513	Triglycerides	Prins B	28887542	European	2017	0.11	0.02	2.856e-06	9961	IVNT	Prins-B_TG_EUR_2017
BAZ1B	rs13244268	chr7:73497513	Triglycerides	Spracklen CN	28334899	East Asian	2017	0.1186	0.017	3.04e-12	18860	IVNT	Spracklen-CN_Triglycerides_EAS_2017
BAZ1B	rs13244268	chr7:73497513	Triglycerides	Kathiresan S	19060906	European	2008	NA	NA	9.28e-13	19840	NA	GRASP
BAZ1B	rs13244268	chr7:73497513	Triglycerides	GLGC	20686565	Mixed	2010	NA	NA	7.459e-57	100184	NA	GRASP
BAZ1B	rs201533187	chr7:73497710	Triglycerides	Prins B	28887542	European	2017	-0.11	0.02	1.78e-06	9961	IVNT	Prins-B_TG_EUR_2017
BAZ1B	rs2353082	chr7:73498838	Triglycerides	GLGC	24097068	European	2013	-0.0275	0.0042	2.42e-11	151155	IVNT	GLGC_TG_EUR_2013
BAZ1B	rs2353082	chr7:73498838	Triglycerides	GLGC	20686565	Mixed	2010	-0.0369	0.0064	4.368e-10	96598	ZNAscore	GLGC_TG_Mixed_2010
BAZ1B	rs2353082	chr7:73498838	Triglycerides	GLGC	20686565	Mixed	2010	NA	NA	4.368e-10	100184	NA	GRASP
BAZ1B	rs10275549	chr7:73500481	Triglycerides	GLGC	24097068	European	2013	0.0274	0.0058	5.153e-07	117447	IVNT	GLGC_TG_EUR_2013
BAZ1B	rs34482346	chr7:73501191	Triglycerides	Prins B	28887542	European	2017	-0.11	0.02	2.48e-06	9961	IVNT	Prins-B_TG_EUR_2017
BAZ1B	rs79862839	chr7:73507279	Triglycerides	GLGC	24097068	European	2013	0.1017	0.008	8.361e-36	71061	IVNT	GLGC_TG_EUR_2013
BAZ1B	rs79862839	chr7:73507279	Triglycerides	Prins B	28887542	European	2017	0.11	0.02	2.122e-06	9961	IVNT	Prins-B_TG_EUR_2017
BAZ1B	rs13221253	chr7:73507903	Triglycerides	Prins B	28887542	European	2017	0.11	0.02	2.113e-06	9961	IVNT	Prins-B_TG_EUR_2017
BAZ1B	rs34437827	chr7:73509008	Triglycerides	Prins B	28887542	European	2017	0.11	0.02	1.032e-08	9961	IVNT	Prins-B_TG_EUR_2017
BAZ1B	rs7811265	chr7:73520180	Triglycerides	GLGC	24097068	European	2013	0.0972	0.006	5.64e-59	91013	IVNT	GLGC_TG_EUR_2013
BAZ1B	rs7811265	chr7:73520180	Triglycerides	GLGC	20686565	Mixed	2010	0.0964	0.0061	9.058e-59	96598	ZNAscore	GLGC_TG_Mixed_2010
BAZ1B	rs7811265	chr7:73520180	Triglycerides	Prins B	28887542	European	2017	0.11	0.02	1.831e-08	9961	IVNT	Prins-B_TG_EUR_2017
BAZ1B	rs7811265	chr7:73520180	Triglycerides	Spracklen CN	28334899	East Asian	2017	0.1165	0.0142	1.83e-16	27521	IVNT	Spracklen-CN_Triglycerides_EAS_2017
BAZ1B	rs7811265	chr7:73520180	Triglycerides	Kathiresan S	19060906	European	2008	NA	NA	1.49e-12	19840	NA	GRASP
BAZ1B	rs7811265	chr7:73520180	Triglycerides	GLGC	20686565	Mixed	2010	NA	NA	1.2e-61	100184	NA	GRASP
BAZ1B	rs7811265	chr7:73520180	Triglycerides	Kim YJ	21909109	East Asian	2011	NA	NA	1.05e-09	12545	NA	GRASP
MLXIPL	rs1051921	chr7:73593613	Triglycerides	GLGC	24097068	European	2013	-0.0891	0.0042	7.37e-96	173045	IVNT	GLGC_TG_EUR_2013
MLXIPL	rs1051921	chr7:73593613	Triglycerides	GLGC	20686565	Mixed	2010	-0.0958	0.006	1.546e-58	96598	ZNAscore	GLGC_TG_Mixed_2010
MLXIPL	rs1051921	chr7:73593613	Triglycerides	Prins B	28887542	European	2017	-0.1	0.02	6.074e-08	9961	IVNT	Prins-B_TG_EUR_2017
MLXIPL	rs1051921	chr7:73593613	Triglycerides	Spracklen CN	28334899	East Asian	2017	-0.1202	0.0142	2.61e-17	27605	IVNT	Spracklen-CN_Triglycerides_EAS_2017
MLXIPL	rs1051921	chr7:73593613	Triglycerides	Kathiresan S	19060906	European	2008	NA	NA	1.42e-11	19840	NA	GRASP
MLXIPL	rs1051921	chr7:73593613	Triglycerides	Talmud	19913121	European	2009	NA	NA	1.25e-08	5059	NA	GRASP
MLXIPL	rs1051921	chr7:73593613	Triglycerides	GLGC	20686565	Mixed	2010	NA	NA	1.546e-58	100184	NA	GRASP
MLXIPL	rs1051921	chr7:73593613	Triglycerides	Asselbergs	23063622	European	2012	NA	NA	1.13e-37	66240	NA	GRASP
MLXIPL	rs1051921	chr7:73593613	Triglycerides ln	Asselbergs	23063622	European	2012	NA	NA	1.15e-42	66240	NA	GRASP
MLXIPL	rs13247874	chr7:73596112	Triglycerides	GLGC	24097068	European	2013	-0.0849	0.0063	2.879e-40	76070	IVNT	GLGC_TG_EUR_2013
MLXIPL	rs13247874	chr7:73596112	Triglycerides	Prins B	28887542	European	2017	-0.1	0.02	7.809e-08	9961	IVNT	Prins-B_TG_EUR_2017
MLXIPL	rs35332062	chr7:73597712	Triglycerides	GLGC	24097068	European	2013	-0.107	0.0071	1.029e-47	86754	IVNT	GLGC_TG_EUR_2013
MLXIPL	rs35332062	chr7:73597712	Triglycerides	Prins B	28887542	European	2017	-0.1	0.02	3.545e-06	9961	IVNT	Prins-B_TG_EUR_2017
MLXIPL	rs79624003	chr7:73598455	Triglycerides	GLGC	24097068	European	2013	0.1063	0.007	1.799e-47	86778	IVNT	GLGC_TG_EUR_2013
MLXIPL	rs79624003	chr7:73598455	Triglycerides	Prins B	28887542	European	2017	0.1	0.02	2.256e-06	9961	IVNT	Prins-B_TG_EUR_2017
MLXIPL	rs35732917	chr7:73598939	Triglycerides	Prins B	28887542	European	2017	0.08	0.02	3.868e-06	9961	IVNT	Prins-B_TG_EUR_2017
MLXIPL	rs13235543	chr7:73599571	Triglycerides	GLGC	24097068	European	2013	-0.1059	0.007	5.433e-47	86737	IVNT	GLGC_TG_EUR_2013
MLXIPL	rs13235543	chr7:73599571	Triglycerides	Prins B	28887542	European	2017	-0.1	0.02	2.442e-06	9961	IVNT	Prins-B_TG_EUR_2017
MLXIPL	rs13240065	chr7:73601039	Triglycerides	Prins B	28887542	European	2017	-0.1	0.02	2.867e-06	9961	IVNT	Prins-B_TG_EUR_2017
MLXIPL	rs13240065	chr7:73601039	Triglycerides	Spracklen CN	28334899	East Asian	2017	-0.1296	0.0182	8.15e-13	16630	IVNT	Spracklen-CN_Triglycerides_EAS_2017
MLXIPL	rs11772762	chr7:73601532	Triglycerides	GLGC	24097068	European	2013	0.0212	0.005	7.954e-06	149716	IVNT	GLGC_TG_EUR_2013
MLXIPL	rs34346326	chr7:73601851	Triglycerides	GLGC	24097068	European	2013	0.0844	0.0059	1.313e-44	86772	IVNT	GLGC_TG_EUR_2013
MLXIPL	rs34346326	chr7:73601851	Triglycerides	Prins B	28887542	European	2017	0.1	0.02	4.881e-08	9961	IVNT	Prins-B_TG_EUR_2017
MLXIPL	rs56383788	chr7:73602070	Triglycerides	GLGC	24097068	European	2013	0.0833	0.0058	5.44e-44	86760	IVNT	GLGC_TG_EUR_2013
MLXIPL	rs56383788	chr7:73602070	Triglycerides	Prins B	28887542	European	2017	0.1	0.02	5.095e-08	9961	IVNT	Prins-B_TG_EUR_2017
MLXIPL	rs13230959	chr7:73602098	Triglycerides	Prins B	28887542	European	2017	0.1	0.02	1.604e-07	9961	IVNT	Prins-B_TG_EUR_2017
MLXIPL	rs13240994	chr7:73602532	Triglycerides	Prins B	28887542	European	2017	0.1	0.02	4.673e-08	9961	IVNT	Prins-B_TG_EUR_2017
MLXIPL	rs13226650	chr7:73602675	Triglycerides	GLGC	24097068	European	2013	0.0853	0.0059	2.003e-45	86749	IVNT	GLGC_TG_EUR_2013
MLXIPL	rs13226650	chr7:73602675	Triglycerides	Prins B	28887542	European	2017	0.1	0.02	4.278e-08	9961	IVNT	Prins-B_TG_EUR_2017
MLXIPL	rs13226650	chr7:73602675	Triglycerides	Spracklen CN	28334899	East Asian	2017	0.122	0.0226	7.27e-08	10135	IVNT	Spracklen-CN_Triglycerides_EAS_2017
MLXIPL	rs13226650	chr7:73602675	Triglycerides in metabolic syndrome subjects without diabetes	Kristiansson K	22399527	European	2012	NA	NA	1.89e-11	10564	NA	GRASP
MLXIPL	rs35368205	chr7:73603327	Triglycerides	GLGC	24097068	European	2013	-0.0877	0.0063	1.551e-42	76321	IVNT	GLGC_TG_EUR_2013
MLXIPL	rs35368205	chr7:73603327	Triglycerides	Prins B	28887542	European	2017	-0.1	0.02	4.344e-08	9961	IVNT	Prins-B_TG_EUR_2017
MLXIPL	rs34166762	chr7:73604194	Triglycerides	Prins B	28887542	European	2017	0.08	0.02	3.733e-06	9961	IVNT	Prins-B_TG_EUR_2017
MLXIPL	rs799158	chr7:73604744	Triglycerides	GLGC	24097068	European	2013	0.102	0.013	4.11e-14	86793	IVNT	GLGC_TG_EUR_2013
MLXIPL	rs61010704	chr7:73605645	Triglycerides	GLGC	24097068	European	2013	0.0699	0.0052	1.626e-39	85538	IVNT	GLGC_TG_EUR_2013
MLXIPL	rs61010704	chr7:73605645	Triglycerides	Prins B	28887542	European	2017	0.08	0.02	2.122e-06	9961	IVNT	Prins-B_TG_EUR_2017
MLXIPL	rs799157	chr7:73605971	Triglycerides	GLGC	24097068	European	2013	0.0831	0.0112	4.927e-12	135605	IVNT	GLGC_TG_EUR_2013
MLXIPL	rs3812316	chr7:73606007	Triglycerides	GLGC	24097068	European	2013	0.0912	0.0074	1.291e-31	79868	IVNT	GLGC_TG_EUR_2013
MLXIPL	rs3812316	chr7:73606007	Triglycerides	Prins B	28887542	European	2017	0.11	0.02	1.192e-06	9961	IVNT	Prins-B_TG_EUR_2017
MLXIPL	rs3812316	chr7:73606007	Triglycerides	Kooner JS	18193046	Mixed	2008	NA	NA	1e-10	NA	NA	dbGaP
MLXIPL	rs3812316	chr7:73606007	Triglycerides	Kooner JS	18193046	Mixed	2008	NA	NA	1.4e-10	2011	NA	GRASP
MLXIPL	rs3812316	chr7:73606007	Triglycerides	Kooner JS	18193046	Mixed	2008	10.5	1.624	1e-10	NA	% higher	NHGRI-EBI_GWAS_Catalog
MLXIPL	rs6968170	chr7:73606346	Triglycerides	GLGC	24097068	European	2013	-0.071	0.0052	5.001e-41	86699	IVNT	GLGC_TG_EUR_2013
MLXIPL	rs6968170	chr7:73606346	Triglycerides	Prins B	28887542	European	2017	-0.08	0.02	1.742e-06	9961	IVNT	Prins-B_TG_EUR_2017
MLXIPL	rs77048596	chr7:73607881	Triglycerides	Prins B	28887542	European	2017	-0.08	0.02	5.958e-07	9961	IVNT	Prins-B_TG_EUR_2017
MLXIPL	rs13246993	chr7:73608416	Triglycerides	Prins B	28887542	European	2017	-0.11	0.02	1.697e-06	9961	IVNT	Prins-B_TG_EUR_2017
MLXIPL	rs141854486	chr7:73608603	Triglycerides	Prins B	28887542	European	2017	-0.11	0.02	1.025e-06	9961	IVNT	Prins-B_TG_EUR_2017
MLXIPL	rs12531645	chr7:73609551	Triglycerides	Prins B	28887542	European	2017	-0.08	0.02	2.046e-06	9961	IVNT	Prins-B_TG_EUR_2017
MLXIPL	rs200849733	chr7:73610431	Triglycerides	Prins B	28887542	European	2017	-0.08	0.02	4.81e-06	9961	IVNT	Prins-B_TG_EUR_2017
MLXIPL	rs13234131	chr7:73611645	Triglycerides	Prins B	28887542	European	2017	0.11	0.02	1.113e-06	9961	IVNT	Prins-B_TG_EUR_2017
MLXIPL	rs13234378	chr7:73611821	Triglycerides	Prins B	28887542	European	2017	0.11	0.02	1.897e-06	9961	IVNT	Prins-B_TG_EUR_2017
MLXIPL	rs17145750	chr7:73612048	Triglycerides	GLGC	24097068	European	2013	-0.1015	0.0047	1.03e-99	177797	IVNT	GLGC_TG_EUR_2013
MLXIPL	rs17145750	chr7:73612048	Triglycerides	GLGC	20686565	Mixed	2010	-0.1124	0.0072	1.569e-58	96598	ZNAscore	GLGC_TG_Mixed_2010
MLXIPL	rs17145750	chr7:73612048	Triglycerides	Prins B	28887542	European	2017	-0.11	0.02	6.567e-08	9961	IVNT	Prins-B_TG_EUR_2017
MLXIPL	rs17145750	chr7:73612048	Triglycerides	Spracklen CN	28334899	East Asian	2017	-0.1254	0.017	1.84e-13	17334	IVNT	Spracklen-CN_Triglycerides_EAS_2017
MLXIPL	rs17145750	chr7:73612048	Triglycerides	Kathiresan S	19060906	European	2008	NA	NA	2.53e-13	19840	NA	GRASP
MLXIPL	rs17145750	chr7:73612048	Triglycerides	Talmud	19913121	European	2009	NA	NA	1.48e-06	5059	NA	GRASP
MLXIPL	rs17145750	chr7:73612048	Triglycerides	GLGC	20686565	Mixed	2010	NA	NA	1.569e-58	100184	NA	GRASP
MLXIPL	rs17145750	chr7:73612048	Triglycerides females	Musunuru	22629316	Mixed	2012	NA	NA	5.66e-13	44957	NA	GRASP
MLXIPL	rs17145750	chr7:73612048	Triglycerides males	Musunuru	22629316	Mixed	2012	NA	NA	1.12e-15	44957	NA	GRASP
MLXIPL	rs17145750	chr7:73612048	Triglycerides	Musunuru	22629316	Mixed	2012	NA	NA	4.22e-25	44957	NA	GRASP
MLXIPL	rs17145750	chr7:73612048	Triglycerides	Asselbergs	23063622	European	2012	NA	NA	2.71e-36	66240	NA	GRASP
MLXIPL	rs7808877	chr7:73613120	Triglycerides	GLGC	24097068	European	2013	0.0659	0.0038	3.5e-66	177661	IVNT	GLGC_TG_EUR_2013
MLXIPL	rs7808877	chr7:73613120	Triglycerides	GLGC	20686565	Mixed	2010	0.0705	0.0058	3.408e-37	96598	ZNAscore	GLGC_TG_Mixed_2010
MLXIPL	rs7808877	chr7:73613120	Triglycerides	Prins B	28887542	European	2017	0.08	0.02	2.063e-06	9961	IVNT	Prins-B_TG_EUR_2017
MLXIPL	rs7808877	chr7:73613120	Triglycerides	Kathiresan S	19060906	European	2008	NA	NA	6.44e-07	19840	NA	GRASP
MLXIPL	rs7808877	chr7:73613120	Triglycerides	GLGC	20686565	Mixed	2010	NA	NA	3.408e-37	100184	NA	GRASP
MLXIPL	rs33951980	chr7:73615107	Triglycerides	GLGC	24097068	European	2013	-0.1066	0.007	1.04e-47	86724	IVNT	GLGC_TG_EUR_2013
MLXIPL	rs33951980	chr7:73615107	Triglycerides	Prins B	28887542	European	2017	-0.11	0.02	1.558e-06	9961	IVNT	Prins-B_TG_EUR_2017
MLXIPL	rs2074768	chr7:73615773	Triglycerides	Prins B	28887542	European	2017	0.08	0.02	2.743e-06	9961	IVNT	Prins-B_TG_EUR_2017
MLXIPL	rs13229619	chr7:73615845	Triglycerides	Prins B	28887542	European	2017	-0.11	0.02	1.053e-06	9961	IVNT	Prins-B_TG_EUR_2017
MLXIPL	rs7798357	chr7:73617935	Triglycerides	GLGC	24097068	European	2013	-0.0713	0.0038	9.562e-76	169410	IVNT	GLGC_TG_EUR_2013
MLXIPL	rs7798357	chr7:73617935	Triglycerides	GLGC	20686565	Mixed	2010	-0.0722	0.0055	3.891e-41	96598	ZNAscore	GLGC_TG_Mixed_2010
MLXIPL	rs7798357	chr7:73617935	Triglycerides	Prins B	28887542	European	2017	-0.08	0.02	2.749e-06	9961	IVNT	Prins-B_TG_EUR_2017
MLXIPL	rs7798357	chr7:73617935	Triglycerides	Spracklen CN	28334899	East Asian	2017	-0.1268	0.0177	8.33e-13	15565	IVNT	Spracklen-CN_Triglycerides_EAS_2017
MLXIPL	rs7798357	chr7:73617935	Triglycerides	Kathiresan S	19060906	European	2008	NA	NA	2.36e-07	19840	NA	GRASP
MLXIPL	rs7798357	chr7:73617935	Triglycerides	GLGC	20686565	Mixed	2010	NA	NA	3.891e-41	100184	NA	GRASP
MLXIPL	rs7785479	chr7:73618505	Triglycerides	GLGC	24097068	European	2013	0.0654	0.0044	1.311e-48	119965	IVNT	GLGC_TG_EUR_2013
MLXIPL	rs7785479	chr7:73618505	Triglycerides	GLGC	20686565	Mixed	2010	0.0547	0.009	4.311e-11	96598	ZNAscore	GLGC_TG_Mixed_2010
MLXIPL	rs7785479	chr7:73618505	Triglycerides	Prins B	28887542	European	2017	0.08	0.02	3.197e-06	9961	IVNT	Prins-B_TG_EUR_2017
MLXIPL	rs7785479	chr7:73618505	Triglycerides	Spracklen CN	28334899	East Asian	2017	0.1267	0.0177	8.58e-13	15566	IVNT	Spracklen-CN_Triglycerides_EAS_2017
MLXIPL	rs7785479	chr7:73618505	Triglycerides	GLGC	20686565	Mixed	2010	NA	NA	4.311e-11	100184	NA	GRASP
MLXIPL	rs34062580	chr7:73619229	Triglycerides	Prins B	28887542	European	2017	-0.11	0.02	1.157e-06	9961	IVNT	Prins-B_TG_EUR_2017
MLXIPL	rs6975495	chr7:73619700	Triglycerides	Prins B	28887542	European	2017	0.08	0.02	1.931e-06	9961	IVNT	Prins-B_TG_EUR_2017
MLXIPL	rs71556736	chr7:73620599	Triglycerides	Prins B	28887542	European	2017	-0.11	0.02	1.154e-06	9961	IVNT	Prins-B_TG_EUR_2017
MLXIPL	rs7800944	chr7:73621527	Triglycerides	GLGC	24097068	European	2013	0.0706	0.0038	3.083e-75	172251	IVNT	GLGC_TG_EUR_2013
MLXIPL	rs7800944	chr7:73621527	Triglycerides	GLGC	20686565	Mixed	2010	0.0728	0.0055	1.015e-41	96598	ZNAscore	GLGC_TG_Mixed_2010
MLXIPL	rs7800944	chr7:73621527	Triglycerides	Prins B	28887542	European	2017	0.08	0.02	2.545e-06	9961	IVNT	Prins-B_TG_EUR_2017
MLXIPL	rs7800944	chr7:73621527	Triglycerides	Spracklen CN	28334899	East Asian	2017	0.1263	0.0177	9.69e-13	15566	IVNT	Spracklen-CN_Triglycerides_EAS_2017
MLXIPL	rs7800944	chr7:73621527	Triglycerides	Kathiresan S	19060906	European	2008	NA	NA	2.18e-07	19840	NA	GRASP
MLXIPL	rs7800944	chr7:73621527	Triglycerides	Talmud	19913121	European	2009	NA	NA	8.59e-06	5059	NA	GRASP
MLXIPL	rs7800944	chr7:73621527	Triglycerides	GLGC	20686565	Mixed	2010	NA	NA	1.015e-41	100184	NA	GRASP
MLXIPL	rs7800944	chr7:73621527	Triglycerides	Asselbergs	23063622	European	2012	NA	NA	2.46e-27	66240	NA	GRASP
MLXIPL	rs55747707	chr7:73623036	Triglycerides	GLGC	24097068	European	2013	-0.0837	0.0059	3.547e-44	86772	IVNT	GLGC_TG_EUR_2013
MLXIPL	rs55747707	chr7:73623036	Triglycerides	Prins B	28887542	European	2017	-0.1	0.02	1.882e-08	9961	IVNT	Prins-B_TG_EUR_2017
MLXIPL	rs34060476	chr7:73623626	Triglycerides	GLGC	24097068	European	2013	0.1034	0.0069	9.725e-46	86784	IVNT	GLGC_TG_EUR_2013
MLXIPL	rs34060476	chr7:73623626	Triglycerides	Prins B	28887542	European	2017	0.1	0.02	2.214e-06	9961	IVNT	Prins-B_TG_EUR_2017
LPL	rs10092538	chr8:19902159	Triglycerides	GLGC	24097068	European	2013	0.1625	0.022	8.885e-11	83114	IVNT	GLGC_TG_EUR_2013
LPL	rs116135967	chr8:19902655	Triglycerides	GLGC	24097068	European	2013	0.1655	0.0221	6.628e-11	84032	IVNT	GLGC_TG_EUR_2013
LPL	rs35469180	chr8:19904091	Triglycerides	GLGC	24097068	European	2013	-0.118	0.0223	3.188e-06	78610	IVNT	GLGC_TG_EUR_2013
LPL	rs75591007	chr8:19904120	Triglycerides	GLGC	24097068	European	2013	-0.1693	0.0218	1.411e-11	84103	IVNT	GLGC_TG_EUR_2013
LPL	rs7008626	chr8:19904466	Triglycerides	GLGC	24097068	European	2013	0.1401	0.0212	7.923e-09	79908	IVNT	GLGC_TG_EUR_2013
LPL	rs6995406	chr8:19904543	Triglycerides	GLGC	24097068	European	2013	-0.1506	0.0219	2.763e-09	78734	IVNT	GLGC_TG_EUR_2013
LPL	rs6586879	chr8:19905221	Triglycerides	GLGC	24097068	European	2013	0.157	0.0149	1.812e-23	156270	IVNT	GLGC_TG_EUR_2013
LPL	rs6586879	chr8:19905221	Triglycerides	GLGC	20686565	Mixed	2010	0.1553	0.0203	2.57e-14	96598	ZNAscore	GLGC_TG_Mixed_2010
LPL	rs6586879	chr8:19905221	Triglycerides	GLGC	20686565	Mixed	2010	NA	NA	2.57e-14	100184	NA	GRASP
LPL	rs6996383	chr8:19905305	Triglycerides	GLGC	24097068	European	2013	-0.169	0.021	9.89e-15	75860	IVNT	GLGC_TG_EUR_2013
LPL	rs6996383	chr8:19905305	Triglycerides	GLGC	20686565	Mixed	2010	-0.1672	0.0207	1.433e-15	96598	ZNAscore	GLGC_TG_Mixed_2010
LPL	rs6996383	chr8:19905305	Triglycerides	GLGC	20686565	Mixed	2010	NA	NA	1.433e-15	100184	NA	GRASP
LPL	rs77032723	chr8:19906481	Triglycerides	Prins B	28887542	European	2017	-0.11	0.02	4.307e-07	9961	IVNT	Prins-B_TG_EUR_2017
LPL	rs3988301	chr8:19912868	Triglycerides	Prins B	28887542	European	2017	0.09	0.02	5.044e-06	9961	IVNT	Prins-B_TG_EUR_2017
LPL	rs28834434	chr8:19917379	Triglycerides	GLGC	24097068	European	2013	-0.0468	0.0058	6.003e-16	86734	IVNT	GLGC_TG_EUR_2013
LPL	rs56207358	chr8:19917667	Triglycerides	GLGC	24097068	European	2013	0.1498	0.0223	2.332e-09	78620	IVNT	GLGC_TG_EUR_2013
LPL	rs59097118	chr8:19917672	Triglycerides	GLGC	24097068	European	2013	0.1825	0.0266	1.905e-08	71764	IVNT	GLGC_TG_EUR_2013
LPL	rs114855192	chr8:19917742	Triglycerides	GLGC	24097068	European	2013	0.1594	0.0228	7.77e-10	78625	IVNT	GLGC_TG_EUR_2013
LPL	rs55905462	chr8:19918010	Triglycerides	GLGC	24097068	European	2013	-0.1427	0.0224	3.663e-08	75175	IVNT	GLGC_TG_EUR_2013
LPL	rs59904561	chr8:19918144	Triglycerides	GLGC	24097068	European	2013	0.1517	0.0224	1.82e-09	78615	IVNT	GLGC_TG_EUR_2013
LPL	rs28786747	chr8:19918583	Triglycerides	GLGC	24097068	European	2013	-0.1605	0.0212	1.819e-11	84145	IVNT	GLGC_TG_EUR_2013
LPL	rs3988302	chr8:19918845	Triglycerides	GLGC	24097068	European	2013	-0.1598	0.0154	3.06e-21	151112	IVNT	GLGC_TG_EUR_2013
LPL	rs3988302	chr8:19918845	Triglycerides	GLGC	20686565	Mixed	2010	-0.1639	0.0207	2.415e-15	96598	ZNAscore	GLGC_TG_Mixed_2010
LPL	rs3988302	chr8:19918845	Triglycerides	GLGC	20686565	Mixed	2010	NA	NA	2.415e-15	100184	NA	GRASP
LPL	rs3988303	chr8:19919028	Triglycerides	GLGC	24097068	European	2013	0.1622	0.015	4.835e-23	159814	IVNT	GLGC_TG_EUR_2013
LPL	rs3988303	chr8:19919028	Triglycerides	GLGC	20686565	Mixed	2010	0.1624	0.0205	1.034e-14	96598	ZNAscore	GLGC_TG_Mixed_2010
LPL	rs3988303	chr8:19919028	Triglycerides	GLGC	20686565	Mixed	2010	NA	NA	1.034e-14	100184	NA	GRASP
LPL	rs3988304	chr8:19919064	Triglycerides	GLGC	24097068	European	2013	-0.1731	0.0157	3.19e-23	156343	IVNT	GLGC_TG_EUR_2013
LPL	rs3988304	chr8:19919064	Triglycerides	GLGC	20686565	Mixed	2010	-0.1685	0.0207	1.122e-15	96598	ZNAscore	GLGC_TG_Mixed_2010
LPL	rs3988304	chr8:19919064	Triglycerides	GLGC	20686565	Mixed	2010	NA	NA	1.122e-15	100184	NA	GRASP
LPL	rs3988305	chr8:19919070	Triglycerides	GLGC	24097068	European	2013	-0.1526	0.0232	1.475e-08	76098	IVNT	GLGC_TG_EUR_2013
LPL	rs7834995	chr8:19919368	Triglycerides	GLGC	24097068	European	2013	-0.1756	0.0156	2.806e-24	157861	IVNT	GLGC_TG_EUR_2013
LPL	rs7834995	chr8:19919368	Triglycerides	GLGC	20686565	Mixed	2010	-0.1715	0.0208	3.132e-16	96598	ZNAscore	GLGC_TG_Mixed_2010
LPL	rs7834995	chr8:19919368	Triglycerides	GLGC	20686565	Mixed	2010	NA	NA	3.132e-16	100184	NA	GRASP
LPL	rs4466415	chr8:19919470	Triglycerides	GLGC	20686565	Mixed	2010	0.1044	0.0116	1.336e-17	96598	ZNAscore	GLGC_TG_Mixed_2010
LPL	rs4466415	chr8:19919470	Triglycerides	Prins B	28887542	European	2017	0.09	0.02	8.605e-06	9961	IVNT	Prins-B_TG_EUR_2017
LPL	rs4466415	chr8:19919470	Triglycerides	Kathiresan S	19060906	European	2008	NA	NA	5.8e-06	19840	NA	GRASP
LPL	rs79045265	chr8:19920664	Triglycerides	GLGC	24097068	European	2013	-0.1391	0.0228	2.041e-08	78558	IVNT	GLGC_TG_EUR_2013
LPL	rs77623043	chr8:19920678	Triglycerides	GLGC	24097068	European	2013	0.1495	0.0226	5.761e-09	78621	IVNT	GLGC_TG_EUR_2013
LPL	rs10092137	chr8:19922193	Triglycerides	GLGC	24097068	European	2013	-0.162	0.0153	1.053e-22	154486	IVNT	GLGC_TG_EUR_2013
LPL	rs10092137	chr8:19922193	Triglycerides	GLGC	20686565	Mixed	2010	-0.1626	0.0205	3.449e-15	96598	ZNAscore	GLGC_TG_Mixed_2010
LPL	rs10092137	chr8:19922193	Triglycerides	GLGC	20686565	Mixed	2010	NA	NA	3.449e-15	100184	NA	GRASP
LPL	rs10102876	chr8:19922274	Triglycerides	GLGC	24097068	European	2013	-0.1496	0.015	3.723e-20	160008	IVNT	GLGC_TG_EUR_2013
LPL	rs10102876	chr8:19922274	Triglycerides	GLGC	20686565	Mixed	2010	-0.1711	0.0209	7.213e-16	96598	ZNAscore	GLGC_TG_Mixed_2010
LPL	rs10102876	chr8:19922274	Triglycerides	GLGC	20686565	Mixed	2010	NA	NA	7.213e-16	100184	NA	GRASP
LPL	rs10092531	chr8:19922527	Triglycerides	GLGC	24097068	European	2013	-0.1725	0.021	2.741e-15	75860	IVNT	GLGC_TG_EUR_2013
LPL	rs10092531	chr8:19922527	Triglycerides	GLGC	20686565	Mixed	2010	-0.163	0.0205	2.905e-15	96598	ZNAscore	GLGC_TG_Mixed_2010
LPL	rs10092531	chr8:19922527	Triglycerides	GLGC	20686565	Mixed	2010	NA	NA	2.905e-15	100184	NA	GRASP
LPL	rs77899453	chr8:19922799	Triglycerides	Prins B	28887542	European	2017	-0.12	0.02	2.257e-07	9961	IVNT	Prins-B_TG_EUR_2017
LPL	rs7838829	chr8:19923119	Triglycerides	GLGC	24097068	European	2013	-0.1667	0.0149	8.079e-25	160018	IVNT	GLGC_TG_EUR_2013
LPL	rs7838829	chr8:19923119	Triglycerides	GLGC	20686565	Mixed	2010	-0.1619	0.0205	5.242e-15	96598	ZNAscore	GLGC_TG_Mixed_2010
LPL	rs7838829	chr8:19923119	Triglycerides	GLGC	20686565	Mixed	2010	NA	NA	5.242e-15	100184	NA	GRASP
LPL	rs73667455	chr8:19925057	Triglycerides	GLGC	24097068	European	2013	0.1649	0.0214	1.17e-11	84155	IVNT	GLGC_TG_EUR_2013
LPL	rs28371439	chr8:19925165	Triglycerides	GLGC	24097068	European	2013	-0.1515	0.0224	1.915e-09	78630	IVNT	GLGC_TG_EUR_2013
LPL	rs28522139	chr8:19925204	Triglycerides	GLGC	24097068	European	2013	0.1475	0.0263	6.501e-07	51305	IVNT	GLGC_TG_EUR_2013
LPL	rs10503667	chr8:19925777	Triglycerides	GLGC	24097068	European	2013	-0.1649	0.0154	1.109e-22	154414	IVNT	GLGC_TG_EUR_2013
LPL	rs10503667	chr8:19925777	Triglycerides	GLGC	20686565	Mixed	2010	-0.1606	0.0205	1.114e-14	96598	ZNAscore	GLGC_TG_Mixed_2010
LPL	rs10503667	chr8:19925777	Triglycerides	GLGC	20686565	Mixed	2010	NA	NA	1.114e-14	100184	NA	GRASP
LPL	rs11992664	chr8:19925851	Triglycerides	GLGC	24097068	European	2013	0.1446	0.0225	1.156e-08	78567	IVNT	GLGC_TG_EUR_2013
LPL	rs7835874	chr8:19926320	Triglycerides	GLGC	24097068	European	2013	-0.1629	0.0221	7.607e-11	83982	IVNT	GLGC_TG_EUR_2013
LPL	rs3900537	chr8:19927063	Triglycerides	GLGC	24097068	European	2013	-0.1632	0.0159	5.511e-20	154928	IVNT	GLGC_TG_EUR_2013
LPL	rs3900537	chr8:19927063	Triglycerides	GLGC	20686565	Mixed	2010	-0.1674	0.0208	1.329e-15	96598	ZNAscore	GLGC_TG_Mixed_2010
LPL	rs3900537	chr8:19927063	Triglycerides	GLGC	20686565	Mixed	2010	NA	NA	1.329e-15	100184	NA	GRASP
LPL	rs77226702	chr8:19927159	Triglycerides	GLGC	24097068	European	2013	0.1614	0.0214	1.695e-11	84032	IVNT	GLGC_TG_EUR_2013
LPL	rs3854905	chr8:19927206	Triglycerides	GLGC	24097068	European	2013	-0.1607	0.0153	1.718e-22	154086	IVNT	GLGC_TG_EUR_2013
LPL	rs3854905	chr8:19927206	Triglycerides	GLGC	20686565	Mixed	2010	-0.1766	0.0211	4.259e-17	96598	ZNAscore	GLGC_TG_Mixed_2010
LPL	rs3854905	chr8:19927206	Triglycerides	GLGC	20686565	Mixed	2010	NA	NA	4.259e-17	100184	NA	GRASP
LPL	rs73667459	chr8:19927628	Triglycerides	GLGC	24097068	European	2013	0.1614	0.0213	1.826e-11	84143	IVNT	GLGC_TG_EUR_2013
LPL	rs6998260	chr8:19927898	Triglycerides	GLGC	24097068	European	2013	-0.1587	0.0213	3.796e-11	84098	IVNT	GLGC_TG_EUR_2013
LPL	rs76513550	chr8:19928244	Triglycerides	GLGC	24097068	European	2013	-0.1431	0.0228	1.506e-08	75855	IVNT	GLGC_TG_EUR_2013
LPL	rs7844399	chr8:19928350	Triglycerides	GLGC	24097068	European	2013	-0.0869	0.0068	2.667e-36	86726	IVNT	GLGC_TG_EUR_2013
LPL	rs7816032	chr8:19929380	Triglycerides	GLGC	24097068	European	2013	-0.0524	0.004	7.205e-40	177755	IVNT	GLGC_TG_EUR_2013
LPL	rs7816032	chr8:19929380	Triglycerides	GLGC	20686565	Mixed	2010	-0.0526	0.0058	7.627e-21	96598	ZNAscore	GLGC_TG_Mixed_2010
LPL	rs7816032	chr8:19929380	Triglycerides	Kathiresan S	19060906	European	2008	NA	NA	3.59e-09	19840	NA	GRASP
LPL	rs7816032	chr8:19929380	Triglycerides	GLGC	20686565	Mixed	2010	NA	NA	7.627e-21	100184	NA	GRASP
LPL	rs6984990	chr8:19929681	Triglycerides	GLGC	24097068	European	2013	0.157	0.0213	3.16e-11	84158	IVNT	GLGC_TG_EUR_2013
LPL	rs7009128	chr8:19930017	Triglycerides	GLGC	24097068	European	2013	-0.1649	0.0147	1.716e-24	159601	IVNT	GLGC_TG_EUR_2013
LPL	rs7009128	chr8:19930017	Triglycerides	GLGC	20686565	Mixed	2010	-0.1712	0.0203	1.156e-16	96598	ZNAscore	GLGC_TG_Mixed_2010
LPL	rs7009128	chr8:19930017	Triglycerides	GLGC	20686565	Mixed	2010	NA	NA	1.156e-16	100184	NA	GRASP
LPL	rs7009128	chr8:19930017	Triglycerides	Asselbergs	23063622	European	2012	NA	NA	3.07e-12	66240	NA	GRASP
LPL	rs149764042	chr8:19931164	Triglycerides	Prins B	28887542	European	2017	-0.12	0.02	2.672e-07	9961	IVNT	Prins-B_TG_EUR_2017
LPL	rs150331294	chr8:19932487	Triglycerides	Prins B	28887542	European	2017	-0.11	0.02	1.6e-07	9961	IVNT	Prins-B_TG_EUR_2017
LPL	rs145353248	chr8:19933835	Triglycerides	Prins B	28887542	European	2017	-0.11	0.02	2.366e-07	9961	IVNT	Prins-B_TG_EUR_2017
LPL	rs190118115	chr8:19936070	Triglycerides	Prins B	28887542	European	2017	0.31	0.06	3.189e-08	9961	IVNT	Prins-B_TG_EUR_2017
LPL	rs73667461	chr8:19936652	Triglycerides	GLGC	24097068	European	2013	0.1489	0.0226	1.245e-09	74465	IVNT	GLGC_TG_EUR_2013
LPL	rs73667462	chr8:19936686	Triglycerides	GLGC	24097068	European	2013	-0.1658	0.0215	1.254e-11	84155	IVNT	GLGC_TG_EUR_2013
LPL	rs73667463	chr8:19936898	Triglycerides	GLGC	24097068	European	2013	-0.1472	0.0222	2.712e-09	78631	IVNT	GLGC_TG_EUR_2013
LPL	rs60901125	chr8:19937474	Triglycerides	GLGC	24097068	European	2013	0.1505	0.0225	2.58e-09	78631	IVNT	GLGC_TG_EUR_2013
LPL	rs17091738	chr8:19937893	Triglycerides	GLGC	24097068	European	2013	0.1683	0.0151	6.446e-25	159622	IVNT	GLGC_TG_EUR_2013
LPL	rs17091738	chr8:19937893	Triglycerides	GLGC	20686565	Mixed	2010	0.1767	0.0212	6.664e-17	96598	ZNAscore	GLGC_TG_Mixed_2010
LPL	rs17091738	chr8:19937893	Triglycerides	GLGC	20686565	Mixed	2010	NA	NA	6.664e-17	100184	NA	GRASP
LPL	rs1470186	chr8:19938278	Triglycerides	GLGC	24097068	European	2013	-0.1633	0.0154	8.097e-23	154095	IVNT	GLGC_TG_EUR_2013
LPL	rs1470186	chr8:19938278	Triglycerides	GLGC	20686565	Mixed	2010	-0.1784	0.0212	2.98e-17	96598	ZNAscore	GLGC_TG_Mixed_2010
LPL	rs1470186	chr8:19938278	Triglycerides	GLGC	20686565	Mixed	2010	NA	NA	2.98e-17	100184	NA	GRASP
LPL	rs1470186	chr8:19938278	Triglycerides	Asselbergs	23063622	European	2012	NA	NA	5.13e-09	66240	NA	GRASP
LPL	rs17091742	chr8:19938619	Triglycerides	GLGC	24097068	European	2013	0.1623	0.0144	1.578e-24	164762	IVNT	GLGC_TG_EUR_2013
LPL	rs17091742	chr8:19938619	Triglycerides	GLGC	20686565	Mixed	2010	0.167	0.0197	6.996e-17	96598	ZNAscore	GLGC_TG_Mixed_2010
LPL	rs17091742	chr8:19938619	Triglycerides	GLGC	20686565	Mixed	2010	NA	NA	6.996e-17	100184	NA	GRASP
LPL	rs17091742	chr8:19938619	Triglycerides	Asselbergs	23063622	European	2012	NA	NA	1.07e-10	66240	NA	GRASP
LPL	rs1800590	chr8:19939160	Triglycerides	GLGC	24097068	European	2013	-0.1647	0.0151	4.935e-24	159497	IVNT	GLGC_TG_EUR_2013
LPL	rs1800590	chr8:19939160	Triglycerides	GLGC	20686565	Mixed	2010	-0.1775	0.0212	5.021e-17	96598	ZNAscore	GLGC_TG_Mixed_2010
LPL	rs1800590	chr8:19939160	Triglycerides	GLGC	20686565	Mixed	2010	NA	NA	5.021e-17	100184	NA	GRASP
LPL	rs1800590	chr8:19939160	Triglycerides	Asselbergs	23063622	European	2012	NA	NA	6.89e-11	66240	NA	GRASP
LPL	rs3779787	chr8:19940405	Triglycerides	GLGC	24097068	European	2013	-0.082	0.007	3.504e-31	91013	IVNT	GLGC_TG_EUR_2013
LPL	rs3779787	chr8:19940405	Triglycerides	GLGC	20686565	Mixed	2010	-0.081	0.0072	5.457e-31	96598	ZNAscore	GLGC_TG_Mixed_2010
LPL	rs3779787	chr8:19940405	Triglycerides	Prins B	28887542	European	2017	-0.12	0.02	2.63e-09	9961	IVNT	Prins-B_TG_EUR_2017
LPL	rs3779787	chr8:19940405	Triglycerides	Kathiresan S	19060906	European	2008	NA	NA	8.26e-11	19840	NA	GRASP
LPL	rs3779787	chr8:19940405	Triglycerides	GLGC	20686565	Mixed	2010	NA	NA	5.457e-31	100184	NA	GRASP
LPL	rs1534649	chr8:19942130	Triglycerides	GLGC	24097068	European	2013	-0.028	0.0035	1.745e-15	175416	IVNT	GLGC_TG_EUR_2013
LPL	rs1534649	chr8:19942130	Triglycerides	GLGC	20686565	Mixed	2010	-0.0276	0.0049	3.169e-09	96598	ZNAscore	GLGC_TG_Mixed_2010
LPL	rs1534649	chr8:19942130	Triglycerides	GLGC	20686565	Mixed	2010	NA	NA	3.169e-09	100184	NA	GRASP
LPL	rs13266204	chr8:19942494	Triglycerides	GLGC	24097068	European	2013	-0.0206	0.004	7.262e-08	177747	IVNT	GLGC_TG_EUR_2013
LPL	rs6997330	chr8:19943018	Triglycerides	GLGC	24097068	European	2013	0.133	0.015	3.079e-16	160395	IVNT	GLGC_TG_EUR_2013
LPL	rs6997330	chr8:19943018	Triglycerides	GLGC	20686565	Mixed	2010	0.15	0.0201	2.443e-13	96598	ZNAscore	GLGC_TG_Mixed_2010
LPL	rs6997330	chr8:19943018	Triglycerides	GLGC	20686565	Mixed	2010	NA	NA	2.443e-13	100184	NA	GRASP
LPL	rs1031045	chr8:19943601	Triglycerides	GLGC	24097068	European	2013	0.1665	0.0151	5.373e-25	160767	IVNT	GLGC_TG_EUR_2013
LPL	rs1031045	chr8:19943601	Triglycerides	GLGC	20686565	Mixed	2010	0.1814	0.0215	2.429e-17	96598	ZNAscore	GLGC_TG_Mixed_2010
LPL	rs1031045	chr8:19943601	Triglycerides	GLGC	20686565	Mixed	2010	NA	NA	2.429e-17	100184	NA	GRASP
LPL	rs1031045	chr8:19943601	Triglycerides	Asselbergs	23063622	European	2012	NA	NA	8.49e-11	66240	NA	GRASP
LPL	rs60633545	chr8:19943842	Triglycerides	GLGC	24097068	European	2013	-0.1467	0.0224	2.668e-09	79829	IVNT	GLGC_TG_EUR_2013
LPL	rs112127208	chr8:19944019	Triglycerides	Prins B	28887542	European	2017	0.11	0.02	3.631e-08	9961	IVNT	Prins-B_TG_EUR_2017
LPL	rs56043715	chr8:19944624	Triglycerides	GLGC	24097068	European	2013	-0.1549	0.0226	7.434e-10	79833	IVNT	GLGC_TG_EUR_2013
LPL	rs10104051	chr8:19944891	Triglycerides	GLGC	24097068	European	2013	-0.028	0.0046	5.343e-09	96911	IVNT	GLGC_TG_EUR_2013
LPL	rs28615996	chr8:19945200	Triglycerides	GLGC	24097068	European	2013	-0.1598	0.0215	4.248e-11	85295	IVNT	GLGC_TG_EUR_2013
LPL	rs28615996	chr8:19945200	Triglycerides	Asselbergs	23063622	European	2012	NA	NA	6.55e-11	66240	NA	GRASP
LPL	rs28645722	chr8:19945383	Triglycerides	GLGC	24097068	European	2013	0.151	0.0226	1.902e-09	79833	IVNT	GLGC_TG_EUR_2013
LPL	rs28645722	chr8:19945383	Triglycerides ln	Asselbergs	23063622	European	2012	NA	NA	3.25e-08	66240	NA	GRASP
LPL	rs28645722	chr8:19945383	Triglycerides	Asselbergs	23063622	European	2012	NA	NA	2.16e-09	66240	NA	GRASP
LPL	rs28575919	chr8:19945458	Triglycerides	GLGC	24097068	European	2013	-0.1231	0.0227	1.231e-06	79829	IVNT	GLGC_TG_EUR_2013
LPL	rs28575919	chr8:19945458	Triglycerides	Asselbergs	23063622	European	2012	NA	NA	1.19e-10	66240	NA	GRASP
LPL	rs28575919	chr8:19945458	Triglycerides ln	Asselbergs	23063622	European	2012	NA	NA	1.19e-09	66240	NA	GRASP
LPL	rs6999612	chr8:19945573	Triglycerides	GLGC	24097068	European	2013	-0.165	0.0155	3.721e-23	155263	IVNT	GLGC_TG_EUR_2013
LPL	rs6999612	chr8:19945573	Triglycerides	GLGC	20686565	Mixed	2010	-0.1829	0.0215	1.389e-17	96598	ZNAscore	GLGC_TG_Mixed_2010
LPL	rs6999612	chr8:19945573	Triglycerides	GLGC	20686565	Mixed	2010	NA	NA	1.389e-17	100184	NA	GRASP
LPL	rs6999612	chr8:19945573	Triglycerides	Asselbergs	23063622	European	2012	NA	NA	2.97e-10	66240	NA	GRASP
LPL	rs3779788	chr8:19945582	Triglycerides	GLGC	24097068	European	2013	-0.0916	0.0049	4.658e-76	177663	IVNT	GLGC_TG_EUR_2013
LPL	rs3779788	chr8:19945582	Triglycerides	GLGC	20686565	Mixed	2010	-0.0876	0.0073	6.257e-36	96598	ZNAscore	GLGC_TG_Mixed_2010
LPL	rs3779788	chr8:19945582	Triglycerides	Prins B	28887542	European	2017	-0.13	0.02	1.223e-09	9961	IVNT	Prins-B_TG_EUR_2017
LPL	rs3779788	chr8:19945582	Triglycerides	Kathiresan S	19060906	European	2008	NA	NA	3.07e-13	19840	NA	GRASP
LPL	rs3779788	chr8:19945582	Triglycerides	GLGC	20686565	Mixed	2010	NA	NA	6.257e-36	100184	NA	GRASP
LPL	rs3779788	chr8:19945582	Triglycerides	Asselbergs	23063622	European	2012	NA	NA	1.16e-24	66240	NA	GRASP
LPL	rs59811201	chr8:19945626	Triglycerides	GLGC	24097068	European	2013	-0.1575	0.0229	3.428e-09	78632	IVNT	GLGC_TG_EUR_2013
LPL	rs7000460	chr8:19946291	Triglycerides	GLGC	24097068	European	2013	-0.1753	0.0163	1.512e-23	148928	IVNT	GLGC_TG_EUR_2013
LPL	rs7000460	chr8:19946291	Triglycerides	GLGC	20686565	Mixed	2010	-0.183	0.0217	2.801e-17	96598	ZNAscore	GLGC_TG_Mixed_2010
LPL	rs7000460	chr8:19946291	Triglycerides	GLGC	20686565	Mixed	2010	NA	NA	2.801e-17	100184	NA	GRASP
LPL	rs7000460	chr8:19946291	Triglycerides	Asselbergs	23063622	European	2012	NA	NA	6.39e-10	66240	NA	GRASP
LPL	rs56321069	chr8:19946485	Triglycerides	GLGC	24097068	European	2013	-0.059	0.0059	1.599e-23	78281	IVNT	GLGC_TG_EUR_2013
LPL	rs56321069	chr8:19946485	Triglycerides	Prins B	28887542	European	2017	-0.08	0.02	1.735e-06	9961	IVNT	Prins-B_TG_EUR_2017
LPL	rs28445964	chr8:19947085	Triglycerides	GLGC	24097068	European	2013	-0.1616	0.0216	2.128e-11	85359	IVNT	GLGC_TG_EUR_2013
LPL	rs28445964	chr8:19947085	Triglycerides	Asselbergs	23063622	European	2012	NA	NA	4.87e-10	66240	NA	GRASP
LPL	rs73667468	chr8:19947766	Triglycerides	GLGC	24097068	European	2013	0.1646	0.0217	1.455e-11	85352	IVNT	GLGC_TG_EUR_2013
LPL	rs73667469	chr8:19947984	Triglycerides	GLGC	24097068	European	2013	-0.1792	0.0236	8.246e-11	82459	IVNT	GLGC_TG_EUR_2013
LPL	rs1801177	chr8:19948197	Triglycerides	GLGC	24097068	European	2013	0.1635	0.0231	1.064e-09	78629	IVNT	GLGC_TG_EUR_2013
LPL	rs7016529	chr8:19949120	Triglycerides	GLGC	24097068	European	2013	-0.1911	0.014	3.57e-35	154015	IVNT	GLGC_TG_EUR_2013
LPL	rs7016529	chr8:19949120	Triglycerides	GLGC	20686565	Mixed	2010	-0.2216	0.0181	4.126e-35	96598	ZNAscore	GLGC_TG_Mixed_2010
LPL	rs7016529	chr8:19949120	Triglycerides	Kathiresan S	19060906	European	2008	NA	NA	5.01e-08	19840	NA	GRASP
LPL	rs7016529	chr8:19949120	Triglycerides	GLGC	20686565	Mixed	2010	NA	NA	4.126e-35	100184	NA	GRASP
LPL	rs7016529	chr8:19949120	Triglycerides	Asselbergs	23063622	European	2012	NA	NA	6.24e-11	66240	NA	GRASP
LPL	rs8176337	chr8:19949160	Triglycerides	GLGC	24097068	European	2013	0.0546	0.0058	4.196e-21	80048	IVNT	GLGC_TG_EUR_2013
LPL	rs8176337	chr8:19949160	Triglycerides	Prins B	28887542	European	2017	0.09	0.02	1.015e-06	9961	IVNT	Prins-B_TG_EUR_2017
LPL	rs73667470	chr8:19949830	Triglycerides	GLGC	24097068	European	2013	-0.1489	0.0215	3.335e-10	85286	IVNT	GLGC_TG_EUR_2013
LPL	rs74304285	chr8:19950519	Triglycerides	GLGC	24097068	European	2013	-0.0968	0.0068	1.769e-44	86665	IVNT	GLGC_TG_EUR_2013
LPL	rs74304285	chr8:19950519	Triglycerides	Prins B	28887542	European	2017	-0.13	0.02	7.232e-10	9961	IVNT	Prins-B_TG_EUR_2017
LPL	rs113023641	chr8:19950620	Triglycerides	Prins B	28887542	European	2017	-0.13	0.02	6.961e-10	9961	IVNT	Prins-B_TG_EUR_2017
LPL	rs343	chr8:19953276	Triglycerides	GLGC	24097068	European	2013	-0.1123	0.0062	3.823e-76	175117	IVNT	GLGC_TG_EUR_2013
LPL	rs343	chr8:19953276	Triglycerides	GLGC	20686565	Mixed	2010	-0.1202	0.0089	3.899e-45	96598	ZNAscore	GLGC_TG_Mixed_2010
LPL	rs343	chr8:19953276	Triglycerides	Prins B	28887542	European	2017	-0.16	0.03	2.615e-09	9961	IVNT	Prins-B_TG_EUR_2017
LPL	rs343	chr8:19953276	Triglycerides	Kathiresan S	19060906	European	2008	NA	NA	2.51e-15	19840	NA	GRASP
LPL	rs343	chr8:19953276	Triglycerides	GLGC	20686565	Mixed	2010	NA	NA	3.899e-45	100184	NA	GRASP
LPL	rs343	chr8:19953276	Triglycerides	Asselbergs	23063622	European	2012	NA	NA	2.28e-15	66240	NA	GRASP
LPL	rs249	chr8:19953495	Triglycerides	Spracklen CN	28334899	East Asian	2017	0.1392	0.0292	1.9e-06	13120	IVNT	Spracklen-CN_Triglycerides_EAS_2017
LPL	rs253	chr8:19953906	Triglycerides	GLGC	24097068	European	2013	-0.04	0.0034	1.462e-31	177703	IVNT	GLGC_TG_EUR_2013
LPL	rs253	chr8:19953906	Triglycerides	GLGC	20686565	Mixed	2010	-0.0404	0.0051	6.75e-18	96598	ZNAscore	GLGC_TG_Mixed_2010
LPL	rs253	chr8:19953906	Triglycerides	Kathiresan S	19060906	European	2008	NA	NA	8.32e-14	19840	NA	GRASP
LPL	rs253	chr8:19953906	Triglycerides	Talmud	19913121	European	2009	NA	NA	6.48e-06	5059	NA	GRASP
LPL	rs253	chr8:19953906	Triglycerides	GLGC	20686565	Mixed	2010	NA	NA	6.75e-18	100184	NA	GRASP
LPL	rs253	chr8:19953906	Triglycerides	Asselbergs	23063622	European	2012	NA	NA	1.39e-10	66240	NA	GRASP
LPL	rs254	chr8:19954386	Triglycerides	GLGC	24097068	European	2013	0.0904	0.0067	1.425e-40	86719	IVNT	GLGC_TG_EUR_2013
LPL	rs254	chr8:19954386	Triglycerides	Prins B	28887542	European	2017	0.14	0.02	8.511e-12	9961	IVNT	Prins-B_TG_EUR_2017
LPL	rs255	chr8:19954390	Triglycerides	GLGC	24097068	European	2013	0.0962	0.0047	1.27e-91	177757	IVNT	GLGC_TG_EUR_2013
LPL	rs255	chr8:19954390	Triglycerides	GLGC	20686565	Mixed	2010	0.0891	0.0068	8.972e-44	96598	ZNAscore	GLGC_TG_Mixed_2010
LPL	rs255	chr8:19954390	Triglycerides	Prins B	28887542	European	2017	0.14	0.02	8.493e-12	9961	IVNT	Prins-B_TG_EUR_2017
LPL	rs255	chr8:19954390	Triglycerides	Spracklen CN	28334899	East Asian	2017	0.0745	0.0106	6.11e-12	27642	IVNT	Spracklen-CN_Triglycerides_EAS_2017
LPL	rs255	chr8:19954390	Triglycerides	Kathiresan S	19060906	European	2008	NA	NA	3.35e-16	19840	NA	GRASP
LPL	rs255	chr8:19954390	Triglycerides	Talmud	19913121	European	2009	NA	NA	2.46e-06	5059	NA	GRASP
LPL	rs255	chr8:19954390	Triglycerides	GLGC	20686565	Mixed	2010	NA	NA	8.972e-44	100184	NA	GRASP
LPL	rs255	chr8:19954390	Triglycerides	Asselbergs	23063622	European	2012	NA	NA	2.34e-32	66240	NA	GRASP
LPL	rs256	chr8:19954456	Triglycerides	GLGC	24097068	European	2013	-0.0944	0.0048	1.949e-87	177752	IVNT	GLGC_TG_EUR_2013
LPL	rs256	chr8:19954456	Triglycerides	GLGC	20686565	Mixed	2010	-0.0904	0.0068	4.08e-45	96598	ZNAscore	GLGC_TG_Mixed_2010
LPL	rs256	chr8:19954456	Triglycerides	Prins B	28887542	European	2017	-0.15	0.02	1.935e-12	9961	IVNT	Prins-B_TG_EUR_2017
LPL	rs256	chr8:19954456	Triglycerides	Spracklen CN	28334899	East Asian	2017	-0.0761	0.0106	1.96e-12	27634	IVNT	Spracklen-CN_Triglycerides_EAS_2017
LPL	rs256	chr8:19954456	Triglycerides	Kathiresan S	19060906	European	2008	NA	NA	1.04e-17	19840	NA	GRASP
LPL	rs256	chr8:19954456	Triglycerides	Talmud	19913121	European	2009	NA	NA	2.07e-06	5059	NA	GRASP
LPL	rs256	chr8:19954456	Triglycerides	GLGC	20686565	Mixed	2010	NA	NA	4.08e-45	100184	NA	GRASP
LPL	rs256	chr8:19954456	Triglycerides	Asselbergs	23063622	European	2012	NA	NA	2.02e-32	66240	NA	GRASP
LPL	rs258	chr8:19954741	Triglycerides	GLGC	24097068	European	2013	-0.0396	0.0035	2.872e-30	172196	IVNT	GLGC_TG_EUR_2013
LPL	rs258	chr8:19954741	Triglycerides	GLGC	20686565	Mixed	2010	-0.0416	0.0051	9.334e-19	96598	ZNAscore	GLGC_TG_Mixed_2010
LPL	rs258	chr8:19954741	Triglycerides	Kathiresan S	19060906	European	2008	NA	NA	1.7e-13	19840	NA	GRASP
LPL	rs258	chr8:19954741	Triglycerides	Talmud	19913121	European	2009	NA	NA	8.69e-06	5059	NA	GRASP
LPL	rs258	chr8:19954741	Triglycerides	GLGC	20686565	Mixed	2010	NA	NA	9.334e-19	100184	NA	GRASP
LPL	rs258	chr8:19954741	Triglycerides	Asselbergs	23063622	European	2012	NA	NA	5.51e-10	66240	NA	GRASP
LPL	rs263	chr8:19955301	Triglycerides	GLGC	24097068	European	2013	-0.0888	0.0044	1.075e-87	177731	IVNT	GLGC_TG_EUR_2013
LPL	rs263	chr8:19955301	Triglycerides	GLGC	20686565	Mixed	2010	-0.0819	0.0064	6.679e-42	96598	ZNAscore	GLGC_TG_Mixed_2010
LPL	rs263	chr8:19955301	Triglycerides	Prins B	28887542	European	2017	-0.14	0.02	4.496e-13	9961	IVNT	Prins-B_TG_EUR_2017
LPL	rs263	chr8:19955301	Triglycerides	Spracklen CN	28334899	East Asian	2017	-0.0746	0.0106	5.39e-12	27657	IVNT	Spracklen-CN_Triglycerides_EAS_2017
LPL	rs263	chr8:19955301	Triglycerides	Kathiresan S	19060906	European	2008	NA	NA	1.8e-18	19840	NA	GRASP
LPL	rs263	chr8:19955301	Triglycerides	Talmud	19913121	European	2009	NA	NA	3.09e-06	5059	NA	GRASP
LPL	rs263	chr8:19955301	Triglycerides	GLGC	20686565	Mixed	2010	NA	NA	6.679e-42	100184	NA	GRASP
LPL	rs263	chr8:19955301	Triglycerides	Asselbergs	23063622	European	2012	NA	NA	1.83e-31	66240	NA	GRASP
LPL	rs264	chr8:19955669	Triglycerides	GLGC	24097068	European	2013	-0.0933	0.0048	2.348e-84	172989	IVNT	GLGC_TG_EUR_2013
LPL	rs264	chr8:19955669	Triglycerides	GLGC	20686565	Mixed	2010	-0.0903	0.0068	5.658e-46	96598	ZNAscore	GLGC_TG_Mixed_2010
LPL	rs264	chr8:19955669	Triglycerides	Prins B	28887542	European	2017	-0.14	0.02	4.08e-12	9961	IVNT	Prins-B_TG_EUR_2017
LPL	rs264	chr8:19955669	Triglycerides	Spracklen CN	28334899	East Asian	2017	-0.0766	0.0107	1.83e-12	27629	IVNT	Spracklen-CN_Triglycerides_EAS_2017
LPL	rs264	chr8:19955669	Triglycerides	Kathiresan S	19060906	European	2008	NA	NA	2.1e-16	19840	NA	GRASP
LPL	rs264	chr8:19955669	Triglycerides ln	Chasman	19802338	European	2008	NA	NA	4.7e-08	6382	NA	GRASP
LPL	rs264	chr8:19955669	Triglycerides	Talmud	19913121	European	2009	NA	NA	2.51e-06	5059	NA	GRASP
LPL	rs264	chr8:19955669	Triglycerides	GLGC	20686565	Mixed	2010	NA	NA	5.658e-46	100184	NA	GRASP
LPL	rs264	chr8:19955669	Triglycerides	Asselbergs	23063622	European	2012	NA	NA	9.26e-32	66240	NA	GRASP
LPL	rs264	chr8:19955669	Triglycerides	CARDIoGRAMplusC4D	23202125	Mixed	2013	NA	NA	5.66e-46	194427	NA	GRASP
LPL	rs268	chr8:19956018	Triglycerides	GLGC	20686565	Mixed	2010	-0.2797	0.0345	2.237e-16	96598	ZNAscore	GLGC_TG_Mixed_2010
LPL	rs268	chr8:19956018	Triglycerides	Prins B	28887542	European	2017	-0.31	0.06	2.887e-08	9961	IVNT	Prins-B_TG_EUR_2017
LPL	rs268	chr8:19956018	Triglycerides	GLGC	20686565	Mixed	2010	NA	NA	2.237e-16	100184	NA	GRASP
LPL	rs268	chr8:19956018	Triglycerides	Musunuru	22629316	Mixed	2012	NA	NA	9.49e-13	44957	NA	GRASP
LPL	rs268	chr8:19956018	Triglycerides	Asselbergs	23063622	European	2012	NA	NA	1.86e-24	66240	NA	GRASP
LPL	rs269	chr8:19956156	Triglycerides	GLGC	24097068	European	2013	0.0933	0.0062	1.114e-49	86723	IVNT	GLGC_TG_EUR_2013
LPL	rs269	chr8:19956156	Triglycerides	Prins B	28887542	European	2017	0.13	0.02	1.637e-12	9961	IVNT	Prins-B_TG_EUR_2017
LPL	rs269	chr8:19956156	Triglycerides	Spracklen CN	28334899	East Asian	2017	0.064	0.0141	9.48e-06	15565	IVNT	Spracklen-CN_Triglycerides_EAS_2017
LPL	rs271	chr8:19956191	Triglycerides	GLGC	24097068	European	2013	-0.0927	0.0047	6.388e-86	177749	IVNT	GLGC_TG_EUR_2013
LPL	rs271	chr8:19956191	Triglycerides	GLGC	20686565	Mixed	2010	-0.0893	0.0067	3.397e-44	96598	ZNAscore	GLGC_TG_Mixed_2010
LPL	rs271	chr8:19956191	Triglycerides	Prins B	28887542	European	2017	-0.14	0.02	3.119e-11	9961	IVNT	Prins-B_TG_EUR_2017
LPL	rs271	chr8:19956191	Triglycerides	Spracklen CN	28334899	East Asian	2017	-0.0766	0.0107	1.58e-12	27656	IVNT	Spracklen-CN_Triglycerides_EAS_2017
LPL	rs271	chr8:19956191	Triglycerides	Kathiresan S	19060906	European	2008	NA	NA	7.46e-15	19840	NA	GRASP
LPL	rs271	chr8:19956191	Triglycerides	Talmud	19913121	European	2009	NA	NA	6.59e-07	5059	NA	GRASP
LPL	rs271	chr8:19956191	Triglycerides	GLGC	20686565	Mixed	2010	NA	NA	3.397e-44	100184	NA	GRASP
LPL	rs271	chr8:19956191	Triglycerides	Asselbergs	23063622	European	2012	NA	NA	1.45e-25	66240	NA	GRASP
LPL	rs276	chr8:19956778	Triglycerides	GLGC	24097068	European	2013	-0.1531	0.0206	7.016e-11	84473	IVNT	GLGC_TG_EUR_2013
LPL	rs283	chr8:19957587	Triglycerides	GLGC	24097068	European	2013	0.037	0.0044	1.704e-16	169866	IVNT	GLGC_TG_EUR_2013
LPL	rs283	chr8:19957587	Triglycerides	GLGC	20686565	Mixed	2010	0.0429	0.0071	2.545e-09	96598	ZNAscore	GLGC_TG_Mixed_2010
LPL	rs283	chr8:19957587	Triglycerides	GLGC	20686565	Mixed	2010	NA	NA	2.545e-09	100184	NA	GRASP
LPL	rs285	chr8:19957678	Triglycerides	GLGC	24097068	European	2013	-0.054	0.0034	4.801e-56	172996	IVNT	GLGC_TG_EUR_2013
LPL	rs285	chr8:19957678	Triglycerides	GLGC	20686565	Mixed	2010	-0.0587	0.0051	6.684e-34	96598	ZNAscore	GLGC_TG_Mixed_2010
LPL	rs285	chr8:19957678	Triglycerides	Prins B	28887542	European	2017	-0.07	0.01	6.312e-06	9961	IVNT	Prins-B_TG_EUR_2017
LPL	rs285	chr8:19957678	Triglycerides	Kathiresan S	19060906	European	2008	NA	NA	7.83e-21	19840	NA	GRASP
LPL	rs285	chr8:19957678	Triglycerides	Talmud	19913121	European	2009	NA	NA	2.65e-09	5059	NA	GRASP
LPL	rs285	chr8:19957678	Triglycerides	GLGC	20686565	Mixed	2010	NA	NA	6.684e-34	100184	NA	GRASP
LPL	rs285	chr8:19957678	Triglycerides	Asselbergs	23063622	European	2012	NA	NA	1.22e-21	66240	NA	GRASP
LPL	rs286	chr8:19957745	Triglycerides	GLGC	24097068	European	2013	0.1508	0.0087	1.397e-61	86691	IVNT	GLGC_TG_EUR_2013
LPL	rs286	chr8:19957745	Triglycerides	Prins B	28887542	European	2017	0.18	0.03	3.496e-11	9961	IVNT	Prins-B_TG_EUR_2017
LPL	rs287	chr8:19958045	Triglycerides	Prins B	28887542	European	2017	0.13	0.02	1.004e-14	9961	IVNT	Prins-B_TG_EUR_2017
LPL	rs289	chr8:19958108	Triglycerides	Prins B	28887542	European	2017	0.14	0.02	1.277e-14	9961	IVNT	Prins-B_TG_EUR_2017
LPL	rs291	chr8:19958341	Triglycerides	GLGC	24097068	European	2013	0.1108	0.0039	1.85e-173	177752	IVNT	GLGC_TG_EUR_2013
LPL	rs291	chr8:19958341	Triglycerides	GLGC	20686565	Mixed	2010	0.1197	0.0057	4.49e-102	96598	ZNAscore	GLGC_TG_Mixed_2010
LPL	rs291	chr8:19958341	Triglycerides	Prins B	28887542	European	2017	0.14	0.02	1.21e-14	9961	IVNT	Prins-B_TG_EUR_2017
LPL	rs291	chr8:19958341	Triglycerides	Spracklen CN	28334899	East Asian	2017	0.0873	0.0136	5.68e-10	18860	IVNT	Spracklen-CN_Triglycerides_EAS_2017
LPL	rs291	chr8:19958341	Triglycerides	Kathiresan S	19060906	European	2008	NA	NA	6.11e-33	19840	NA	GRASP
LPL	rs291	chr8:19958341	Triglycerides	GLGC	20686565	Mixed	2010	NA	NA	4.49e-102	100184	NA	GRASP
LPL	rs295	chr8:19958727	Triglycerides	GLGC	24097068	European	2013	0.109	0.004	5.9e-165	173002	IVNT	GLGC_TG_EUR_2013
LPL	rs295	chr8:19958727	Triglycerides	GLGC	20686565	Mixed	2010	0.1166	0.0057	1.05e-97	96598	ZNAscore	GLGC_TG_Mixed_2010
LPL	rs295	chr8:19958727	Triglycerides	Prins B	28887542	European	2017	0.14	0.02	1.117e-14	9961	IVNT	Prins-B_TG_EUR_2017
LPL	rs295	chr8:19958727	Triglycerides	Kathiresan S	19060906	European	2008	NA	NA	2.4e-35	19840	NA	GRASP
LPL	rs295	chr8:19958727	Triglycerides	GLGC	20686565	Mixed	2010	NA	NA	1.05e-97	100184	NA	GRASP
LPL	rs297	chr8:19958860	Triglycerides	GLGC	24097068	European	2013	0.1171	0.0056	5e-100	91013	IVNT	GLGC_TG_EUR_2013
LPL	rs297	chr8:19958860	Triglycerides	GLGC	20686565	Mixed	2010	0.1164	0.0057	5.12e-98	96598	ZNAscore	GLGC_TG_Mixed_2010
LPL	rs297	chr8:19958860	Triglycerides	Prins B	28887542	European	2017	0.14	0.02	1.472e-14	9961	IVNT	Prins-B_TG_EUR_2017
LPL	rs297	chr8:19958860	Triglycerides	Spracklen CN	28334899	East Asian	2017	0.0834	0.0138	7.37e-09	17570	IVNT	Spracklen-CN_Triglycerides_EAS_2017
LPL	rs297	chr8:19958860	Triglycerides	Kathiresan S	19060906	European	2008	NA	NA	8.2e-33	19840	NA	GRASP
LPL	rs297	chr8:19958860	Triglycerides ln	Chasman	19802338	European	2008	NA	NA	9.6e-09	6382	NA	GRASP
LPL	rs297	chr8:19958860	Triglycerides	GLGC	20686565	Mixed	2010	NA	NA	5.12e-98	100184	NA	GRASP
LPL	rs301	chr8:19959423	Triglycerides	GLGC	24097068	European	2013	0.1089	0.0039	1.86e-167	177741	IVNT	GLGC_TG_EUR_2013
LPL	rs301	chr8:19959423	Triglycerides	GLGC	20686565	Mixed	2010	0.1165	0.0058	2.09e-96	96598	ZNAscore	GLGC_TG_Mixed_2010
LPL	rs301	chr8:19959423	Triglycerides	Prins B	28887542	European	2017	0.13	0.02	2.608e-14	9961	IVNT	Prins-B_TG_EUR_2017
LPL	rs301	chr8:19959423	Triglycerides	Spracklen CN	28334899	East Asian	2017	0.1044	0.0132	1.43e-14	19270	IVNT	Spracklen-CN_Triglycerides_EAS_2017
LPL	rs301	chr8:19959423	Triglycerides	Kathiresan S	19060906	European	2008	NA	NA	3.23e-32	19840	NA	GRASP
LPL	rs301	chr8:19959423	Triglycerides	Talmud	19913121	European	2009	NA	NA	2.17e-11	5059	NA	GRASP
LPL	rs301	chr8:19959423	Triglycerides	GLGC	20686565	Mixed	2010	NA	NA	2.09e-96	100184	NA	GRASP
LPL	rs301	chr8:19959423	Triglycerides	Middelberg RP	21943158	European	2011	NA	NA	4.4e-13	11683	NA	GRASP
LPL	rs301	chr8:19959423	Triglycerides	Asselbergs	23063622	European	2012	NA	NA	1.28e-82	66240	NA	GRASP
LPL	rs303	chr8:19959768	Triglycerides	GLGC	24097068	European	2013	-0.0458	0.0068	1.376e-10	102429	IVNT	GLGC_TG_EUR_2013
LPL	rs303	chr8:19959768	Triglycerides	GLGC	20686565	Mixed	2010	-0.0577	0.012	4.455e-06	96598	ZNAscore	GLGC_TG_Mixed_2010
LPL	rs303	chr8:19959768	Triglycerides	GLGC	20686565	Mixed	2010	NA	NA	4.455e-06	100184	NA	GRASP
LPL	rs304	chr8:19959850	Triglycerides	Prins B	28887542	European	2017	0.13	0.02	1.836e-14	9961	IVNT	Prins-B_TG_EUR_2017
LPL	rs305	chr8:19959890	Triglycerides	Prins B	28887542	European	2017	0.13	0.02	2.378e-14	9961	IVNT	Prins-B_TG_EUR_2017
LPL	rs312	chr8:19960486	Triglycerides	GLGC	24097068	European	2013	-0.0398	0.005	4.927e-17	177672	IVNT	GLGC_TG_EUR_2013
LPL	rs312	chr8:19960486	Triglycerides	GLGC	20686565	Mixed	2010	-0.0519	0.0075	3.961e-13	96598	ZNAscore	GLGC_TG_Mixed_2010
LPL	rs312	chr8:19960486	Triglycerides	GLGC	20686565	Mixed	2010	NA	NA	3.961e-13	100184	NA	GRASP
LPL	rs314	chr8:19960531	Triglycerides	GLGC	24097068	European	2013	-0.0828	0.0052	3.165e-54	86736	IVNT	GLGC_TG_EUR_2013
LPL	rs314	chr8:19960531	Triglycerides	Prins B	28887542	European	2017	-0.11	0.02	8.162e-11	9961	IVNT	Prins-B_TG_EUR_2017
LPL	rs316	chr8:19960925	Triglycerides	GLGC	24097068	European	2013	-0.0458	0.0071	1.804e-12	91013	IVNT	GLGC_TG_EUR_2013
LPL	rs316	chr8:19960925	Triglycerides	GLGC	20686565	Mixed	2010	-0.0487	0.0073	4.596e-12	96598	ZNAscore	GLGC_TG_Mixed_2010
LPL	rs316	chr8:19960925	Triglycerides	GLGC	20686565	Mixed	2010	NA	NA	4.596e-12	100184	NA	GRASP
LPL	rs316	chr8:19960925	Triglycerides	Asselbergs	23063622	European	2012	NA	NA	3.92e-16	66240	NA	GRASP
LPL	rs317	chr8:19961260	Triglycerides	Prins B	28887542	European	2017	0.3	0.06	1.472e-07	9961	IVNT	Prins-B_TG_EUR_2017
LPL	rs117026536	chr8:19961262	Triglycerides	GLGC	24097068	European	2013	-0.1647	0.0079	1.21e-89	85349	IVNT	GLGC_TG_EUR_2013
LPL	rs319	chr8:19961465	Triglycerides	GLGC	24097068	European	2013	-0.0217	0.0038	6.231e-09	177737	IVNT	GLGC_TG_EUR_2013
LPL	rs320	chr8:19961566	Triglycerides	GLGC	24097068	European	2013	0.1049	0.0038	2.19e-167	171789	IVNT	GLGC_TG_EUR_2013
LPL	rs320	chr8:19961566	Triglycerides	GLGC	20686565	Mixed	2010	0.1125	0.0054	1.37e-102	96598	ZNAscore	GLGC_TG_Mixed_2010
LPL	rs320	chr8:19961566	Triglycerides	Prins B	28887542	European	2017	0.13	0.02	2.714e-14	9961	IVNT	Prins-B_TG_EUR_2017
LPL	rs320	chr8:19961566	Triglycerides	Kathiresan S	19060906	European	2008	NA	NA	1.56e-34	19840	NA	GRASP
LPL	rs320	chr8:19961566	Triglycerides	Talmud	19913121	European	2009	NA	NA	1.79e-10	5059	NA	GRASP
LPL	rs320	chr8:19961566	Triglycerides	GLGC	20686565	Mixed	2010	NA	NA	1.37e-102	100184	NA	GRASP
LPL	rs320	chr8:19961566	Triglycerides	Asselbergs	23063622	European	2012	NA	NA	1.56e-74	66240	NA	GRASP
LPL	rs322	chr8:19961706	Triglycerides	Prins B	28887542	European	2017	0.13	0.02	3.014e-14	9961	IVNT	Prins-B_TG_EUR_2017
LPL	rs325	chr8:19961817	Triglycerides	GLGC	24097068	European	2013	0.1676	0.0055	9.44e-195	177748	IVNT	GLGC_TG_EUR_2013
LPL	rs325	chr8:19961817	Triglycerides	GLGC	20686565	Mixed	2010	0.1681	0.0079	1.29e-106	96598	ZNAscore	GLGC_TG_Mixed_2010
LPL	rs325	chr8:19961817	Triglycerides	Prins B	28887542	European	2017	0.19	0.02	2.383e-14	9961	IVNT	Prins-B_TG_EUR_2017
LPL	rs325	chr8:19961817	Triglycerides	Spracklen CN	28334899	East Asian	2017	0.1513	0.0146	2e-24	25648	IVNT	Spracklen-CN_Triglycerides_EAS_2017
LPL	rs325	chr8:19961817	Triglycerides	Kooner JS	18193046	Mixed	2008	NA	NA	1.5e-11	2011	NA	GRASP
LPL	rs325	chr8:19961817	Triglycerides	Kathiresan S	19060906	European	2008	NA	NA	1.09e-34	19840	NA	GRASP
LPL	rs325	chr8:19961817	Triglycerides change with statins	Barber M	20339536	European	2010	NA	NA	3.3e-06	3928	NA	GRASP
LPL	rs325	chr8:19961817	Triglycerides	GLGC	20686565	Mixed	2010	NA	NA	1.29e-106	100184	NA	GRASP
LPL	rs325	chr8:19961817	Triglycerides	Waterworth DM	20864672	Mixed	2010	NA	NA	4.9e-24	17243	NA	GRASP
LPL	rs326	chr8:19961928	Triglycerides	GLGC	24097068	European	2013	0.0869	0.005	1.004e-63	96966	IVNT	GLGC_TG_EUR_2013
LPL	rs326	chr8:19961928	Triglycerides	Prins B	28887542	European	2017	0.13	0.02	8.817e-16	9961	IVNT	Prins-B_TG_EUR_2017
LPL	rs326	chr8:19961928	Triglycerides	Spracklen CN	28334899	East Asian	2017	0.0868	0.0181	1.67e-06	10548	IVNT	Spracklen-CN_Triglycerides_EAS_2017
LPL	rs326	chr8:19961928	Triglycerides	Kooner JS	18193046	Mixed	2008	NA	NA	5e-12	NA	NA	dbGaP
LPL	rs326	chr8:19961928	Triglycerides	Kooner JS	18193046	Mixed	2008	NA	NA	4.8e-12	2011	NA	GRASP
LPL	rs326	chr8:19961928	Triglycerides	Asselbergs	23063622	European	2012	NA	NA	1.16e-08	66240	NA	GRASP
LPL	rs326	chr8:19961928	Triglycerides	Coram MA	23726366	Mixed	2013	NA	NA	1.02e-08	11423	NA	GRASP
LPL	rs326	chr8:19961928	Triglycerides	Kooner JS	18193046	Mixed	2008	6.6	0.9557	5e-12	NA	% higher	NHGRI-EBI_GWAS_Catalog
LPL	rs326	chr8:19961928	Triglycerides	Coram MA	23726366	Mixed	2013	0.041	0.007154	1e-08	NA	unit decrease	NHGRI-EBI_GWAS_Catalog
LPL	rs327	chr8:19962025	Triglycerides	GLGC	24097068	European	2013	0.1045	0.0037	5.69e-174	177713	IVNT	GLGC_TG_EUR_2013
LPL	rs327	chr8:19962025	Triglycerides	GLGC	20686565	Mixed	2010	0.1119	0.0054	5.97e-104	96598	ZNAscore	GLGC_TG_Mixed_2010
LPL	rs327	chr8:19962025	Triglycerides	Prins B	28887542	European	2017	0.13	0.02	1.077e-13	9961	IVNT	Prins-B_TG_EUR_2017
LPL	rs327	chr8:19962025	Triglycerides	Spracklen CN	28334899	East Asian	2017	0.0955	0.011	2.08e-17	27405	IVNT	Spracklen-CN_Triglycerides_EAS_2017
LPL	rs327	chr8:19962025	Triglycerides	Kathiresan S	19060906	European	2008	NA	NA	1.26e-35	19840	NA	GRASP
LPL	rs327	chr8:19962025	Triglycerides	Talmud	19913121	European	2009	NA	NA	2.4e-10	5059	NA	GRASP
LPL	rs327	chr8:19962025	Triglycerides	GLGC	20686565	Mixed	2010	NA	NA	5.97e-104	100184	NA	GRASP
LPL	rs327	chr8:19962025	Triglycerides	Middelberg RP	21943158	European	2011	NA	NA	1.7e-13	11683	NA	GRASP
LPL	rs327	chr8:19962025	Triglycerides males	Musunuru	22629316	Mixed	2012	NA	NA	1.01e-21	44957	NA	GRASP
LPL	rs327	chr8:19962025	Triglycerides	Asselbergs	23063622	European	2012	NA	NA	3.13e-72	66240	NA	GRASP
LPL	rs327	chr8:19962025	Triglycerides females	Musunuru	22629316	Mixed	2012	NA	NA	7.34e-19	44957	NA	GRASP
LPL	rs327	chr8:19962025	Triglycerides	Musunuru	22629316	Mixed	2012	NA	NA	2.72e-36	44957	NA	GRASP
LPL	rs328	chr8:19962213	Serum triglycerides levels males	Tan A	22171074	East Asian	2011	NA	NA	1.41e-09	1999	NA	GRASP
LPL	rs328	chr8:19962213	Triglycerides	GLGC	24097068	European	2013	0.167	0.0058	1.96e-179	160341	IVNT	GLGC_TG_EUR_2013
LPL	rs328	chr8:19962213	Triglycerides	GLGC	20686565	Mixed	2010	0.1686	0.0078	1.67e-109	96598	ZNAscore	GLGC_TG_Mixed_2010
LPL	rs328	chr8:19962213	Triglycerides	Prins B	28887542	European	2017	0.19	0.02	2.274e-14	9961	IVNT	Prins-B_TG_EUR_2017
LPL	rs328	chr8:19962213	Triglycerides	Spracklen CN	28334899	East Asian	2017	0.151	0.0146	2.12e-24	25657	IVNT	Spracklen-CN_Triglycerides_EAS_2017
LPL	rs328	chr8:19962213	Triglycerides	Tan A	22171074	East Asian	2011	NA	NA	1e-09	NA	NA	dbGaP
LPL	rs328	chr8:19962213	Triglycerides	Kathiresan S	18193044	Mixed	2008	NA	NA	2e-28	NA	NA	dbGaP
LPL	rs328	chr8:19962213	Triglycerides	Saxena R	17463246	European	2007	NA	NA	5e-07	NA	NA	dbGaP
LPL	rs328	chr8:19962213	Triglycerides	Saxena R	17463246	European	2007	NA	NA	4.9e-07	5217	NA	GRASP
LPL	rs328	chr8:19962213	Triglycerides	Kathiresan S	18193044	Mixed	2008	NA	NA	2e-28	2758	NA	GRASP
LPL	rs328	chr8:19962213	Triglycerides	Kooner JS	18193046	Mixed	2008	NA	NA	1.9e-11	2011	NA	GRASP
LPL	rs328	chr8:19962213	Triglycerides	Kathiresan S	19060906	European	2008	NA	NA	1.71e-38	19840	NA	GRASP
LPL	rs328	chr8:19962213	Triglycerides mmoll	Sabatti C	19060910	European	2008	NA	NA	4.5e-08	4763	NA	GRASP
LPL	rs328	chr8:19962213	Triglycerides ln	Chasman	19802338	European	2008	NA	NA	4.7e-11	6382	NA	GRASP
LPL	rs328	chr8:19962213	Triglycerides	Talmud	19913121	European	2009	NA	NA	8.42e-10	5059	NA	GRASP
LPL	rs328	chr8:19962213	Triglycerides by NMR lipoprotein fraction	Chasman DI	19936222	European	2009	NA	NA	1.35e-25	17296	NA	GRASP
LPL	rs328	chr8:19962213	Triglycerides lipoprotein fraction	Chasman DI	19936222	European	2009	NA	NA	2.37e-26	17296	NA	GRASP
LPL	rs328	chr8:19962213	Triglycerides change with statins	Barber M	20339536	European	2010	NA	NA	3.2e-06	3928	NA	GRASP
LPL	rs328	chr8:19962213	Triglycerides	GLGC	20686565	Mixed	2010	NA	NA	1.67e-109	100184	NA	GRASP
LPL	rs328	chr8:19962213	Triglycerides	Middelberg RP	21943158	European	2011	NA	NA	1.6e-15	11683	NA	GRASP
LPL	rs328	chr8:19962213	Triglycerides	Elbers	23236364	Mixed	2012	NA	NA	1.15e-07	9813	NA	GRASP
LPL	rs328	chr8:19962213	Triglycerides	Asselbergs	23063622	European	2012	NA	NA	5.14e-74	66240	NA	GRASP
LPL	rs328	chr8:19962213	Triglycerides	Saxena R	17463246	European	2007	NA	NA	5e-07	NA	NA	NHGRI-EBI_GWAS_Catalog
LPL	rs328	chr8:19962213	Triglycerides	Kathiresan S	18193044	Mixed	2008	-0.19	0.01718	2e-28	NA	% SD lower	NHGRI-EBI_GWAS_Catalog
LPL	rs328	chr8:19962213	Triglycerides	Tan A	22171074	East Asian	2011	NA	NA	1e-09	NA	NA	NHGRI-EBI_GWAS_Catalog
LPL	rs330	chr8:19962885	Triglycerides	GLGC	24097068	European	2013	-0.039	0.0053	1.286e-14	119937	IVNT	GLGC_TG_EUR_2013
LPL	rs330	chr8:19962885	Triglycerides	GLGC	20686565	Mixed	2010	-0.0413	0.0101	3.25e-06	96598	ZNAscore	GLGC_TG_Mixed_2010
LPL	rs330	chr8:19962885	Triglycerides	Kathiresan S	19060906	European	2008	NA	NA	1.3e-06	19840	NA	GRASP
LPL	rs330	chr8:19962885	Triglycerides	GLGC	20686565	Mixed	2010	NA	NA	3.25e-06	100184	NA	GRASP
LPL	rs331	chr8:19962894	Triglycerides	GLGC	24097068	European	2013	-0.1089	0.0039	1.06e-174	172997	IVNT	GLGC_TG_EUR_2013
LPL	rs331	chr8:19962894	Triglycerides	GLGC	20686565	Mixed	2010	-0.118	0.0057	8.14e-105	96598	ZNAscore	GLGC_TG_Mixed_2010
LPL	rs331	chr8:19962894	Triglycerides	Prins B	28887542	European	2017	-0.14	0.02	5.574e-16	9961	IVNT	Prins-B_TG_EUR_2017
LPL	rs331	chr8:19962894	Triglycerides	Spracklen CN	28334899	East Asian	2017	-0.0984	0.0111	1.37e-17	27427	IVNT	Spracklen-CN_Triglycerides_EAS_2017
LPL	rs331	chr8:19962894	Triglycerides	Kathiresan S	19060906	European	2008	NA	NA	5.97e-36	19840	NA	GRASP
LPL	rs331	chr8:19962894	Triglycerides ln	Chasman	19802338	European	2008	NA	NA	1.7e-09	6382	NA	GRASP
LPL	rs331	chr8:19962894	Triglycerides	Talmud	19913121	European	2009	NA	NA	1.73e-11	5059	NA	GRASP
LPL	rs331	chr8:19962894	Triglycerides	GLGC	20686565	Mixed	2010	NA	NA	8.14e-105	100184	NA	GRASP
LPL	rs331	chr8:19962894	Triglycerides	Asselbergs	23063622	European	2012	NA	NA	9.7e-81	66240	NA	GRASP
LPL	rs12679834	chr8:19962922	Triglycerides	GLGC	24097068	European	2013	0.1647	0.0054	6.37e-193	177723	IVNT	GLGC_TG_EUR_2013
LPL	rs12679834	chr8:19962922	Triglycerides	GLGC	20686565	Mixed	2010	0.1624	0.0077	1.46e-104	96598	ZNAscore	GLGC_TG_Mixed_2010
LPL	rs12679834	chr8:19962922	Triglycerides	Prins B	28887542	European	2017	0.19	0.02	1.501e-14	9961	IVNT	Prins-B_TG_EUR_2017
LPL	rs12679834	chr8:19962922	Triglycerides	Spracklen CN	28334899	East Asian	2017	0.1503	0.0145	3.06e-24	25673	IVNT	Spracklen-CN_Triglycerides_EAS_2017
LPL	rs12679834	chr8:19962922	Triglycerides	Kathiresan S	19060906	European	2008	NA	NA	1.34e-33	19840	NA	GRASP
LPL	rs12679834	chr8:19962922	Triglycerides	Talmud	19913121	European	2009	NA	NA	1.06e-09	5059	NA	GRASP
LPL	rs12679834	chr8:19962922	Triglycerides change with statins	Barber M	20339536	European	2010	NA	NA	4.1e-06	3928	NA	GRASP
LPL	rs12679834	chr8:19962922	Triglycerides	GLGC	20686565	Mixed	2010	NA	NA	1.46e-104	100184	NA	GRASP
LPL	rs12679834	chr8:19962922	Triglycerides	Middelberg RP	21943158	European	2011	NA	NA	4e-15	11683	NA	GRASP
LPL	rs12679834	chr8:19962922	Triglycerides	Asselbergs	23063622	European	2012	NA	NA	1.38e-71	66240	NA	GRASP
LPL	rs12679834	chr8:19962922	Triglycerides	Musunuru	22629316	Mixed	2012	NA	NA	1.29e-32	44957	NA	GRASP
LPL	rs117199990	chr8:19963405	Triglycerides	Prins B	28887542	European	2017	-0.19	0.02	3.652e-14	9961	IVNT	Prins-B_TG_EUR_2017
LPL	rs145391587	chr8:19963422	Triglycerides	Prins B	28887542	European	2017	0.19	0.02	3.705e-14	9961	IVNT	Prins-B_TG_EUR_2017
LPL	rs75278536	chr8:19963914	Triglycerides	Prins B	28887542	European	2017	0.17	0.02	4.009e-13	9961	IVNT	Prins-B_TG_EUR_2017
LPL	rs77069344	chr8:19964271	Triglycerides	GLGC	24097068	European	2013	0.1592	0.0077	1.004e-88	86711	IVNT	GLGC_TG_EUR_2013
LPL	rs77069344	chr8:19964271	Triglycerides	Prins B	28887542	European	2017	0.17	0.02	3.428e-13	9961	IVNT	Prins-B_TG_EUR_2017
LPL	rs10099160	chr8:19964304	Triglycerides	GLGC	24097068	European	2013	-0.0248	0.004	7.815e-11	162932	IVNT	GLGC_TG_EUR_2013
LPL	rs117910839	chr8:19965230	Triglycerides	GLGC	24097068	European	2013	-0.1365	0.0141	7.072e-20	86724	IVNT	GLGC_TG_EUR_2013
LPL	rs11570891	chr8:19965299	Triglycerides	GLGC	24097068	European	2013	-0.1604	0.0054	6.53e-187	177756	IVNT	GLGC_TG_EUR_2013
LPL	rs11570891	chr8:19965299	Triglycerides	GLGC	20686565	Mixed	2010	-0.1607	0.0076	2.96e-103	96598	ZNAscore	GLGC_TG_Mixed_2010
LPL	rs11570891	chr8:19965299	Triglycerides	Prins B	28887542	European	2017	-0.17	0.02	4.513e-13	9961	IVNT	Prins-B_TG_EUR_2017
LPL	rs11570891	chr8:19965299	Triglycerides	Spracklen CN	28334899	East Asian	2017	-0.1538	0.0146	2.57e-25	25723	IVNT	Spracklen-CN_Triglycerides_EAS_2017
LPL	rs11570891	chr8:19965299	Triglycerides	Kathiresan S	19060906	European	2008	NA	NA	4.53e-37	19840	NA	GRASP
LPL	rs11570891	chr8:19965299	Triglycerides change with statins	Barber M	20339536	European	2010	NA	NA	1.5e-06	3928	NA	GRASP
LPL	rs11570891	chr8:19965299	Triglycerides	GLGC	20686565	Mixed	2010	NA	NA	2.96e-103	100184	NA	GRASP
LPL	rs4922115	chr8:19965319	Triglycerides	GLGC	24097068	European	2013	-0.0445	0.0045	1.482e-23	172800	IVNT	GLGC_TG_EUR_2013
LPL	rs4922115	chr8:19965319	Triglycerides	GLGC	20686565	Mixed	2010	-0.0501	0.0065	1.51e-15	96598	ZNAscore	GLGC_TG_Mixed_2010
LPL	rs4922115	chr8:19965319	Triglycerides	GLGC	20686565	Mixed	2010	NA	NA	1.51e-15	100184	NA	GRASP
LPL	rs4922115	chr8:19965319	Triglycerides	Asselbergs	23063622	European	2012	NA	NA	4.66e-15	66240	NA	GRASP
LPL	rs3289	chr8:19965681	Triglycerides	GLGC	24097068	European	2013	-0.1447	0.0111	3.671e-33	169504	IVNT	GLGC_TG_EUR_2013
LPL	rs3289	chr8:19965681	Triglycerides	GLGC	20686565	Mixed	2010	-0.1506	0.016	1.149e-19	96598	ZNAscore	GLGC_TG_Mixed_2010
LPL	rs3289	chr8:19965681	Triglycerides	Talmud	19913121	European	2009	NA	NA	3.16e-06	5059	NA	GRASP
LPL	rs3289	chr8:19965681	Triglycerides	GLGC	20686565	Mixed	2010	NA	NA	1.149e-19	100184	NA	GRASP
LPL	rs3289	chr8:19965681	Triglycerides	Elbers	23236364	Mixed	2012	NA	NA	2.82e-06	9813	NA	GRASP
LPL	rs3289	chr8:19965681	Triglycerides	Asselbergs	23063622	European	2012	NA	NA	1.87e-16	66240	NA	GRASP
LPL	rs11570892	chr8:19966106	Triglycerides	GLGC	24097068	European	2013	0.0433	0.0045	3.247e-23	177697	IVNT	GLGC_TG_EUR_2013
LPL	rs11570892	chr8:19966106	Triglycerides	GLGC	20686565	Mixed	2010	0.0505	0.0065	1.005e-15	96598	ZNAscore	GLGC_TG_Mixed_2010
LPL	rs11570892	chr8:19966106	Triglycerides	GLGC	20686565	Mixed	2010	NA	NA	1.005e-15	100184	NA	GRASP
LPL	rs11570892	chr8:19966106	Triglycerides	Asselbergs	23063622	European	2012	NA	NA	2.43e-15	66240	NA	GRASP
LPL	rs3208305	chr8:19966137	Triglycerides	Prins B	28887542	European	2017	0.14	0.02	7.711e-17	9961	IVNT	Prins-B_TG_EUR_2017
LPL	rs3208305	chr8:19966137	Triglycerides	Talmud	19913121	European	2009	NA	NA	3.06e-11	5059	NA	GRASP
LPL	rs3208305	chr8:19966137	Triglycerides	Asselbergs	23063622	European	2012	NA	NA	2.54e-76	66240	NA	GRASP
LPL	rs1803924	chr8:19966163	Triglycerides	GLGC	24097068	European	2013	-0.1588	0.0077	3.006e-88	86694	IVNT	GLGC_TG_EUR_2013
LPL	rs1803924	chr8:19966163	Triglycerides	Prins B	28887542	European	2017	-0.17	0.02	5.057e-13	9961	IVNT	Prins-B_TG_EUR_2017
LPL	rs1059507	chr8:19966452	Triglycerides	GLGC	24097068	European	2013	-0.0381	0.0063	2.137e-09	86737	IVNT	GLGC_TG_EUR_2013
LPL	rs1059507	chr8:19966452	Triglycerides	Asselbergs	23063622	European	2012	NA	NA	7.33e-15	66240	NA	GRASP
LPL	rs3735964	chr8:19966534	Triglycerides	GLGC	24097068	European	2013	-0.1598	0.0053	3.92e-187	177687	IVNT	GLGC_TG_EUR_2013
LPL	rs3735964	chr8:19966534	Triglycerides	GLGC	20686565	Mixed	2010	-0.16	0.0075	4.12e-104	96598	ZNAscore	GLGC_TG_Mixed_2010
LPL	rs3735964	chr8:19966534	Triglycerides	Prins B	28887542	European	2017	-0.17	0.02	3.898e-13	9961	IVNT	Prins-B_TG_EUR_2017
LPL	rs3735964	chr8:19966534	Triglycerides	Spracklen CN	28334899	East Asian	2017	-0.1519	0.0145	7.5e-25	25754	IVNT	Spracklen-CN_Triglycerides_EAS_2017
LPL	rs3735964	chr8:19966534	Triglycerides	Kathiresan S	19060906	European	2008	NA	NA	2.95e-34	19840	NA	GRASP
LPL	rs3735964	chr8:19966534	Triglycerides	Talmud	19913121	European	2009	NA	NA	9.09e-09	5059	NA	GRASP
LPL	rs3735964	chr8:19966534	Triglycerides change with statins	Barber M	20339536	European	2010	NA	NA	1.3e-06	3928	NA	GRASP
LPL	rs3735964	chr8:19966534	Triglycerides	GLGC	20686565	Mixed	2010	NA	NA	4.12e-104	100184	NA	GRASP
LPL	rs3735964	chr8:19966534	Triglycerides	Asselbergs	23063622	European	2012	NA	NA	4.29e-71	66240	NA	GRASP
LPL	rs3735964	chr8:19966534	Triglycerides ln	Asselbergs	23063622	European	2012	NA	NA	1.38e-67	66240	NA	GRASP
LPL	rs3200218	chr8:19966560	Triglycerides	GLGC	24097068	European	2013	-0.0226	0.0039	1.667e-09	176019	IVNT	GLGC_TG_EUR_2013
LPL	rs3200218	chr8:19966560	Triglycerides	Asselbergs	23063622	European	2012	NA	NA	9.86e-07	66240	NA	GRASP
LPL	rs13702	chr8:19966981	Triglycerides	GLGC	24097068	European	2013	0.1069	0.0037	6.56e-187	177749	IVNT	GLGC_TG_EUR_2013
LPL	rs13702	chr8:19966981	Triglycerides	GLGC	20686565	Mixed	2010	0.1095	0.0053	9.96e-105	96598	ZNAscore	GLGC_TG_Mixed_2010
LPL	rs13702	chr8:19966981	Triglycerides	Prins B	28887542	European	2017	0.14	0.02	3.315e-17	9961	IVNT	Prins-B_TG_EUR_2017
LPL	rs13702	chr8:19966981	Triglycerides	Spracklen CN	28334899	East Asian	2017	0.0969	0.0109	5.6e-18	27533	IVNT	Spracklen-CN_Triglycerides_EAS_2017
LPL	rs13702	chr8:19966981	Triglycerides	Kathiresan S	19060906	European	2008	NA	NA	2.2e-37	19840	NA	GRASP
LPL	rs13702	chr8:19966981	Triglycerides	Talmud	19913121	European	2009	NA	NA	2.85e-11	5059	NA	GRASP
LPL	rs13702	chr8:19966981	Triglycerides change with statins	Barber M	20339536	European	2010	NA	NA	3.6e-06	3928	NA	GRASP
LPL	rs13702	chr8:19966981	Triglycerides	GLGC	20686565	Mixed	2010	NA	NA	9.96e-105	100184	NA	GRASP
LPL	rs13702	chr8:19966981	HDL cholesterol and Triglycerides	Kraja AT	21386085	European	2011	NA	NA	1e-16	22161	NA	GRASP
LPL	rs13702	chr8:19966981	Triglycerides	Middelberg RP	21943158	European	2011	NA	NA	3.1e-13	11683	NA	GRASP
LPL	rs13702	chr8:19966981	Triglycerides in males	Asselbergs	23063622	European	2012	NA	NA	8.79e-44	66240	NA	GRASP
LPL	rs13702	chr8:19966981	Triglycerides in females	Asselbergs	23063622	European	2012	NA	NA	1.01e-29	66240	NA	GRASP
LPL	rs13702	chr8:19966981	Triglycerides	Asselbergs	23063622	European	2012	NA	NA	8.39e-81	66240	NA	GRASP
LPL	rs13702	chr8:19966981	HDL Cholesterol Triglycerides HDLC TG	Kraja AT	21386085	European	2011	0.29	0.03492	1e-16	NA	unit increase	NHGRI-EBI_GWAS_Catalog
LPL	rs1059611	chr8:19967052	Triglycerides	GLGC	24097068	European	2013	0.1614	0.0053	1.13e-190	177751	IVNT	GLGC_TG_EUR_2013
LPL	rs1059611	chr8:19967052	Triglycerides	GLGC	20686565	Mixed	2010	0.1598	0.0076	4.67e-103	96598	ZNAscore	GLGC_TG_Mixed_2010
LPL	rs1059611	chr8:19967052	Triglycerides	Prins B	28887542	European	2017	0.17	0.02	3.809e-13	9961	IVNT	Prins-B_TG_EUR_2017
LPL	rs1059611	chr8:19967052	Triglycerides	Spracklen CN	28334899	East Asian	2017	0.152	0.0145	6.43e-25	25762	IVNT	Spracklen-CN_Triglycerides_EAS_2017
LPL	rs1059611	chr8:19967052	Triglycerides	Kathiresan S	19060906	European	2008	NA	NA	3.18e-34	19840	NA	GRASP
LPL	rs1059611	chr8:19967052	Triglycerides ln	Chasman	19802338	European	2008	NA	NA	9.3e-11	6382	NA	GRASP
LPL	rs1059611	chr8:19967052	Triglycerides by NMR lipoprotein fraction in fasting sample	Chasman DI	19936222	European	2009	NA	NA	1.6e-17	17296	NA	GRASP
LPL	rs1059611	chr8:19967052	Triglycerides change with statins	Barber M	20339536	European	2010	NA	NA	1.2e-06	3928	NA	GRASP
LPL	rs1059611	chr8:19967052	Triglycerides	GLGC	20686565	Mixed	2010	NA	NA	4.67e-103	100184	NA	GRASP
LPL	rs15285	chr8:19967156	Triglycerides	GLGC	24097068	European	2013	-0.1177	0.0042	2.42e-173	173014	IVNT	GLGC_TG_EUR_2013
LPL	rs15285	chr8:19967156	Triglycerides	GLGC	20686565	Mixed	2010	-0.1403	0.0069	2.32e-98	96598	ZNAscore	GLGC_TG_Mixed_2010
LPL	rs15285	chr8:19967156	Triglycerides	Prins B	28887542	European	2017	-0.14	0.02	3.159e-17	9961	IVNT	Prins-B_TG_EUR_2017
LPL	rs15285	chr8:19967156	Triglycerides	Spracklen CN	28334899	East Asian	2017	-0.0883	0.0152	8.75e-08	17335	IVNT	Spracklen-CN_Triglycerides_EAS_2017
LPL	rs15285	chr8:19967156	Triglycerides	Kathiresan S	19060906	European	2008	NA	NA	6.87e-39	19840	NA	GRASP
LPL	rs15285	chr8:19967156	Triglycerides change with statins	Barber M	20339536	European	2010	NA	NA	2e-07	3928	NA	GRASP
LPL	rs15285	chr8:19967156	Triglycerides	GLGC	20686565	Mixed	2010	NA	NA	2.32e-98	100184	NA	GRASP
LPL	rs15285	chr8:19967156	Triglycerides and Blood pressure	Kraja AT	21386085	European	2011	NA	NA	1.3e-10	22161	NA	GRASP
LPL	rs15285	chr8:19967156	Triglycerides Blood Pressure TG BP	Kraja AT	21386085	European	2011	0.27	0.04175	1e-10	NA	unit decrease	NHGRI-EBI_GWAS_Catalog
LPL	rs3866471	chr8:19967158	Triglycerides	GLGC	24097068	European	2013	-0.0381	0.0066	7.742e-09	79996	IVNT	GLGC_TG_EUR_2013
BUD13	rs28927680	chr11:116748357	Triglycerides	GLGC	24097068	European	2013	-0.1802	0.0087	5.49e-78	101632	IVNT	GLGC_TG_EUR_2013
BUD13	rs28927680	chr11:116748357	Triglycerides	Prins B	28887542	European	2017	-0.15	0.03	3.387e-07	9961	IVNT	Prins-B_TG_EUR_2017
BUD13	rs28927680	chr11:116748357	Triglycerides	Kathiresan S	18193044	Mixed	2008	NA	NA	2e-17	NA	NA	dbGaP
BUD13	rs28927680	chr11:116748357	Triglycerides	Kathiresan S	18193044	Mixed	2008	NA	NA	2e-17	2758	NA	GRASP
BUD13	rs28927680	chr11:116748357	Triglycerides	Kathiresan S	19060906	European	2008	NA	NA	8.46e-13	19840	NA	GRASP
BUD13	rs28927680	chr11:116748357	Triglycerides	Aulchenko YS	19060911	European	2008	NA	NA	3.86e-09	22562	NA	GRASP
BUD13	rs28927680	chr11:116748357	Triglycerides	Talmud	19913121	European	2009	NA	NA	4.24e-09	5059	NA	GRASP
BUD13	rs28927680	chr11:116748357	Triglycerides	Asselbergs	23063622	European	2012	NA	NA	2.39e-83	66240	NA	GRASP
BUD13	rs28927680	chr11:116748357	Triglycerides	Kathiresan S	18193044	Mixed	2008	-0.26	0.03061	2e-17	NA	% SD higher	NHGRI-EBI_GWAS_Catalog
BUD13	rs61905088	chr11:116749151	Triglycerides	GLGC	24097068	European	2013	0.1984	0.011	6.404e-62	57830	IVNT	GLGC_TG_EUR_2013
BUD13	rs61905088	chr11:116749151	Triglycerides	Prins B	28887542	European	2017	0.15	0.03	1.648e-07	9961	IVNT	Prins-B_TG_EUR_2017
BUD13	rs11216129	chr11:116749540	Triglycerides	GLGC	24097068	European	2013	-0.0404	0.005	4.814e-16	163671	IVNT	GLGC_TG_EUR_2013
BUD13	rs11216129	chr11:116749540	Triglycerides	GLGC	20686565	Mixed	2010	-0.0341	0.0069	1.374e-07	96598	ZNAscore	GLGC_TG_Mixed_2010
BUD13	rs11216129	chr11:116749540	Triglycerides	Spracklen CN	28334899	East Asian	2017	-0.1442	0.0103	3.72e-44	27599	IVNT	Spracklen-CN_Triglycerides_EAS_2017
BUD13	rs11216129	chr11:116749540	Triglycerides	GLGC	20686565	Mixed	2010	NA	NA	1.374e-07	100184	NA	GRASP
BUD13	rs57950207	chr11:116749954	Triglycerides	GLGC	24097068	European	2013	0.062	0.0097	1.081e-10	86760	IVNT	GLGC_TG_EUR_2013
BUD13	rs2849179	chr11:116750080	Triglycerides	GLGC	24097068	European	2013	-0.0484	0.0033	2.192e-41	177763	IVNT	GLGC_TG_EUR_2013
BUD13	rs2849179	chr11:116750080	Triglycerides	GLGC	20686565	Mixed	2010	-0.0445	0.0048	1.644e-20	96598	ZNAscore	GLGC_TG_Mixed_2010
BUD13	rs2849179	chr11:116750080	Triglycerides	GLGC	20686565	Mixed	2010	NA	NA	1.644e-20	100184	NA	GRASP
BUD13	rs17440396	chr11:116751054	Triglycerides	GLGC	24097068	European	2013	-0.0501	0.007	5.791e-13	174723	IVNT	GLGC_TG_EUR_2013
BUD13	rs12292921	chr11:116751247	Triglycerides	GLGC	24097068	European	2013	-0.2019	0.0066	1.26e-187	177757	IVNT	GLGC_TG_EUR_2013
BUD13	rs12292921	chr11:116751247	Triglycerides	GLGC	20686565	Mixed	2010	-0.206	0.0095	1.4e-107	96598	ZNAscore	GLGC_TG_Mixed_2010
BUD13	rs12292921	chr11:116751247	Triglycerides	Prins B	28887542	European	2017	-0.15	0.03	2.323e-07	9961	IVNT	Prins-B_TG_EUR_2017
BUD13	rs12292921	chr11:116751247	Triglycerides	Kathiresan S	19060906	European	2008	NA	NA	3.57e-27	19840	NA	GRASP
BUD13	rs12292921	chr11:116751247	Triglycerides	Aulchenko YS	19060911	European	2008	NA	NA	9.06e-13	22562	NA	GRASP
BUD13	rs12292921	chr11:116751247	Triglycerides ln	Chasman	19802338	European	2008	NA	NA	2.1e-10	6382	NA	GRASP
BUD13	rs12292921	chr11:116751247	Triglycerides change with statins	Barber M	20339536	European	2010	NA	NA	1.8e-08	3928	NA	GRASP
BUD13	rs12292921	chr11:116751247	Triglycerides	GLGC	20686565	Mixed	2010	NA	NA	1.4e-107	100184	NA	GRASP
BUD13	rs55713675	chr11:116752006	Triglycerides	Prins B	28887542	European	2017	0.15	0.03	2.624e-07	9961	IVNT	Prins-B_TG_EUR_2017
BUD13	rs180329	chr11:116752242	Triglycerides	GLGC	24097068	European	2013	-0.0534	0.0047	5.507e-25	85521	IVNT	GLGC_TG_EUR_2013
BUD13	rs66505542	chr11:116752497	Triglycerides	Prins B	28887542	European	2017	-0.22	0.02	3.523e-26	9961	IVNT	Prins-B_TG_EUR_2017
BUD13	rs180327	chr11:116752943	Triglycerides	GLGC	24097068	European	2013	-0.073	0.0049	2.179e-46	91013	IVNT	GLGC_TG_EUR_2013
BUD13	rs180327	chr11:116752943	Triglycerides	GLGC	20686565	Mixed	2010	-0.074	0.005	2.623e-50	96598	ZNAscore	GLGC_TG_Mixed_2010
BUD13	rs180327	chr11:116752943	Triglycerides	Prins B	28887542	European	2017	-0.11	0.02	6.724e-12	9961	IVNT	Prins-B_TG_EUR_2017
BUD13	rs180327	chr11:116752943	Triglycerides	Spracklen CN	28334899	East Asian	2017	-0.1664	0.009	1.17e-75	27454	IVNT	Spracklen-CN_Triglycerides_EAS_2017
BUD13	rs180327	chr11:116752943	Triglycerides	Kathiresan S	19060906	European	2008	NA	NA	8.28e-13	19840	NA	GRASP
BUD13	rs180327	chr11:116752943	Triglycerides	Talmud	19913121	European	2009	NA	NA	3.09e-12	5059	NA	GRASP
BUD13	rs180327	chr11:116752943	Triglycerides	GLGC	20686565	Mixed	2010	NA	NA	2.623e-50	100184	NA	GRASP
BUD13	rs180327	chr11:116752943	Triglycerides	Asselbergs	23063622	European	2012	NA	NA	1.77e-45	66240	NA	GRASP
BUD13	rs180327	chr11:116752943	Triglycerides	Musunuru	22629316	Mixed	2012	NA	NA	3.44e-23	44957	NA	GRASP
BUD13	rs57200947	chr11:116752958	Triglycerides	GLGC	24097068	European	2013	0.2052	0.0092	1.83e-93	86760	IVNT	GLGC_TG_EUR_2013
BUD13	rs57200947	chr11:116752958	Triglycerides	Prins B	28887542	European	2017	0.15	0.03	2.122e-07	9961	IVNT	Prins-B_TG_EUR_2017
BUD13	rs6589564	chr11:116753437	Triglycerides	GLGC	24097068	European	2013	0.2181	0.0064	4.25e-228	177737	IVNT	GLGC_TG_EUR_2013
BUD13	rs6589564	chr11:116753437	Triglycerides	GLGC	20686565	Mixed	2010	0.2135	0.0093	3.75e-120	96598	ZNAscore	GLGC_TG_Mixed_2010
BUD13	rs6589564	chr11:116753437	Triglycerides	Prins B	28887542	European	2017	0.28	0.03	4.68e-21	9961	IVNT	Prins-B_TG_EUR_2017
BUD13	rs6589564	chr11:116753437	Triglycerides	Spracklen CN	28334899	East Asian	2017	0.2085	0.013	1.74e-58	17556	IVNT	Spracklen-CN_Triglycerides_EAS_2017
BUD13	rs6589564	chr11:116753437	Triglycerides	Kathiresan S	19060906	European	2008	NA	NA	1.2e-30	19840	NA	GRASP
BUD13	rs6589564	chr11:116753437	Triglycerides change with statins	Barber M	20339536	European	2010	NA	NA	6.6e-07	3928	NA	GRASP
BUD13	rs6589564	chr11:116753437	Triglycerides	GLGC	20686565	Mixed	2010	NA	NA	3.75e-120	100184	NA	GRASP
BUD13	rs61905108	chr11:116753885	Triglycerides	GLGC	24097068	European	2013	0.2128	0.0113	1.044e-68	86590	IVNT	GLGC_TG_EUR_2013
BUD13	rs180326	chr11:116753987	Triglycerides	GLGC	24097068	European	2013	-0.0839	0.0036	6.27e-108	161659	IVNT	GLGC_TG_EUR_2013
BUD13	rs180326	chr11:116753987	Triglycerides	GLGC	20686565	Mixed	2010	-0.0746	0.005	8.379e-51	96598	ZNAscore	GLGC_TG_Mixed_2010
BUD13	rs180326	chr11:116753987	Triglycerides	Prins B	28887542	European	2017	-0.11	0.02	7.276e-12	9961	IVNT	Prins-B_TG_EUR_2017
BUD13	rs180326	chr11:116753987	Triglycerides	Spracklen CN	28334899	East Asian	2017	-0.2138	0.0106	3.06e-89	26249	IVNT	Spracklen-CN_Triglycerides_EAS_2017
BUD13	rs180326	chr11:116753987	Triglycerides	Kathiresan S	19060906	European	2008	NA	NA	4.4e-14	19840	NA	GRASP
BUD13	rs180326	chr11:116753987	Triglycerides	GLGC	20686565	Mixed	2010	NA	NA	8.379e-51	100184	NA	GRASP
BUD13	rs180326	chr11:116753987	Triglyceride levels	Zhu Y	28371326	East Asian	2017	-0.06	0.004291	2e-44	NA	unit increase	NHGRI-EBI_GWAS_Catalog
BUD13	rs7930786	chr11:116754011	Triglycerides	GLGC	24097068	European	2013	0.2264	0.0093	2.43e-123	91013	IVNT	GLGC_TG_EUR_2013
BUD13	rs7930786	chr11:116754011	Triglycerides	GLGC	20686565	Mixed	2010	0.2185	0.0094	8.5e-121	96598	ZNAscore	GLGC_TG_Mixed_2010
BUD13	rs7930786	chr11:116754011	Triglycerides	Prins B	28887542	European	2017	0.28	0.03	8.035e-21	9961	IVNT	Prins-B_TG_EUR_2017
BUD13	rs7930786	chr11:116754011	Triglycerides	Spracklen CN	28334899	East Asian	2017	0.2156	0.0103	9.13e-95	27539	IVNT	Spracklen-CN_Triglycerides_EAS_2017
BUD13	rs7930786	chr11:116754011	Triglycerides	Kathiresan S	19060906	European	2008	NA	NA	1.19e-31	19840	NA	GRASP
BUD13	rs7930786	chr11:116754011	Triglycerides change with statins	Barber M	20339536	European	2010	NA	NA	6.9e-07	3928	NA	GRASP
BUD13	rs7930786	chr11:116754011	Triglycerides	GLGC	20686565	Mixed	2010	NA	NA	8.5e-121	100184	NA	GRASP
BUD13	rs180325	chr11:116754578	Triglycerides	GLGC	24097068	European	2013	-0.0578	0.0057	2.19e-23	91013	IVNT	GLGC_TG_EUR_2013
BUD13	rs180325	chr11:116754578	Triglycerides	GLGC	20686565	Mixed	2010	-0.0568	0.0058	8.889e-24	96598	ZNAscore	GLGC_TG_Mixed_2010
BUD13	rs180325	chr11:116754578	Triglycerides	Kathiresan S	19060906	European	2008	NA	NA	2.02e-06	19840	NA	GRASP
BUD13	rs180325	chr11:116754578	Triglycerides	GLGC	20686565	Mixed	2010	NA	NA	8.889e-24	100184	NA	GRASP
BUD13	rs180324	chr11:116754616	Triglycerides	GLGC	24097068	European	2013	0.0506	0.004	5.169e-33	177760	IVNT	GLGC_TG_EUR_2013
BUD13	rs180324	chr11:116754616	Triglycerides	GLGC	20686565	Mixed	2010	0.0572	0.0058	3.783e-24	96598	ZNAscore	GLGC_TG_Mixed_2010
BUD13	rs180324	chr11:116754616	Triglycerides	Kathiresan S	19060906	European	2008	NA	NA	2.03e-06	19840	NA	GRASP
BUD13	rs180324	chr11:116754616	Triglycerides	GLGC	20686565	Mixed	2010	NA	NA	3.783e-24	100184	NA	GRASP
BUD13	rs56225305	chr11:116754646	Triglycerides	GLGC	24097068	European	2013	0.2099	0.0093	1.8e-96	86662	IVNT	GLGC_TG_EUR_2013
BUD13	rs56225305	chr11:116754646	Triglycerides	Prins B	28887542	European	2017	0.15	0.03	7.961e-08	9961	IVNT	Prins-B_TG_EUR_2017
BUD13	rs12421652	chr11:116755159	Triglycerides	GLGC	24097068	European	2013	-0.0403	0.0055	1.524e-12	140947	IVNT	GLGC_TG_EUR_2013
BUD13	rs12421652	chr11:116755159	Triglycerides	Spracklen CN	28334899	East Asian	2017	-0.1464	0.0105	2.14e-43	26225	IVNT	Spracklen-CN_Triglycerides_EAS_2017
BUD13	rs67120644	chr11:116755181	Triglycerides	GLGC	24097068	European	2013	0.0429	0.0066	9.233e-10	86759	IVNT	GLGC_TG_EUR_2013
BUD13	rs77112220	chr11:116755510	Triglycerides	GLGC	24097068	European	2013	-0.0623	0.0098	1.453e-10	85519	IVNT	GLGC_TG_EUR_2013
BUD13	rs11825181	chr11:116755542	Triglycerides	GLGC	24097068	European	2013	0.1979	0.0064	8.3e-189	177777	IVNT	GLGC_TG_EUR_2013
BUD13	rs11825181	chr11:116755542	Triglycerides	GLGC	20686565	Mixed	2010	0.1942	0.0092	1.28e-103	96598	ZNAscore	GLGC_TG_Mixed_2010
BUD13	rs11825181	chr11:116755542	Triglycerides	Prins B	28887542	European	2017	0.15	0.03	2.471e-07	9961	IVNT	Prins-B_TG_EUR_2017
BUD13	rs11825181	chr11:116755542	Triglycerides	Kathiresan S	19060906	European	2008	NA	NA	2.72e-27	19840	NA	GRASP
BUD13	rs11825181	chr11:116755542	Triglycerides change with statins	Barber M	20339536	European	2010	NA	NA	5.8e-09	3928	NA	GRASP
BUD13	rs11825181	chr11:116755542	Triglycerides	GLGC	20686565	Mixed	2010	NA	NA	1.28e-103	100184	NA	GRASP
BUD13	rs11825181	chr11:116755542	Triglycerides and Blood pressure	Kraja AT	21386085	European	2011	NA	NA	3e-09	22161	NA	GRASP
BUD13	rs11825181	chr11:116755542	Triglycerides Blood Pressure TG BP	Kraja AT	21386085	European	2011	0.32	0.05395	3e-09	NA	unit increase	NHGRI-EBI_GWAS_Catalog
BUD13	rs56143464	chr11:116756340	Triglycerides	Prins B	28887542	European	2017	0.15	0.03	2.389e-07	9961	IVNT	Prins-B_TG_EUR_2017
BUD13	rs56224630	chr11:116756381	Triglycerides	Prins B	28887542	European	2017	0.15	0.03	7.735e-08	9961	IVNT	Prins-B_TG_EUR_2017
BUD13	rs61905112	chr11:116757341	Triglycerides	Prins B	28887542	European	2017	0.15	0.03	2.18e-07	9961	IVNT	Prins-B_TG_EUR_2017
BUD13	rs73588403	chr11:116757555	Triglycerides	Prins B	28887542	European	2017	0.15	0.03	2.067e-07	9961	IVNT	Prins-B_TG_EUR_2017
BUD13	rs2075295	chr11:116757685	Triglycerides	GLGC	24097068	European	2013	-0.0289	0.0037	1.19e-12	177763	IVNT	GLGC_TG_EUR_2013
BUD13	rs2075295	chr11:116757685	Triglycerides	GLGC	20686565	Mixed	2010	-0.0345	0.0053	6.668e-11	96598	ZNAscore	GLGC_TG_Mixed_2010
BUD13	rs2075295	chr11:116757685	Triglycerides	Spracklen CN	28334899	East Asian	2017	0.1021	0.011	1.74e-20	17091	IVNT	Spracklen-CN_Triglycerides_EAS_2017
BUD13	rs2075295	chr11:116757685	Triglycerides	GLGC	20686565	Mixed	2010	NA	NA	6.668e-11	100184	NA	GRASP
BUD13	rs2075295	chr11:116757685	Triglycerides	Asselbergs	23063622	European	2012	NA	NA	2.49e-08	66240	NA	GRASP
BUD13	rs17519079	chr11:116758437	Triglycerides	GLGC	24097068	European	2013	-0.0317	0.0073	4.202e-06	172718	IVNT	GLGC_TG_EUR_2013
BUD13	rs17519093	chr11:116759189	Triglycerides	GLGC	24097068	European	2013	-0.0528	0.0068	6.605e-15	177761	IVNT	GLGC_TG_EUR_2013
BUD13	rs4938310	chr11:116759233	Triglycerides	GLGC	24097068	European	2013	-0.0517	0.0041	7.133e-34	177550	IVNT	GLGC_TG_EUR_2013
BUD13	rs4938310	chr11:116759233	Triglycerides	GLGC	20686565	Mixed	2010	-0.0586	0.0058	4.183e-25	96598	ZNAscore	GLGC_TG_Mixed_2010
BUD13	rs4938310	chr11:116759233	Triglycerides	Kathiresan S	19060906	European	2008	NA	NA	1.34e-06	19840	NA	GRASP
BUD13	rs4938310	chr11:116759233	Triglycerides	GLGC	20686565	Mixed	2010	NA	NA	4.183e-25	100184	NA	GRASP
BUD13	rs4938310	chr11:116759233	Triglycerides	Asselbergs	23063622	European	2012	NA	NA	1.88e-19	66240	NA	GRASP
BUD13	rs918143	chr11:116759884	Triglycerides	GLGC	24097068	European	2013	-0.051	0.0034	1.563e-43	164023	IVNT	GLGC_TG_EUR_2013
BUD13	rs918143	chr11:116759884	Triglycerides	GLGC	20686565	Mixed	2010	-0.0467	0.0048	1.17e-22	96598	ZNAscore	GLGC_TG_Mixed_2010
BUD13	rs918143	chr11:116759884	Triglycerides	GLGC	20686565	Mixed	2010	NA	NA	1.17e-22	100184	NA	GRASP
BUD13	rs3741301	chr11:116760675	Hypertriglyceridemia	Weissglas Volkov D	23505323	Hispanic	2013	NA	NA	3.27e-08	2240	NA	GRASP
BUD13	rs3741301	chr11:116760675	Triglycerides	GLGC	24097068	European	2013	0.0507	0.0033	7.046e-46	177749	IVNT	GLGC_TG_EUR_2013
BUD13	rs3741301	chr11:116760675	Triglycerides	GLGC	20686565	Mixed	2010	0.0466	0.0048	1.086e-22	96598	ZNAscore	GLGC_TG_Mixed_2010
BUD13	rs3741301	chr11:116760675	Triglycerides	Spracklen CN	28334899	East Asian	2017	0.1416	0.0117	1.06e-33	18860	IVNT	Spracklen-CN_Triglycerides_EAS_2017
BUD13	rs3741301	chr11:116760675	Triglycerides	GLGC	20686565	Mixed	2010	NA	NA	1.086e-22	100184	NA	GRASP
BUD13	rs3741300	chr11:116760974	Triglycerides	GLGC	24097068	European	2013	-0.0495	0.0033	1.308e-43	177768	IVNT	GLGC_TG_EUR_2013
BUD13	rs3741300	chr11:116760974	Triglycerides	GLGC	20686565	Mixed	2010	-0.0467	0.0048	1.184e-22	96598	ZNAscore	GLGC_TG_Mixed_2010
BUD13	rs3741300	chr11:116760974	Triglycerides	GLGC	20686565	Mixed	2010	NA	NA	1.184e-22	100184	NA	GRASP
BUD13	rs3741300	chr11:116760974	Triglycerides	Asselbergs	23063622	European	2012	NA	NA	1.28e-16	66240	NA	GRASP
BUD13	rs3825041	chr11:116760991	Triglycerides	GLGC	24097068	European	2013	0.2206	0.0063	4.49e-249	177775	IVNT	GLGC_TG_EUR_2013
BUD13	rs3825041	chr11:116760991	Triglycerides	GLGC	20686565	Mixed	2010	0.2026	0.0089	2.55e-121	96598	ZNAscore	GLGC_TG_Mixed_2010
BUD13	rs3825041	chr11:116760991	Triglycerides	Prins B	28887542	European	2017	0.28	0.03	3.841e-21	9961	IVNT	Prins-B_TG_EUR_2017
BUD13	rs3825041	chr11:116760991	Triglycerides	Spracklen CN	28334899	East Asian	2017	0.2175	0.0106	2.5e-91	26192	IVNT	Spracklen-CN_Triglycerides_EAS_2017
BUD13	rs3825041	chr11:116760991	Triglycerides	Kathiresan S	19060906	European	2008	NA	NA	5.8e-31	19840	NA	GRASP
BUD13	rs3825041	chr11:116760991	Triglycerides change with statins	Barber M	20339536	European	2010	NA	NA	5.3e-08	3928	NA	GRASP
BUD13	rs3825041	chr11:116760991	Triglycerides	GLGC	20686565	Mixed	2010	NA	NA	2.55e-121	100184	NA	GRASP
BUD13	rs10488699	chr11:116761784	Triglycerides	GLGC	24097068	European	2013	0.207	0.0067	1.63e-189	177558	IVNT	GLGC_TG_EUR_2013
BUD13	rs10488699	chr11:116761784	Triglycerides	GLGC	20686565	Mixed	2010	0.2066	0.0097	6.28e-102	96598	ZNAscore	GLGC_TG_Mixed_2010
BUD13	rs10488699	chr11:116761784	Triglycerides	Prins B	28887542	European	2017	0.15	0.03	1.011e-07	9961	IVNT	Prins-B_TG_EUR_2017
BUD13	rs10488699	chr11:116761784	Triglycerides	Kathiresan S	19060906	European	2008	NA	NA	4.99e-29	19840	NA	GRASP
BUD13	rs10488699	chr11:116761784	Triglycerides change with statins	Barber M	20339536	European	2010	NA	NA	6e-08	3928	NA	GRASP
BUD13	rs10488699	chr11:116761784	Triglycerides	GLGC	20686565	Mixed	2010	NA	NA	6.28e-102	100184	NA	GRASP
BUD13	rs7941518	chr11:116762071	Triglycerides	GLGC	24097068	European	2013	0.0439	0.0058	7.373e-12	85247	IVNT	GLGC_TG_EUR_2013
BUD13	rs11602240	chr11:116762082	Triglycerides	GLGC	24097068	European	2013	0.045	0.0068	1.791e-10	85536	IVNT	GLGC_TG_EUR_2013
BUD13	rs57641217	chr11:116762240	Triglycerides	GLGC	24097068	European	2013	0.2098	0.0092	1.07e-98	86762	IVNT	GLGC_TG_EUR_2013
BUD13	rs57641217	chr11:116762240	Triglycerides	Prins B	28887542	European	2017	0.15	0.03	1.324e-07	9961	IVNT	Prins-B_TG_EUR_2017
BUD13	rs7942054	chr11:116762259	Triglycerides	GLGC	24097068	European	2013	-0.0513	0.0041	2.089e-33	177735	IVNT	GLGC_TG_EUR_2013
BUD13	rs7942054	chr11:116762259	Triglycerides	GLGC	20686565	Mixed	2010	-0.0572	0.0058	4.546e-24	96598	ZNAscore	GLGC_TG_Mixed_2010
BUD13	rs7942054	chr11:116762259	Triglycerides	Kathiresan S	19060906	European	2008	NA	NA	2.34e-06	19840	NA	GRASP
BUD13	rs7942054	chr11:116762259	Triglycerides	GLGC	20686565	Mixed	2010	NA	NA	4.546e-24	100184	NA	GRASP
BUD13	rs918144	chr11:116763109	Triglycerides	Spracklen CN	28334899	East Asian	2017	-0.1086	0.0105	4e-25	18860	IVNT	Spracklen-CN_Triglycerides_EAS_2017
BUD13	rs11820589	chr11:116763146	Triglycerides	GLGC	24097068	European	2013	0.217	0.0072	7.01e-183	165895	IVNT	GLGC_TG_EUR_2013
BUD13	rs11820589	chr11:116763146	Triglycerides	GLGC	20686565	Mixed	2010	0.2161	0.0098	8.16e-110	96598	ZNAscore	GLGC_TG_Mixed_2010
BUD13	rs11820589	chr11:116763146	Triglycerides	Prins B	28887542	European	2017	0.16	0.03	7.282e-08	9961	IVNT	Prins-B_TG_EUR_2017
BUD13	rs11820589	chr11:116763146	Triglycerides	Kathiresan S	19060906	European	2008	NA	NA	8.67e-27	19840	NA	GRASP
BUD13	rs11820589	chr11:116763146	Triglycerides ln	Chasman	19802338	European	2008	NA	NA	1.5e-10	6382	NA	GRASP
BUD13	rs11820589	chr11:116763146	Triglycerides	Talmud	19913121	European	2009	NA	NA	2.58e-09	5059	NA	GRASP
BUD13	rs11820589	chr11:116763146	Triglycerides change with statins	Barber M	20339536	European	2010	NA	NA	4.3e-08	3928	NA	GRASP
BUD13	rs11820589	chr11:116763146	Triglycerides	GLGC	20686565	Mixed	2010	NA	NA	8.16e-110	100184	NA	GRASP
BUD13	rs11820589	chr11:116763146	Triglycerides and Fasting plasma glucose	Kraja AT	21386085	European	2011	NA	NA	5.5e-09	22161	NA	GRASP
BUD13	rs11820589	chr11:116763146	Triglycerides in females	Asselbergs	23063622	European	2012	NA	NA	2.04e-33	66240	NA	GRASP
BUD13	rs11820589	chr11:116763146	Triglycerides in males	Asselbergs	23063622	European	2012	NA	NA	1.5e-43	66240	NA	GRASP
BUD13	rs11820589	chr11:116763146	Triglycerides	Asselbergs	23063622	European	2012	NA	NA	4.83e-84	66240	NA	GRASP
BUD13	rs10488698	chr11:116763231	Triglycerides	GLGC	24097068	European	2013	-0.0501	0.0069	1.792e-13	177766	IVNT	GLGC_TG_EUR_2013
BUD13	rs17440824	chr11:116763457	Triglycerides	GLGC	24097068	European	2013	0.0862	0.007	7.435e-29	86760	IVNT	GLGC_TG_EUR_2013
BUD13	rs116877083	chr11:116763581	Triglycerides	GLGC	24097068	European	2013	0.0624	0.0097	6.953e-11	86761	IVNT	GLGC_TG_EUR_2013
BUD13	rs17119975	chr11:116763841	Triglycerides	Spracklen CN	28334899	East Asian	2017	0.1204	0.017	1.94e-12	10548	IVNT	Spracklen-CN_Triglycerides_EAS_2017
BUD13	rs11216132	chr11:116763869	Triglycerides	GLGC	24097068	European	2013	0.0448	0.0057	1.23e-12	86753	IVNT	GLGC_TG_EUR_2013
BUD13	rs60972755	chr11:116764897	Triglycerides	GLGC	24097068	European	2013	0.2182	0.0096	1.79e-99	86764	IVNT	GLGC_TG_EUR_2013
BUD13	rs60972755	chr11:116764897	Triglycerides	Prins B	28887542	European	2017	0.15	0.03	7.635e-07	9961	IVNT	Prins-B_TG_EUR_2017
BUD13	rs2187126	chr11:116765068	Triglycerides	GLGC	24097068	European	2013	0.0543	0.0069	2.903e-15	177773	IVNT	GLGC_TG_EUR_2013
BUD13	rs75542782	chr11:116766286	Triglycerides	GLGC	24097068	European	2013	-0.0623	0.0097	1.103e-10	86765	IVNT	GLGC_TG_EUR_2013
BUD13	rs12294259	chr11:116766430	Triglycerides	GLGC	24097068	European	2013	0.219	0.0069	1.79e-200	172242	IVNT	GLGC_TG_EUR_2013
BUD13	rs12294259	chr11:116766430	Triglycerides	GLGC	20686565	Mixed	2010	0.219	0.0098	8.81e-111	96598	ZNAscore	GLGC_TG_Mixed_2010
BUD13	rs12294259	chr11:116766430	Triglycerides	Prins B	28887542	European	2017	0.14	0.03	8.525e-07	9961	IVNT	Prins-B_TG_EUR_2017
BUD13	rs12294259	chr11:116766430	Triglycerides	Kathiresan S	19060906	European	2008	NA	NA	4.83e-29	19840	NA	GRASP
BUD13	rs12294259	chr11:116766430	Triglycerides change with statins	Barber M	20339536	European	2010	NA	NA	6.3e-08	3928	NA	GRASP
BUD13	rs12294259	chr11:116766430	Triglycerides	GLGC	20686565	Mixed	2010	NA	NA	8.81e-111	100184	NA	GRASP
BUD13	rs1145208	chr11:116767269	Triglycerides	GLGC	24097068	European	2013	0.0535	0.0046	7.563e-27	94512	IVNT	GLGC_TG_EUR_2013
BUD13	rs57643109	chr11:116768035	Triglycerides	GLGC	24097068	European	2013	-0.0622	0.0097	1.019e-10	86764	IVNT	GLGC_TG_EUR_2013
BUD13	rs10790162	chr11:116768388	Triglycerides	GLGC	24097068	European	2013	0.2305	0.0065	1.1e-249	177771	IVNT	GLGC_TG_EUR_2013
BUD13	rs10790162	chr11:116768388	Triglycerides	GLGC	20686565	Mixed	2010	0.2187	0.0095	3.32e-121	96598	ZNAscore	GLGC_TG_Mixed_2010
BUD13	rs10790162	chr11:116768388	Triglycerides	Prins B	28887542	European	2017	0.29	0.03	1.028e-21	9961	IVNT	Prins-B_TG_EUR_2017
BUD13	rs10790162	chr11:116768388	Triglycerides	Spracklen CN	28334899	East Asian	2017	0.2165	0.0104	4.11e-95	27492	IVNT	Spracklen-CN_Triglycerides_EAS_2017
BUD13	rs10790162	chr11:116768388	Triglycerides	Kathiresan S	19060906	European	2008	NA	NA	2.92e-31	19840	NA	GRASP
BUD13	rs10790162	chr11:116768388	Triglycerides change with statins	Barber M	20339536	European	2010	NA	NA	1.5e-07	3928	NA	GRASP
BUD13	rs10790162	chr11:116768388	Triglycerides	GLGC	20686565	Mixed	2010	NA	NA	3.32e-121	100184	NA	GRASP
BUD13	rs10790162	chr11:116768388	HDL cholesterol and Triglycerides	Kraja AT	21386085	European	2011	NA	NA	2.8e-15	22161	NA	GRASP
BUD13	rs10790162	chr11:116768388	Waist circumference and Triglycerides	Kraja AT	21386085	European	2011	NA	NA	6.6e-16	22161	NA	GRASP
BUD13	rs10790162	chr11:116768388	Waist Circumference Triglycerides WC TG	Kraja AT	21386085	European	2011	0.39	0.04832	7e-16	NA	unit increase	NHGRI-EBI_GWAS_Catalog
BUD13	rs10790162	chr11:116768388	HDL Cholesterol Triglycerides HDLC TG	Kraja AT	21386085	European	2011	0.38	0.04816	3e-15	NA	unit increase	NHGRI-EBI_GWAS_Catalog
BUD13	rs10790162	chr11:116768388	Triglyceride levels	Spracklen CN	28334899	East Asian	2017	0.214	0.01263	2e-64	NA	unit increase	NHGRI-EBI_GWAS_Catalog
BUD13	rs1263149	chr11:116769225	Triglycerides	Spracklen CN	28334899	East Asian	2017	0.1067	0.0105	2.65e-24	18860	IVNT	Spracklen-CN_Triglycerides_EAS_2017
BUD13	rs610675	chr11:116769378	Triglycerides	Spracklen CN	28334899	East Asian	2017	-0.1294	0.0116	1.79e-28	18860	IVNT	Spracklen-CN_Triglycerides_EAS_2017
BUD13	rs6589565	chr11:116769521	Triglycerides	GLGC	24097068	European	2013	0.2047	0.0086	3.44e-115	91013	IVNT	GLGC_TG_EUR_2013
BUD13	rs6589565	chr11:116769521	Triglycerides	GLGC	20686565	Mixed	2010	0.1972	0.0089	2.14e-112	96598	ZNAscore	GLGC_TG_Mixed_2010
BUD13	rs6589565	chr11:116769521	Triglycerides	Prins B	28887542	European	2017	0.29	0.03	9.918e-22	9961	IVNT	Prins-B_TG_EUR_2017
BUD13	rs6589565	chr11:116769521	Triglycerides	Spracklen CN	28334899	East Asian	2017	0.2163	0.0104	5.82e-95	27495	IVNT	Spracklen-CN_Triglycerides_EAS_2017
BUD13	rs6589565	chr11:116769521	Triglycerides	Kathiresan S	19060906	European	2008	NA	NA	2.21e-27	19840	NA	GRASP
BUD13	rs6589565	chr11:116769521	Triglycerides	Talmud	19913121	European	2009	NA	NA	4.49e-20	5059	NA	GRASP
BUD13	rs6589565	chr11:116769521	Triglycerides change with statins	Barber M	20339536	European	2010	NA	NA	4.2e-07	3928	NA	GRASP
BUD13	rs6589565	chr11:116769521	Triglycerides	GLGC	20686565	Mixed	2010	NA	NA	2.14e-112	100184	NA	GRASP
BUD13	rs6589565	chr11:116769521	Triglycerides	Elbers	23236364	Mixed	2012	NA	NA	1.51e-07	9813	NA	GRASP
BUD13	rs6589565	chr11:116769521	Triglycerides	Asselbergs	23063622	European	2012	NA	NA	5.11e-97	66240	NA	GRASP
BUD13	rs623908	chr11:116769652	Triglycerides	Spracklen CN	28334899	East Asian	2017	0.1289	0.0116	2.81e-28	18860	IVNT	Spracklen-CN_Triglycerides_EAS_2017
BUD13	rs1269325	chr11:116770052	Triglycerides	Prins B	28887542	European	2017	-0.09	0.01	4.569e-09	9961	IVNT	Prins-B_TG_EUR_2017
BUD13	rs1263151	chr11:116770312	Triglycerides	GLGC	24097068	European	2013	-0.0677	0.0047	2.126e-41	86743	IVNT	GLGC_TG_EUR_2013
BUD13	rs1263151	chr11:116770312	Triglycerides	Prins B	28887542	European	2017	-0.09	0.01	4.402e-09	9961	IVNT	Prins-B_TG_EUR_2017
BUD13	rs117579298	chr11:116771384	Triglycerides	GLGC	24097068	European	2013	0.0619	0.0097	1.593e-10	86765	IVNT	GLGC_TG_EUR_2013
BUD13	rs664059	chr11:116771421	Triglycerides	GLGC	24097068	European	2013	-0.0574	0.0033	2.245e-60	177748	IVNT	GLGC_TG_EUR_2013
BUD13	rs664059	chr11:116771421	Triglycerides	GLGC	20686565	Mixed	2010	-0.0527	0.0048	4.448e-29	96598	ZNAscore	GLGC_TG_Mixed_2010
BUD13	rs664059	chr11:116771421	Triglycerides	Prins B	28887542	European	2017	-0.08	0.01	8.98e-08	9961	IVNT	Prins-B_TG_EUR_2017
BUD13	rs664059	chr11:116771421	Triglycerides	Kathiresan S	19060906	European	2008	NA	NA	9.69e-12	19840	NA	GRASP
BUD13	rs664059	chr11:116771421	Triglycerides	GLGC	20686565	Mixed	2010	NA	NA	4.448e-29	100184	NA	GRASP
BUD13	rs79110162	chr11:116772295	Triglycerides	GLGC	24097068	European	2013	0.0617	0.0097	1.754e-10	86761	IVNT	GLGC_TG_EUR_2013
ZPR1	rs2041967	chr11:116774433	Triglycerides	GLGC	24097068	European	2013	-0.0598	0.0058	7.469e-21	86764	IVNT	GLGC_TG_EUR_2013
ZPR1	rs7118999	chr11:116774559	Triglycerides	GLGC	24097068	European	2013	-0.1265	0.0052	4.42e-111	86762	IVNT	GLGC_TG_EUR_2013
ZPR1	rs7118999	chr11:116774559	Triglycerides	Prins B	28887542	European	2017	-0.14	0.02	8.672e-16	9961	IVNT	Prins-B_TG_EUR_2017
ZPR1	rs73588424	chr11:116775391	Triglycerides	Prins B	28887542	European	2017	-0.14	0.03	2.583e-06	9961	IVNT	Prins-B_TG_EUR_2017
ZPR1	rs11602073	chr11:116776142	Triglycerides	GLGC	24097068	European	2013	-0.0457	0.0076	8.116e-11	91013	IVNT	GLGC_TG_EUR_2013
ZPR1	rs11602073	chr11:116776142	Triglycerides	GLGC	20686565	Mixed	2010	-0.0457	0.0078	1.263e-10	96598	ZNAscore	GLGC_TG_Mixed_2010
ZPR1	rs11602073	chr11:116776142	Triglycerides	Spracklen CN	28334899	East Asian	2017	-0.133	0.0119	7.49e-29	18860	IVNT	Spracklen-CN_Triglycerides_EAS_2017
ZPR1	rs11602073	chr11:116776142	Triglycerides	GLGC	20686565	Mixed	2010	NA	NA	1.263e-10	100184	NA	GRASP
ZPR1	rs11216136	chr11:116776404	Triglycerides	GLGC	24097068	European	2013	-0.0552	0.0061	2.402e-16	86758	IVNT	GLGC_TG_EUR_2013
ZPR1	rs2160669	chr11:116776891	Fasting serum triglyceridesHDL cholesterol TGHDLC mmolL in children	Comuzzie AG	23251661	Hispanic	2012	NA	NA	8.66e-06	815	NA	GRASP
ZPR1	rs2160669	chr11:116776891	Triglycerides	GLGC	24097068	European	2013	-0.2259	0.0067	1.03e-222	161066	IVNT	GLGC_TG_EUR_2013
ZPR1	rs2160669	chr11:116776891	Triglycerides	GLGC	20686565	Mixed	2010	-0.2216	0.0094	1.59e-124	96598	ZNAscore	GLGC_TG_Mixed_2010
ZPR1	rs2160669	chr11:116776891	Triglycerides	Prins B	28887542	European	2017	-0.28	0.03	4.618e-21	9961	IVNT	Prins-B_TG_EUR_2017
ZPR1	rs2160669	chr11:116776891	Triglycerides	Spracklen CN	28334899	East Asian	2017	-0.2167	0.0104	2.84e-95	27468	IVNT	Spracklen-CN_Triglycerides_EAS_2017
ZPR1	rs2160669	chr11:116776891	Triglycerides	Kathiresan S	19060906	European	2008	NA	NA	5.93e-31	19840	NA	GRASP
ZPR1	rs2160669	chr11:116776891	Triglycerides change with statins	Barber M	20339536	European	2010	NA	NA	3e-07	3928	NA	GRASP
ZPR1	rs2160669	chr11:116776891	Triglycerides	GLGC	20686565	Mixed	2010	NA	NA	1.59e-124	100184	NA	GRASP
ZPR1	rs2160669	chr11:116776891	Fasting serum Triglycerides mgdL in children	Comuzzie AG	23251661	Hispanic	2012	NA	NA	5.1e-08	815	NA	GRASP
ZPR1	rs2160669	chr11:116776891	Triglycerides	GLGC	24097068	European	2013	NA	NA	3e-128	NA	NA	NHGRI-EBI_GWAS_Catalog
ZPR1	rs78296522	chr11:116778060	Triglycerides	GLGC	24097068	European	2013	-0.0768	0.0106	9.207e-13	86762	IVNT	GLGC_TG_EUR_2013
ZPR1	rs964184	chr11:116778201	Hypertriglyceridemia	Johansen CT	20657596	European	2010	NA	NA	5e-24	NA	NA	dbGaP
ZPR1	rs964184	chr11:116778201	Remnant lipoprotein triglycerides	Kathiresan S	19060906	European	2008	NA	NA	6.4e-06	19840	NA	GRASP
ZPR1	rs964184	chr11:116778201	Hypertriglyceridemia	Johansen CT	20657596	European	2010	NA	NA	5.4e-24	1660	NA	GRASP
ZPR1	rs964184	chr11:116778201	Hypertriglyceridemia	Weissglas Volkov D	23505323	Hispanic	2013	NA	NA	5.48e-35	2240	NA	GRASP
ZPR1	rs964184	chr11:116778201	Hypertriglyceridemia	Johansen CT	20657596	European	2010	-1.188	0.1175	5e-24	NA	log OR	NHGRI-EBI_GWAS_Catalog
ZPR1	rs964184	chr11:116778201	Hypertriglyceridemia	Weissglas Volkov D	23505323	Hispanic	2013	NA	NA	5e-35	NA	NA	NHGRI-EBI_GWAS_Catalog
ZPR1	rs964184	chr11:116778201	Postprandial triglyceride response to high fat diet meal	Wojczynski MK	26256467	European	2015	0.3023	0.04948	1e-09	NA	unit decrease	NHGRI-EBI_GWAS_Catalog
ZPR1	rs964184	chr11:116778201	Triglycerides	GLGC	24097068	European	2013	-0.2341	0.0069	6.55e-224	90991	IVNT	GLGC_TG_EUR_2013
ZPR1	rs964184	chr11:116778201	Triglycerides	GLGC	20686565	Mixed	2010	-0.2352	0.0071	6.71e-240	96598	ZNAscore	GLGC_TG_Mixed_2010
ZPR1	rs964184	chr11:116778201	Triglycerides	Prins B	28887542	European	2017	-0.23	0.02	6.554e-26	9961	IVNT	Prins-B_TG_EUR_2017
ZPR1	rs964184	chr11:116778201	Triglycerides	Spracklen CN	28334899	East Asian	2017	-0.2163	0.0103	1.81e-96	27594	IVNT	Spracklen-CN_Triglycerides_EAS_2017
ZPR1	rs964184	chr11:116778201	Triglycerides	Kathiresan S	19060906	European	2008	NA	NA	4e-62	NA	NA	dbGaP
ZPR1	rs964184	chr11:116778201	Triglycerides	GLGC	20686565	Mixed	2010	NA	NA	7e-240	NA	NA	dbGaP
ZPR1	rs964184	chr11:116778201	Triglycerides	Willer CJ	18193043	European	2008	NA	NA	1.5e-16	8656	NA	GRASP
ZPR1	rs964184	chr11:116778201	Triglycerides	Kathiresan S	19060906	European	2008	NA	NA	1.02e-69	19840	NA	GRASP
ZPR1	rs964184	chr11:116778201	TriglyceridesHDL cholesterol ratio exam 1	Kathiresan S	19060906	European	2008	NA	NA	5.2e-12	19840	NA	GRASP
ZPR1	rs964184	chr11:116778201	Triglycerides exam 1	Kathiresan S	19060906	European	2008	NA	NA	6.4e-11	19840	NA	GRASP
ZPR1	rs964184	chr11:116778201	Triglycerides	Kamatani Y	20139978	East Asian	2010	NA	NA	1.67e-49	14700	NA	GRASP
ZPR1	rs964184	chr11:116778201	Triglycerides change with statins	Barber M	20339536	European	2010	NA	NA	1.9e-14	3928	NA	GRASP
ZPR1	rs964184	chr11:116778201	Triglycerides	GLGC	20686565	Mixed	2010	NA	NA	7.6e-252	100184	NA	GRASP
ZPR1	rs964184	chr11:116778201	Triglycerides	Smith EN	20838585	European	2010	NA	NA	1.9e-06	525	NA	GRASP
ZPR1	rs964184	chr11:116778201	Triglycerides	Waterworth DM	20864672	Mixed	2010	NA	NA	9e-53	17243	NA	GRASP
ZPR1	rs964184	chr11:116778201	Triglycerides	Kim YJ	21909109	East Asian	2011	NA	NA	4.92e-43	12545	NA	GRASP
ZPR1	rs964184	chr11:116778201	Triglycerides	Middelberg RP	21943158	European	2011	NA	NA	7.2e-40	11683	NA	GRASP
ZPR1	rs964184	chr11:116778201	Triglycerides in metabolic syndrome subjects without diabetes	Kristiansson K	22399527	European	2012	NA	NA	2.59e-31	10564	NA	GRASP
ZPR1	rs964184	chr11:116778201	Triglycerides	Weissglas Volkov D	23505323	Hispanic	2013	NA	NA	1.04e-19	2240	NA	GRASP
ZPR1	rs964184	chr11:116778201	Triglycerides	Wood	23696881	Mixed	2013	NA	NA	9.03e-09	1210	NA	GRASP
ZPR1	rs964184	chr11:116778201	Triglycerides	Coram MA	23726366	Mixed	2013	NA	NA	3.66e-33	11423	NA	GRASP
ZPR1	rs964184	chr11:116778201	Triglycerides	Asselbergs	23063622	European	2012	NA	NA	3.48e-09	66240	NA	GRASP
ZPR1	rs964184	chr11:116778201	Triglycerides	Kathiresan S	19060906	European	2008	-0.3	0.01804	4e-62	NA	SD increase	NHGRI-EBI_GWAS_Catalog
ZPR1	rs964184	chr11:116778201	Triglycerides	GLGC	20686565	Mixed	2010	-16.95	0.5125	7e-240	NA	mg/dL increase	NHGRI-EBI_GWAS_Catalog
ZPR1	rs964184	chr11:116778201	Triglycerides	Coram MA	23726366	Mixed	2013	NA	NA	4e-33	NA	NA	NHGRI-EBI_GWAS_Catalog
ZPR1	rs964184	chr11:116778201	Triglycerides	GLGC	24097068	European	2013	0.234	0.007326	7e-224	NA	mg/dL decrease	NHGRI-EBI_GWAS_Catalog
ZPR1	rs964184	chr11:116778201	Triglycerides	Ko A	24886709	Hispanic	2014	NA	NA	6e-33	NA	NA	NHGRI-EBI_GWAS_Catalog
ZPR1	rs964184	chr11:116778201	Triglycerides	Surakka I	25961943	European	2015	-0.244	0.009128	2e-157	NA	SD increase	NHGRI-EBI_GWAS_Catalog
ZPR1	rs964184	chr11:116778201	Triglycerides	Below JE	26780889	Hispanic	2016	-0.275	0.01423	3e-83	NA	unit increase	NHGRI-EBI_GWAS_Catalog
ZPR1	rs964184	chr11:116778201	Triglyceride levels	Southam L	28548082	Mixed	2017	-0.236	0.03519	2e-11	NA	unit increase	NHGRI-EBI_GWAS_Catalog
ZPR1	rs11823543	chr11:116778419	Triglycerides	GLGC	24097068	European	2013	0.2176	0.0071	4.42e-186	171903	IVNT	GLGC_TG_EUR_2013
ZPR1	rs11823543	chr11:116778419	Triglycerides	GLGC	20686565	Mixed	2010	0.2243	0.0105	2e-100	96598	ZNAscore	GLGC_TG_Mixed_2010
ZPR1	rs11823543	chr11:116778419	Triglycerides	Prins B	28887542	European	2017	0.14	0.03	1.293e-06	9961	IVNT	Prins-B_TG_EUR_2017
ZPR1	rs11823543	chr11:116778419	Triglycerides	Kathiresan S	19060906	European	2008	NA	NA	1.43e-26	19840	NA	GRASP
ZPR1	rs11823543	chr11:116778419	Triglycerides change with statins	Barber M	20339536	European	2010	NA	NA	8.3e-08	3928	NA	GRASP
ZPR1	rs11823543	chr11:116778419	Triglycerides	GLGC	20686565	Mixed	2010	NA	NA	2e-100	100184	NA	GRASP
ZPR1	rs11823543	chr11:116778419	Triglycerides and Blood pressure	Kraja AT	21386085	European	2011	NA	NA	2.5e-09	22161	NA	GRASP
ZPR1	rs11823543	chr11:116778419	Triglycerides Blood Pressure TG BP	Kraja AT	21386085	European	2011	0.35	0.05901	3e-09	NA	unit increase	NHGRI-EBI_GWAS_Catalog
ZPR1	rs61905116	chr11:116778822	Triglycerides	GLGC	24097068	European	2013	-0.2199	0.0098	4.62e-96	86487	IVNT	GLGC_TG_EUR_2013
ZPR1	rs61905116	chr11:116778822	Triglycerides	Prins B	28887542	European	2017	-0.15	0.03	8.854e-07	9961	IVNT	Prins-B_TG_EUR_2017
ZPR1	rs17120029	chr11:116779402	Triglycerides	GLGC	24097068	European	2013	0.2123	0.0067	4.3e-195	177777	IVNT	GLGC_TG_EUR_2013
ZPR1	rs17120029	chr11:116779402	Triglycerides	GLGC	20686565	Mixed	2010	0.212	0.0097	1.49e-105	96598	ZNAscore	GLGC_TG_Mixed_2010
ZPR1	rs17120029	chr11:116779402	Triglycerides	Prins B	28887542	European	2017	0.14	0.03	1.273e-06	9961	IVNT	Prins-B_TG_EUR_2017
ZPR1	rs17120029	chr11:116779402	Triglycerides	Willer CJ	18193043	European	2008	NA	NA	1.9e-12	8656	NA	GRASP
ZPR1	rs17120029	chr11:116779402	Triglycerides	Kathiresan S	19060906	European	2008	NA	NA	1.01e-28	19840	NA	GRASP
ZPR1	rs17120029	chr11:116779402	Triglycerides change with statins	Barber M	20339536	European	2010	NA	NA	8.4e-08	3928	NA	GRASP
ZPR1	rs17120029	chr11:116779402	Triglycerides	GLGC	20686565	Mixed	2010	NA	NA	1.49e-105	100184	NA	GRASP
ZPR1	rs11604424	chr11:116780399	Triglycerides	GLGC	24097068	European	2013	-0.1528	0.0056	1.65e-141	86744	IVNT	GLGC_TG_EUR_2013
ZPR1	rs11604424	chr11:116780399	Triglycerides	Prins B	28887542	European	2017	-0.13	0.02	2.141e-13	9961	IVNT	Prins-B_TG_EUR_2017
ZPR1	rs1942478	chr11:116780747	Hypertriglyceridemia	Weissglas Volkov D	23505323	Hispanic	2013	NA	NA	3.28e-06	2240	NA	GRASP
ZPR1	rs1942478	chr11:116780747	Triglycerides	GLGC	24097068	European	2013	0.0428	0.0054	2.553e-15	177778	IVNT	GLGC_TG_EUR_2013
ZPR1	rs1942478	chr11:116780747	Triglycerides	GLGC	20686565	Mixed	2010	0.0394	0.008	1.055e-07	96598	ZNAscore	GLGC_TG_Mixed_2010
ZPR1	rs1942478	chr11:116780747	Triglycerides	Spracklen CN	28334899	East Asian	2017	0.1307	0.0123	2.6e-26	17566	IVNT	Spracklen-CN_Triglycerides_EAS_2017
ZPR1	rs1942478	chr11:116780747	Triglycerides	GLGC	20686565	Mixed	2010	NA	NA	1.055e-07	100184	NA	GRASP
ZPR1	rs12286037	chr11:116781491	Triglycerides	GLGC	24097068	European	2013	0.2151	0.0069	5.27e-193	174655	IVNT	GLGC_TG_EUR_2013
ZPR1	rs12286037	chr11:116781491	Triglycerides	GLGC	20686565	Mixed	2010	0.2174	0.0101	1.59e-103	96598	ZNAscore	GLGC_TG_Mixed_2010
ZPR1	rs12286037	chr11:116781491	Triglycerides	Prins B	28887542	European	2017	0.14	0.03	1.326e-06	9961	IVNT	Prins-B_TG_EUR_2017
ZPR1	rs12286037	chr11:116781491	Triglycerides	Willer CJ	18193043	European	2008	NA	NA	1e-26	NA	NA	dbGaP
ZPR1	rs12286037	chr11:116781491	Triglycerides	Willer CJ	18193043	European	2008	NA	NA	1e-26	8656	NA	GRASP
ZPR1	rs12286037	chr11:116781491	Triglycerides	Kathiresan S	19060906	European	2008	NA	NA	1.31e-28	19840	NA	GRASP
ZPR1	rs12286037	chr11:116781491	Triglycerides	Talmud	19913121	European	2009	NA	NA	1.01e-12	5059	NA	GRASP
ZPR1	rs12286037	chr11:116781491	Triglycerides change with statins	Barber M	20339536	European	2010	NA	NA	7.8e-08	3928	NA	GRASP
ZPR1	rs12286037	chr11:116781491	Triglycerides	GLGC	20686565	Mixed	2010	NA	NA	1.59e-103	100184	NA	GRASP
ZPR1	rs12286037	chr11:116781491	Triglycerides and Fasting plasma glucose	Kraja AT	21386085	European	2011	NA	NA	1.1e-08	22161	NA	GRASP
ZPR1	rs12286037	chr11:116781491	Triglycerides	Asselbergs	23063622	European	2012	NA	NA	2.97e-83	66240	NA	GRASP
ZPR1	rs12286037	chr11:116781491	Triglycerides	Willer CJ	18193043	European	2008	25.82	2.413	1e-26	NA	mg/dl higher	NHGRI-EBI_GWAS_Catalog
ZPR1	rs4417316	chr11:116781585	Triglycerides	GLGC	24097068	European	2013	-0.0475	0.0054	5.398e-19	177759	IVNT	GLGC_TG_EUR_2013
ZPR1	rs4417316	chr11:116781585	Triglycerides	GLGC	20686565	Mixed	2010	-0.0454	0.008	8.616e-10	96598	ZNAscore	GLGC_TG_Mixed_2010
ZPR1	rs4417316	chr11:116781585	Triglycerides	Spracklen CN	28334899	East Asian	2017	-0.1317	0.0123	1.36e-26	17571	IVNT	Spracklen-CN_Triglycerides_EAS_2017
ZPR1	rs4417316	chr11:116781585	Triglycerides	GLGC	20686565	Mixed	2010	NA	NA	8.616e-10	100184	NA	GRASP
ZPR1	rs4417316	chr11:116781585	Triglycerides	Asselbergs	23063622	European	2012	NA	NA	3.06e-07	66240	NA	GRASP
ZPR1	rs12274192	chr11:116781635	Triglycerides	GLGC	24097068	European	2013	-0.2146	0.0095	6.12e-98	86755	IVNT	GLGC_TG_EUR_2013
ZPR1	rs12274192	chr11:116781635	Triglycerides	Prins B	28887542	European	2017	-0.14	0.03	1.262e-06	9961	IVNT	Prins-B_TG_EUR_2017
ZPR1	rs6589566	chr11:116781707	Serum triglycerides	Wallace C	18179892	European	2008	NA	NA	3.65e-12	1955	NA	GRASP
ZPR1	rs6589566	chr11:116781707	Triglycerides	GLGC	24097068	European	2013	-0.226	0.0065	1.04e-239	177777	IVNT	GLGC_TG_EUR_2013
ZPR1	rs6589566	chr11:116781707	Triglycerides	GLGC	20686565	Mixed	2010	-0.2146	0.0094	4.46e-117	96598	ZNAscore	GLGC_TG_Mixed_2010
ZPR1	rs6589566	chr11:116781707	Triglycerides	Prins B	28887542	European	2017	-0.29	0.03	1.906e-21	9961	IVNT	Prins-B_TG_EUR_2017
ZPR1	rs6589566	chr11:116781707	Triglycerides	Spracklen CN	28334899	East Asian	2017	-0.2173	0.0104	6.62e-96	27642	IVNT	Spracklen-CN_Triglycerides_EAS_2017
ZPR1	rs6589566	chr11:116781707	Triglycerides	Kathiresan S	19060906	European	2008	NA	NA	2e-29	19840	NA	GRASP
ZPR1	rs6589566	chr11:116781707	Triglycerides change with statins	Barber M	20339536	European	2010	NA	NA	2.1e-07	3928	NA	GRASP
ZPR1	rs6589566	chr11:116781707	Triglycerides	GLGC	20686565	Mixed	2010	NA	NA	4.46e-117	100184	NA	GRASP
ZPR1	rs6589566	chr11:116781707	Triglycerides	Middelberg RP	21943158	European	2011	NA	NA	2.9e-21	11683	NA	GRASP
ZPR1	rs6589566	chr11:116781707	Triglycerides	Asselbergs	23063622	European	2012	NA	NA	1.38e-10	66240	NA	GRASP
ZPR1	rs6589566	chr11:116781707	Triglycerides	Coram MA	23726366	Mixed	2013	NA	NA	4.99e-14	11423	NA	GRASP
ZPR1	rs6589566	chr11:116781707	Triglycerides	Coram MA	23726366	Mixed	2013	-0.2066	0.02743	5e-14	NA	unit increase	NHGRI-EBI_GWAS_Catalog
ZPR1	rs6589566	chr11:116781707	Triglyceride to HDL cholesterol ratio	Kim T	28046027	East Asian	2017	NA	NA	2e-13	NA	unit increase	NHGRI-EBI_GWAS_Catalog
ZPR1	rs7483863	chr11:116781775	Triglycerides	Prins B	28887542	European	2017	0.29	0.03	1.976e-21	9961	IVNT	Prins-B_TG_EUR_2017
ZPR1	rs2075290	chr11:116782580	Triglycerides	GLGC	24097068	European	2013	-0.2278	0.0065	4.77e-244	177775	IVNT	GLGC_TG_EUR_2013
ZPR1	rs2075290	chr11:116782580	Triglycerides	GLGC	20686565	Mixed	2010	-0.221	0.0094	7.07e-123	96598	ZNAscore	GLGC_TG_Mixed_2010
ZPR1	rs2075290	chr11:116782580	Triglycerides	Prins B	28887542	European	2017	-0.28	0.03	3.246e-21	9961	IVNT	Prins-B_TG_EUR_2017
ZPR1	rs2075290	chr11:116782580	Triglycerides	Spracklen CN	28334899	East Asian	2017	-0.2118	0.0103	1.94e-93	27634	IVNT	Spracklen-CN_Triglycerides_EAS_2017
ZPR1	rs2075290	chr11:116782580	Triglycerides	Kathiresan S	19060906	European	2008	NA	NA	1.01e-30	19840	NA	GRASP
ZPR1	rs2075290	chr11:116782580	Triglycerides	Talmud	19913121	European	2009	NA	NA	6.55e-20	5059	NA	GRASP
ZPR1	rs2075290	chr11:116782580	Triglycerides change with statins	Barber M	20339536	European	2010	NA	NA	2.1e-07	3928	NA	GRASP
ZPR1	rs2075290	chr11:116782580	Triglycerides	GLGC	20686565	Mixed	2010	NA	NA	7.07e-123	100184	NA	GRASP
ZPR1	rs2075290	chr11:116782580	Waist circumference and Triglycerides	Kraja AT	21386085	European	2011	NA	NA	1.1e-16	22161	NA	GRASP
ZPR1	rs2075290	chr11:116782580	HDL cholesterol and Triglycerides	Kraja AT	21386085	European	2011	NA	NA	1.5e-14	22161	NA	GRASP
ZPR1	rs2075290	chr11:116782580	Triglycerides	Middelberg RP	21943158	European	2011	NA	NA	2.9e-21	11683	NA	GRASP
ZPR1	rs2075290	chr11:116782580	Triglycerides females	Musunuru	22629316	Mixed	2012	NA	NA	6.07e-25	44957	NA	GRASP
ZPR1	rs2075290	chr11:116782580	Triglycerides	Asselbergs	23063622	European	2012	NA	NA	1.8e-92	66240	NA	GRASP
ZPR1	rs2075290	chr11:116782580	Triglycerides	Musunuru	22629316	Mixed	2012	NA	NA	8.13e-51	44957	NA	GRASP
ZPR1	rs2075290	chr11:116782580	Triglycerides males	Musunuru	22629316	Mixed	2012	NA	NA	1.75e-33	44957	NA	GRASP
ZPR1	rs2075290	chr11:116782580	HDL Cholesterol Triglycerides HDLC TG	Kraja AT	21386085	European	2011	-0.39	0.05098	2e-14	NA	unit increase	NHGRI-EBI_GWAS_Catalog
ZPR1	rs2075290	chr11:116782580	Waist Circumference Triglycerides WC TG	Kraja AT	21386085	European	2011	-0.41	0.04937	1e-16	NA	unit increase	NHGRI-EBI_GWAS_Catalog
ZPR1	rs76836072	chr11:116783046	Triglycerides	GLGC	24097068	European	2013	-0.0617	0.0097	1.479e-10	86767	IVNT	GLGC_TG_EUR_2013
ZPR1	rs7926960	chr11:116783370	Triglycerides	Elbers	23236364	Mixed	2012	NA	NA	1.1e-07	9813	NA	GRASP
ZPR1	rs618923	chr11:116783443	Triglycerides	GLGC	24097068	European	2013	0.0488	0.0041	9.604e-30	155942	IVNT	GLGC_TG_EUR_2013
ZPR1	rs618923	chr11:116783443	Triglycerides	GLGC	20686565	Mixed	2010	0.0505	0.0057	3.38e-19	96598	ZNAscore	GLGC_TG_Mixed_2010
ZPR1	rs618923	chr11:116783443	Triglycerides	GLGC	20686565	Mixed	2010	NA	NA	3.38e-19	100184	NA	GRASP
ZPR1	rs618923	chr11:116783443	Triglycerides	Asselbergs	23063622	European	2012	NA	NA	1.59e-17	66240	NA	GRASP
ZPR1	rs603446	chr11:116783719	Triglycerides	GLGC	24097068	European	2013	-0.0502	0.0034	3.915e-43	177729	IVNT	GLGC_TG_EUR_2013
ZPR1	rs603446	chr11:116783719	Triglycerides	GLGC	20686565	Mixed	2010	-0.0459	0.0049	6.075e-21	96598	ZNAscore	GLGC_TG_Mixed_2010
ZPR1	rs603446	chr11:116783719	Triglycerides	Spracklen CN	28334899	East Asian	2017	-0.158	0.01	7.59e-56	27656	IVNT	Spracklen-CN_Triglycerides_EAS_2017
ZPR1	rs603446	chr11:116783719	Triglycerides	Kim YJ	21909109	East Asian	2011	NA	NA	2e-86	NA	NA	dbGaP
ZPR1	rs603446	chr11:116783719	Triglycerides	Talmud	19913121	European	2009	NA	NA	8.78e-06	5059	NA	GRASP
ZPR1	rs603446	chr11:116783719	Triglycerides	GLGC	20686565	Mixed	2010	NA	NA	6.075e-21	100184	NA	GRASP
ZPR1	rs603446	chr11:116783719	Triglycerides	Kim YJ	21909109	East Asian	2011	NA	NA	1.81e-86	12545	NA	GRASP
ZPR1	rs603446	chr11:116783719	Triglycerides	Asselbergs	23063622	European	2012	NA	NA	4.11e-19	66240	NA	GRASP
ZPR1	rs603446	chr11:116783719	Triglycerides	Kim YJ	21909109	East Asian	2011	0.0876	0.004446	2e-86	NA	mg/dL decrease	NHGRI-EBI_GWAS_Catalog
ZPR1	rs35120633	chr11:116784884	Triglycerides	GLGC	24097068	European	2013	0.2229	0.0096	1.5e-102	86756	IVNT	GLGC_TG_EUR_2013
ZPR1	rs35120633	chr11:116784884	Triglycerides	Prins B	28887542	European	2017	0.15	0.03	3.074e-07	9961	IVNT	Prins-B_TG_EUR_2017
ZPR1	rs35120633	chr11:116784884	Triglycerides	Aulchenko YS	19060911	European	2008	NA	NA	2.29e-10	22562	NA	GRASP
ZPR1	rs35120633	chr11:116784884	Triglycerides	Asselbergs	23063622	European	2012	NA	NA	1.07e-13	66240	NA	GRASP
ZPR1	rs10750096	chr11:116786072	Triglycerides	GLGC	24097068	European	2013	-0.2348	0.009	7.79e-130	86758	IVNT	GLGC_TG_EUR_2013
ZPR1	rs10750096	chr11:116786072	Triglycerides	Prins B	28887542	European	2017	-0.28	0.03	2.752e-21	9961	IVNT	Prins-B_TG_EUR_2017
ZPR1	rs3741298	chr11:116786845	Triglycerides	GLGC	24097068	European	2013	-0.1473	0.0056	2.49e-124	96989	IVNT	GLGC_TG_EUR_2013
ZPR1	rs3741298	chr11:116786845	Triglycerides	GLGC	20686565	Mixed	2010	0.0888	0.0207	2.008e-06	96598	ZNAscore	GLGC_TG_Mixed_2010
ZPR1	rs3741298	chr11:116786845	Triglycerides	Prins B	28887542	European	2017	-0.14	0.02	2.414e-13	9961	IVNT	Prins-B_TG_EUR_2017
ZPR1	rs3741298	chr11:116786845	Triglycerides	Spracklen CN	28334899	East Asian	2017	-0.1415	0.0147	1.11e-21	10548	IVNT	Spracklen-CN_Triglycerides_EAS_2017
ZPR1	rs3741298	chr11:116786845	Triglycerides	GLGC	20686565	Mixed	2010	NA	NA	2.008e-06	100184	NA	GRASP
ZPR1	rs3741298	chr11:116786845	Triglycerides	Asselbergs	23063622	European	2012	NA	NA	7.92e-15	66240	NA	GRASP
ZPR1	rs3741298	chr11:116786845	Fasting serum Triglycerides mgdL in children	Comuzzie AG	23251661	Hispanic	2012	NA	NA	2.47e-08	815	NA	GRASP
ZPR1	rs12285095	chr11:116787315	Triglycerides	GLGC	24097068	European	2013	-0.2119	0.0068	3.34e-190	177776	IVNT	GLGC_TG_EUR_2013
ZPR1	rs12285095	chr11:116787315	Triglycerides	GLGC	20686565	Mixed	2010	-0.2113	0.0098	2.26e-103	96598	ZNAscore	GLGC_TG_Mixed_2010
ZPR1	rs12285095	chr11:116787315	Triglycerides	Prins B	28887542	European	2017	-0.15	0.03	4.827e-07	9961	IVNT	Prins-B_TG_EUR_2017
ZPR1	rs12285095	chr11:116787315	Triglycerides	Kathiresan S	19060906	European	2008	NA	NA	4.15e-28	19840	NA	GRASP
ZPR1	rs12285095	chr11:116787315	Triglycerides	Talmud	19913121	European	2009	NA	NA	7.29e-09	5059	NA	GRASP
ZPR1	rs12285095	chr11:116787315	Triglycerides change with statins	Barber M	20339536	European	2010	NA	NA	8.4e-08	3928	NA	GRASP
ZPR1	rs12285095	chr11:116787315	Triglycerides	GLGC	20686565	Mixed	2010	NA	NA	2.26e-103	100184	NA	GRASP
ZPR1	rs12285095	chr11:116787315	Triglycerides	Asselbergs	23063622	European	2012	NA	NA	1.95e-87	66240	NA	GRASP
ZPR1	rs2075294	chr11:116787406	Triglycerides	GLGC	24097068	European	2013	0.0575	0.0122	9.379e-06	167194	IVNT	GLGC_TG_EUR_2013
APOA5	rs2266788	chr11:116789970	Fasting serum triglyceridesHDL cholesterol TGHDLC mmolL in children	Comuzzie AG	23251661	Hispanic	2012	NA	NA	8.92e-06	815	NA	GRASP
APOA5	rs2266788	chr11:116789970	Triglycerides	GLGC	24097068	European	2013	-0.2297	0.0067	4.08e-232	169979	IVNT	GLGC_TG_EUR_2013
APOA5	rs2266788	chr11:116789970	Triglycerides	GLGC	20686565	Mixed	2010	-0.2157	0.0095	5.42e-115	96598	ZNAscore	GLGC_TG_Mixed_2010
APOA5	rs2266788	chr11:116789970	Triglycerides	Prins B	28887542	European	2017	-0.28	0.03	3.079e-21	9961	IVNT	Prins-B_TG_EUR_2017
APOA5	rs2266788	chr11:116789970	Triglycerides	Spracklen CN	28334899	East Asian	2017	-0.2167	0.0103	4.12e-96	27633	IVNT	Spracklen-CN_Triglycerides_EAS_2017
APOA5	rs2266788	chr11:116789970	Triglycerides	Kathiresan S	19060906	European	2008	NA	NA	5.76e-30	19840	NA	GRASP
APOA5	rs2266788	chr11:116789970	Triglycerides	Talmud	19913121	European	2009	NA	NA	1.16e-19	5059	NA	GRASP
APOA5	rs2266788	chr11:116789970	Triglycerides change with statins	Barber M	20339536	European	2010	NA	NA	2.1e-07	3928	NA	GRASP
APOA5	rs2266788	chr11:116789970	Triglycerides	GLGC	20686565	Mixed	2010	NA	NA	5.42e-115	100184	NA	GRASP
APOA5	rs2266788	chr11:116789970	Triglycerides and Blood pressure	Kraja AT	21386085	European	2011	NA	NA	3.5e-08	22161	NA	GRASP
APOA5	rs2266788	chr11:116789970	HDL cholesterol and Triglycerides	Kraja AT	21386085	European	2011	NA	NA	4.6e-13	22161	NA	GRASP
APOA5	rs2266788	chr11:116789970	Waist circumference and Triglycerides	Kraja AT	21386085	European	2011	NA	NA	2.2e-16	22161	NA	GRASP
APOA5	rs2266788	chr11:116789970	Triglycerides	Middelberg RP	21943158	European	2011	NA	NA	2.9e-21	11683	NA	GRASP
APOA5	rs2266788	chr11:116789970	Triglycerides	Asselbergs	23063622	European	2012	NA	NA	2.1e-95	66240	NA	GRASP
APOA5	rs2266788	chr11:116789970	Fasting serum Triglycerides mgdL in children	Comuzzie AG	23251661	Hispanic	2012	NA	NA	4.82e-08	815	NA	GRASP
APOA5	rs2266788	chr11:116789970	Waist Circumference Triglycerides WC TG	Kraja AT	21386085	European	2011	0.41	0.04987	2e-16	NA	unit increase	NHGRI-EBI_GWAS_Catalog
APOA5	rs2266788	chr11:116789970	Triglycerides Blood Pressure TG BP	Kraja AT	21386085	European	2011	-0.37	0.06738	4e-08	NA	unit increase	NHGRI-EBI_GWAS_Catalog
APOA5	rs2266788	chr11:116789970	HDL Cholesterol Triglycerides HDLC TG	Kraja AT	21386085	European	2011	-0.39	0.05398	5e-13	NA	unit increase	NHGRI-EBI_GWAS_Catalog
APOA5	rs619054	chr11:116790097	Triglycerides	GLGC	24097068	European	2013	-0.0508	0.0041	4.826e-33	171607	IVNT	GLGC_TG_EUR_2013
APOA5	rs619054	chr11:116790097	Triglycerides	GLGC	20686565	Mixed	2010	-0.0552	0.0058	3.823e-22	96598	ZNAscore	GLGC_TG_Mixed_2010
APOA5	rs619054	chr11:116790097	Triglycerides	GLGC	20686565	Mixed	2010	NA	NA	3.823e-22	100184	NA	GRASP
APOA5	rs619054	chr11:116790097	Triglycerides	Asselbergs	23063622	European	2012	NA	NA	6.25e-16	66240	NA	GRASP
APOA5	rs2075291	chr11:116790676	Triglycerides	Spracklen CN	28334899	East Asian	2017	0.3683	0.0237	7.16e-54	17091	IVNT	Spracklen-CN_Triglycerides_EAS_2017
APOA5	rs3135507	chr11:116790772	Triglycerides	GLGC	24097068	European	2013	0.0798	0.0137	6.653e-08	86739	IVNT	GLGC_TG_EUR_2013
APOA5	rs3135507	chr11:116790772	Triglycerides ln	Asselbergs	23063622	European	2012	NA	NA	1.16e-07	66240	NA	GRASP
APOA5	rs3135507	chr11:116790772	Triglycerides	Asselbergs	23063622	European	2012	NA	NA	2.45e-07	66240	NA	GRASP
APOA5	rs2072560	chr11:116791110	Triglycerides	GLGC	24097068	European	2013	0.2452	0.0094	7.07e-131	86755	IVNT	GLGC_TG_EUR_2013
APOA5	rs2072560	chr11:116791110	Triglycerides	Prins B	28887542	European	2017	0.3	0.03	8.331e-21	9961	IVNT	Prins-B_TG_EUR_2017
APOA5	rs2072560	chr11:116791110	Triglycerides	Talmud	19913121	European	2009	NA	NA	1.92e-20	5059	NA	GRASP
APOA5	rs2072560	chr11:116791110	Triglycerides	Asselbergs	23063622	European	2012	NA	NA	2.85e-93	66240	NA	GRASP
APOA5	rs12287066	chr11:116791615	Triglycerides	GLGC	24097068	European	2013	0.2194	0.0096	2.74e-100	86742	IVNT	GLGC_TG_EUR_2013
APOA5	rs12287066	chr11:116791615	Triglycerides	Prins B	28887542	European	2017	0.15	0.03	2.97e-07	9961	IVNT	Prins-B_TG_EUR_2017
APOA5	rs12287066	chr11:116791615	Triglycerides	Talmud	19913121	European	2009	NA	NA	3.13e-09	5059	NA	GRASP
APOA5	rs12287066	chr11:116791615	Triglycerides	Musunuru	22629316	Mixed	2012	NA	NA	3.54e-34	44957	NA	GRASP
APOA5	rs12287066	chr11:116791615	Triglycerides	Asselbergs	23063622	European	2012	NA	NA	3.71e-89	66240	NA	GRASP
APOA5	rs3135506	chr11:116791691	Triglycerides	GLGC	24097068	European	2013	0.1837	0.0096	1.117e-68	86746	IVNT	GLGC_TG_EUR_2013
APOA5	rs3135506	chr11:116791691	Triglycerides	Prins B	28887542	European	2017	0.16	0.03	1.299e-07	9961	IVNT	Prins-B_TG_EUR_2017
APOA5	rs3135506	chr11:116791691	Triglycerides	Aulchenko YS	19060911	European	2008	NA	NA	7.44e-10	22562	NA	GRASP
APOA5	rs3135506	chr11:116791691	Triglycerides ln	Chasman	19802338	European	2008	NA	NA	5.5e-12	6382	NA	GRASP
APOA5	rs3135506	chr11:116791691	Triglycerides lipoprotein fraction	Chasman DI	19936222	European	2009	NA	NA	4e-36	17296	NA	GRASP
APOA5	rs3135506	chr11:116791691	Triglycerides by NMR lipoprotein fraction in fasting sample	Chasman DI	19936222	European	2009	NA	NA	9.2e-29	17296	NA	GRASP
APOA5	rs3135506	chr11:116791691	Triglycerides by NMR lipoprotein fraction	Chasman DI	19936222	European	2009	NA	NA	7.77e-42	17296	NA	GRASP
APOA5	rs3135506	chr11:116791691	Triglycerides	Asselbergs	23063622	European	2012	NA	NA	7.47e-14	66240	NA	GRASP
APOA5	rs651821	chr11:116791863	Serum triglycerides levels males	Tan A	22171074	East Asian	2011	NA	NA	9.19e-26	1999	NA	GRASP
APOA5	rs651821	chr11:116791863	Triglycerides	GLGC	24097068	European	2013	-0.2358	0.0084	3e-153	116795	IVNT	GLGC_TG_EUR_2013
APOA5	rs651821	chr11:116791863	Triglycerides	GLGC	20686565	Mixed	2010	-0.1988	0.0184	7.051e-30	96598	ZNAscore	GLGC_TG_Mixed_2010
APOA5	rs651821	chr11:116791863	Triglycerides	Prins B	28887542	European	2017	-0.3	0.03	7.913e-21	9961	IVNT	Prins-B_TG_EUR_2017
APOA5	rs651821	chr11:116791863	Triglycerides	Spracklen CN	28334899	East Asian	2017	-0.2759	0.0121	6.89e-114	17089	IVNT	Spracklen-CN_Triglycerides_EAS_2017
APOA5	rs651821	chr11:116791863	Triglycerides	Tan A	22171074	East Asian	2011	NA	NA	9e-26	NA	NA	dbGaP
APOA5	rs651821	chr11:116791863	Triglycerides	Kathiresan S	19060906	European	2008	NA	NA	1.59e-15	19840	NA	GRASP
APOA5	rs651821	chr11:116791863	Triglycerides	Talmud	19913121	European	2009	NA	NA	8.89e-21	5059	NA	GRASP
APOA5	rs651821	chr11:116791863	Triglycerides change with statins	Barber M	20339536	European	2010	NA	NA	2.2e-07	3928	NA	GRASP
APOA5	rs651821	chr11:116791863	Triglycerides	GLGC	20686565	Mixed	2010	NA	NA	7.051e-30	100184	NA	GRASP
APOA5	rs651821	chr11:116791863	Triglycerides	Asselbergs	23063622	European	2012	NA	NA	1.54e-91	66240	NA	GRASP
APOA5	rs651821	chr11:116791863	Fasting serum Triglycerides mgdL in children	Comuzzie AG	23251661	Hispanic	2012	NA	NA	5.3e-07	815	NA	GRASP
APOA5	rs651821	chr11:116791863	Triglycerides	Tan A	22171074	East Asian	2011	NA	NA	9e-26	NA	NA	NHGRI-EBI_GWAS_Catalog
APOA5	rs651821	chr11:116791863	Triglyceride levels	Kurano M	26763881	Asain	2016	-0.32	0.02777	1e-30	NA	unit increase	NHGRI-EBI_GWAS_Catalog
APOA5	rs651821	chr11:116791863	Triglyceride levels	Zhu Y	28371326	East Asian	2017	-0.08	0.003473	2e-117	NA	unit increase	NHGRI-EBI_GWAS_Catalog
APOA4	rs5110	chr11:116820918	Triglycerides	GLGC	24097068	European	2013	0.156	0.0124	2.137e-34	81720	IVNT	GLGC_TG_EUR_2013
APOA4	rs5110	chr11:116820918	Triglycerides	GLGC	20686565	Mixed	2010	0.1546	0.0124	1.621e-34	96598	ZNAscore	GLGC_TG_Mixed_2010
APOA4	rs5110	chr11:116820918	Triglycerides	Kathiresan S	19060906	European	2008	NA	NA	5.17e-13	19840	NA	GRASP
APOA4	rs5110	chr11:116820918	Triglycerides	GLGC	20686565	Mixed	2010	NA	NA	1.621e-34	100184	NA	GRASP
APOA4	rs675	chr11:116820959	Triglycerides	GLGC	24097068	European	2013	-0.0476	0.0067	2.857e-13	81720	IVNT	GLGC_TG_EUR_2013
APOA4	rs675	chr11:116820959	Triglycerides	GLGC	20686565	Mixed	2010	-0.0511	0.0066	6.775e-16	96598	ZNAscore	GLGC_TG_Mixed_2010
APOA4	rs675	chr11:116820959	Triglycerides	GLGC	20686565	Mixed	2010	NA	NA	6.775e-16	100184	NA	GRASP
APOA4	rs675	chr11:116820959	Triglycerides	Asselbergs	23063622	European	2012	NA	NA	7.64e-15	66240	NA	GRASP
APOA4	rs12721043	chr11:116821577	Triglycerides	Prins B	28887542	European	2017	-0.42	0.08	1.309e-07	9961	IVNT	Prins-B_TG_EUR_2017
APOA4	rs5104	chr11:116821618	Triglycerides	Prins B	28887542	European	2017	-0.14	0.02	1.893e-09	9961	IVNT	Prins-B_TG_EUR_2017
APOA4	rs5092	chr11:116822748	Triglycerides	Prins B	28887542	European	2017	-0.1	0.02	1.234e-06	9961	IVNT	Prins-B_TG_EUR_2017
APOC3	rs734104	chr11:116830144	Triglycerides	Prins B	28887542	European	2017	-0.14	0.02	2.718e-09	9961	IVNT	Prins-B_TG_EUR_2017
APOC3	rs76353203	chr11:116830637	Triglyceride levels	Southam L	28548082	Mixed	2017	1.073	0.1285	7e-17	NA	unit decrease	NHGRI-EBI_GWAS_Catalog
APOC3	rs138326449	chr11:116830638	Triglycerides	Prins B	28887542	European	2017	-1.35	0.18	1.066e-13	9961	IVNT	Prins-B_TG_EUR_2017
APOC3	rs4520	chr11:116830819	Triglycerides	Prins B	28887542	European	2017	0.09	0.02	5.59e-07	9961	IVNT	Prins-B_TG_EUR_2017
APOC3	rs5142	chr11:116831134	Triglycerides	Prins B	28887542	European	2017	0.19	0.03	3.539e-12	9961	IVNT	Prins-B_TG_EUR_2017
APOC3	rs5142	chr11:116831134	Triglycerides	Talmud	19913121	European	2009	NA	NA	1.26e-08	5059	NA	GRASP
APOC3	rs5142	chr11:116831134	Triglycerides ln	Asselbergs	23063622	European	2012	NA	NA	4.34e-47	66240	NA	GRASP
APOC3	rs5142	chr11:116831134	Triglycerides	Asselbergs	23063622	European	2012	NA	NA	1.04e-45	66240	NA	GRASP
APOC3	rs201402851	chr11:116831282	Triglycerides	Prins B	28887542	European	2017	-0.18	0.03	4.137e-13	9961	IVNT	Prins-B_TG_EUR_2017
APOC3	rs5141	chr11:116831407	Triglycerides	Prins B	28887542	European	2017	0.19	0.03	1.78e-12	9961	IVNT	Prins-B_TG_EUR_2017
APOC3	rs5130	chr11:116832430	Triglycerides	Prins B	28887542	European	2017	-0.13	0.02	1.143e-08	9961	IVNT	Prins-B_TG_EUR_2017
APOC3	rs5128	chr11:116832924	Triglycerides	Prins B	28887542	European	2017	-0.19	0.03	1.349e-12	9961	IVNT	Prins-B_TG_EUR_2017
APOC3	rs5128	chr11:116832924	Triglycerides	Spracklen CN	28334899	East Asian	2017	-0.1068	0.0161	3.56e-11	10548	IVNT	Spracklen-CN_Triglycerides_EAS_2017
APOC3	rs4225	chr11:116832955	Triglycerides	Prins B	28887542	European	2017	-0.08	0.02	6.031e-07	9961	IVNT	Prins-B_TG_EUR_2017
SIK3	rs7127590	chr11:116848086	Triglycerides	Prins B	28887542	European	2017	0.1	0.02	2.662e-06	9961	IVNT	Prins-B_TG_EUR_2017
SIK3	rs201145551	chr11:116848207	Triglycerides	Prins B	28887542	European	2017	0.1	0.02	2.459e-06	9961	IVNT	Prins-B_TG_EUR_2017
SIK3	rs112030791	chr11:116848208	Triglycerides	Prins B	28887542	European	2017	0.1	0.02	2.382e-06	9961	IVNT	Prins-B_TG_EUR_2017
SIK3	rs11216161	chr11:116850485	Triglycerides	Prins B	28887542	European	2017	0.09	0.02	4.572e-06	9961	IVNT	Prins-B_TG_EUR_2017
SIK3	rs10047459	chr11:116851110	Triglycerides	GLGC	24097068	European	2013	-0.0711	0.0049	1.677e-44	165851	IVNT	GLGC_TG_EUR_2013
SIK3	rs10047459	chr11:116851110	Triglycerides	GLGC	20686565	Mixed	2010	-0.0891	0.0075	5.73e-35	96598	ZNAscore	GLGC_TG_Mixed_2010
SIK3	rs10047459	chr11:116851110	Triglycerides	Prins B	28887542	European	2017	-0.09	0.02	4.978e-06	9961	IVNT	Prins-B_TG_EUR_2017
SIK3	rs10047459	chr11:116851110	Triglycerides	Kathiresan S	19060906	European	2008	NA	NA	2.28e-13	19840	NA	GRASP
SIK3	rs10047459	chr11:116851110	Triglycerides	GLGC	20686565	Mixed	2010	NA	NA	5.73e-35	100184	NA	GRASP
SIK3	rs10047459	chr11:116851110	Triglycerides	Asselbergs	23063622	European	2012	NA	NA	4.31e-11	66240	NA	GRASP
SIK3	rs10047462	chr11:116851325	Triglycerides	GLGC	24097068	European	2013	-0.13	0.0057	6.55e-107	176672	IVNT	GLGC_TG_EUR_2013
SIK3	rs10047462	chr11:116851325	Triglycerides	GLGC	20686565	Mixed	2010	-0.1634	0.0093	3.434e-71	96598	ZNAscore	GLGC_TG_Mixed_2010
SIK3	rs10047462	chr11:116851325	Triglycerides	Prins B	28887542	European	2017	-0.12	0.03	1.686e-06	9961	IVNT	Prins-B_TG_EUR_2017
SIK3	rs10047462	chr11:116851325	Triglycerides	Spracklen CN	28334899	East Asian	2017	-0.0725	0.0104	1.51e-12	18860	IVNT	Spracklen-CN_Triglycerides_EAS_2017
SIK3	rs10047462	chr11:116851325	Triglycerides	Kathiresan S	19060906	European	2008	NA	NA	2.55e-20	19840	NA	GRASP
SIK3	rs10047462	chr11:116851325	Triglycerides	GLGC	20686565	Mixed	2010	NA	NA	3.434e-71	100184	NA	GRASP
SIK3	rs10047462	chr11:116851325	Triglycerides	Asselbergs	23063622	European	2012	NA	NA	7.94e-27	66240	NA	GRASP
SIK3	rs689243	chr11:116851977	Triglycerides	GLGC	24097068	European	2013	-0.0691	0.0053	9.107e-38	91013	IVNT	GLGC_TG_EUR_2013
SIK3	rs689243	chr11:116851977	Triglycerides	GLGC	20686565	Mixed	2010	-0.0708	0.0054	8.683e-43	96598	ZNAscore	GLGC_TG_Mixed_2010
SIK3	rs689243	chr11:116851977	Triglycerides	Spracklen CN	28334899	East Asian	2017	-0.0742	0.0126	2.25e-09	18860	IVNT	Spracklen-CN_Triglycerides_EAS_2017
SIK3	rs689243	chr11:116851977	Triglycerides	Kathiresan S	19060906	European	2008	NA	NA	5.8e-13	19840	NA	GRASP
SIK3	rs689243	chr11:116851977	Triglycerides	GLGC	20686565	Mixed	2010	NA	NA	8.683e-43	100184	NA	GRASP
SIK3	rs689243	chr11:116851977	Triglycerides	Asselbergs	23063622	European	2012	NA	NA	1.38e-25	66240	NA	GRASP
SIK3	rs888245	chr11:116853021	Triglycerides	GLGC	24097068	European	2013	-0.0409	0.007	3.79e-08	91013	IVNT	GLGC_TG_EUR_2013
SIK3	rs888245	chr11:116853021	Triglycerides	GLGC	20686565	Mixed	2010	-0.0437	0.0072	8.998e-10	96598	ZNAscore	GLGC_TG_Mixed_2010
SIK3	rs888245	chr11:116853021	Triglycerides	Spracklen CN	28334899	East Asian	2017	-0.1121	0.0197	2.48e-08	23556	IVNT	Spracklen-CN_Triglycerides_EAS_2017
SIK3	rs888245	chr11:116853021	Triglycerides	GLGC	20686565	Mixed	2010	NA	NA	8.998e-10	100184	NA	GRASP
SIK3	rs888245	chr11:116853021	Triglycerides in males	Asselbergs	23063622	European	2012	NA	NA	3.94e-10	66240	NA	GRASP
SIK3	rs888245	chr11:116853021	Triglycerides	Asselbergs	23063622	European	2012	NA	NA	8.4e-14	66240	NA	GRASP
SIK3	rs888246	chr11:116853516	Triglycerides	GLGC	24097068	European	2013	0.0707	0.0058	8.987e-31	158795	IVNT	GLGC_TG_EUR_2013
SIK3	rs888246	chr11:116853516	Triglycerides	GLGC	20686565	Mixed	2010	0.0737	0.0084	8.094e-20	96598	ZNAscore	GLGC_TG_Mixed_2010
SIK3	rs888246	chr11:116853516	Triglycerides	Spracklen CN	28334899	East Asian	2017	0.1259	0.0208	1.87e-09	20726	IVNT	Spracklen-CN_Triglycerides_EAS_2017
SIK3	rs888246	chr11:116853516	Triglycerides	GLGC	20686565	Mixed	2010	NA	NA	8.094e-20	100184	NA	GRASP
SIK3	rs888246	chr11:116853516	Triglycerides	Asselbergs	23063622	European	2012	NA	NA	5.53e-17	66240	NA	GRASP
SIK3	rs12099358	chr11:116855332	Triglycerides	GLGC	24097068	European	2013	0.0405	0.007	3.914e-08	91013	IVNT	GLGC_TG_EUR_2013
SIK3	rs12099358	chr11:116855332	Triglycerides	GLGC	20686565	Mixed	2010	0.043	0.0071	1.113e-09	96598	ZNAscore	GLGC_TG_Mixed_2010
SIK3	rs12099358	chr11:116855332	Triglycerides	Spracklen CN	28334899	East Asian	2017	0.1104	0.0195	3.59e-08	23568	IVNT	Spracklen-CN_Triglycerides_EAS_2017
SIK3	rs12099358	chr11:116855332	Triglycerides	GLGC	20686565	Mixed	2010	NA	NA	1.113e-09	100184	NA	GRASP
SIK3	rs12099358	chr11:116855332	Triglycerides	Asselbergs	23063622	European	2012	NA	NA	2.14e-10	66240	NA	GRASP
SIK3	rs186338047	chr11:116856750	Self-reported trigemminal neuralgia	Neale B	UKBB	European	2017	0.00175	0.0003889	6.851e-06	337159	risk diff	Neale-B_UKBB_EUR_2017
SIK3	rs1035237	chr11:116857134	Triglycerides	GLGC	24097068	European	2013	-0.1103	0.0074	1.533e-50	91013	IVNT	GLGC_TG_EUR_2013
SIK3	rs1035237	chr11:116857134	Triglycerides	GLGC	20686565	Mixed	2010	-0.1106	0.0076	1.238e-51	96598	ZNAscore	GLGC_TG_Mixed_2010
SIK3	rs1035237	chr11:116857134	Triglycerides	Prins B	28887542	European	2017	-0.12	0.02	1.038e-06	9961	IVNT	Prins-B_TG_EUR_2017
SIK3	rs1035237	chr11:116857134	Triglycerides	Spracklen CN	28334899	East Asian	2017	-0.0734	0.0104	8.27e-13	18860	IVNT	Spracklen-CN_Triglycerides_EAS_2017
SIK3	rs1035237	chr11:116857134	Triglycerides	Kathiresan S	19060906	European	2008	NA	NA	1.02e-16	19840	NA	GRASP
SIK3	rs1035237	chr11:116857134	Triglycerides	GLGC	20686565	Mixed	2010	NA	NA	1.238e-51	100184	NA	GRASP
SIK3	rs625145	chr11:116857220	Triglycerides	Asselbergs	23063622	European	2012	NA	NA	2.26e-08	66240	NA	GRASP
SIK3	rs11216162	chr11:116857561	Triglycerides	GLGC	24097068	European	2013	0.0258	0.0045	7.503e-08	172329	IVNT	GLGC_TG_EUR_2013
SIK3	rs11216162	chr11:116857561	Triglycerides	Asselbergs	23063622	European	2012	NA	NA	3.27e-07	66240	NA	GRASP
SIK3	rs12225230	chr11:116857914	Triglycerides	Asselbergs	23063622	European	2012	NA	NA	3.17e-07	66240	NA	GRASP
SIK3	rs6589574	chr11:116859922	Triglycerides	GLGC	24097068	European	2013	0.1283	0.0054	3.03e-113	177776	IVNT	GLGC_TG_EUR_2013
SIK3	rs6589574	chr11:116859922	Triglycerides	GLGC	20686565	Mixed	2010	0.1128	0.0077	1.509e-51	96598	ZNAscore	GLGC_TG_Mixed_2010
SIK3	rs6589574	chr11:116859922	Triglycerides	Prins B	28887542	European	2017	0.15	0.03	3.084e-08	9961	IVNT	Prins-B_TG_EUR_2017
SIK3	rs6589574	chr11:116859922	Triglycerides	Spracklen CN	28334899	East Asian	2017	0.1172	0.0132	2.76e-19	16045	IVNT	Spracklen-CN_Triglycerides_EAS_2017
SIK3	rs6589574	chr11:116859922	Triglycerides	Kathiresan S	19060906	European	2008	NA	NA	2.37e-15	19840	NA	GRASP
SIK3	rs6589574	chr11:116859922	Triglycerides	GLGC	20686565	Mixed	2010	NA	NA	1.509e-51	100184	NA	GRASP
SIK3	rs567312	chr11:116860022	Triglycerides	Prins B	28887542	European	2017	-0.07	0.02	5.121e-06	9961	IVNT	Prins-B_TG_EUR_2017
SIK3	rs4938315	chr11:116860489	Triglycerides	GLGC	24097068	European	2013	-0.1056	0.0071	2.012e-49	91011	IVNT	GLGC_TG_EUR_2013
SIK3	rs4938315	chr11:116860489	Triglycerides	GLGC	20686565	Mixed	2010	-0.1052	0.0073	1.977e-49	96598	ZNAscore	GLGC_TG_Mixed_2010
SIK3	rs4938315	chr11:116860489	Triglycerides	Prins B	28887542	European	2017	-0.12	0.02	1.167e-06	9961	IVNT	Prins-B_TG_EUR_2017
SIK3	rs4938315	chr11:116860489	Triglycerides	Spracklen CN	28334899	East Asian	2017	-0.0716	0.0107	9.96e-12	17571	IVNT	Spracklen-CN_Triglycerides_EAS_2017
SIK3	rs4938315	chr11:116860489	Triglycerides	Kathiresan S	19060906	European	2008	NA	NA	1.04e-15	19840	NA	GRASP
SIK3	rs4938315	chr11:116860489	Triglycerides	GLGC	20686565	Mixed	2010	NA	NA	1.977e-49	100184	NA	GRASP
SIK3	rs4938315	chr11:116860489	Triglycerides	Asselbergs	23063622	European	2012	NA	NA	1.16e-25	66240	NA	GRASP
SIK3	rs2075292	chr11:116861796	Triglycerides	GLGC	24097068	European	2013	-0.1026	0.005	6.424e-86	177762	IVNT	GLGC_TG_EUR_2013
SIK3	rs2075292	chr11:116861796	Triglycerides	GLGC	20686565	Mixed	2010	-0.106	0.0073	8.336e-50	96598	ZNAscore	GLGC_TG_Mixed_2010
SIK3	rs2075292	chr11:116861796	Triglycerides	Prins B	28887542	European	2017	-0.12	0.02	1.035e-06	9961	IVNT	Prins-B_TG_EUR_2017
SIK3	rs2075292	chr11:116861796	Triglycerides	Spracklen CN	28334899	East Asian	2017	-0.0792	0.011	2.44e-13	17268	IVNT	Spracklen-CN_Triglycerides_EAS_2017
SIK3	rs2075292	chr11:116861796	Triglycerides	Kooner JS	18193046	Mixed	2008	NA	NA	5e-08	NA	NA	dbGaP
SIK3	rs2075292	chr11:116861796	Triglycerides	Kooner JS	18193046	Mixed	2008	NA	NA	5.3e-08	2011	NA	GRASP
SIK3	rs2075292	chr11:116861796	Triglycerides	Kathiresan S	19060906	European	2008	NA	NA	2.98e-16	19840	NA	GRASP
SIK3	rs2075292	chr11:116861796	Triglycerides	Aulchenko YS	19060911	European	2008	NA	NA	5.68e-12	22562	NA	GRASP
SIK3	rs2075292	chr11:116861796	Triglycerides ln	Chasman	19802338	European	2008	NA	NA	3.3e-08	6382	NA	GRASP
SIK3	rs2075292	chr11:116861796	Triglycerides	GLGC	20686565	Mixed	2010	NA	NA	8.336e-50	100184	NA	GRASP
SIK3	rs2075292	chr11:116861796	Triglycerides	Kooner JS	18193046	Mixed	2008	-8.7	1.596	5e-08	NA	% higher	NHGRI-EBI_GWAS_Catalog
SIK3	rs6589575	chr11:116862594	Triglycerides	Prins B	28887542	European	2017	-0.12	0.02	8.448e-07	9961	IVNT	Prins-B_TG_EUR_2017
SIK3	rs2080586	chr11:116862600	Triglycerides	GLGC	24097068	European	2013	-0.0631	0.008	2.416e-15	91013	IVNT	GLGC_TG_EUR_2013
SIK3	rs2080586	chr11:116862600	Triglycerides	GLGC	20686565	Mixed	2010	-0.0676	0.0082	5.544e-18	96598	ZNAscore	GLGC_TG_Mixed_2010
SIK3	rs2080586	chr11:116862600	Triglycerides	Spracklen CN	28334899	East Asian	2017	-0.1092	0.0195	6.58e-08	23585	IVNT	Spracklen-CN_Triglycerides_EAS_2017
SIK3	rs2080586	chr11:116862600	Triglycerides	GLGC	20686565	Mixed	2010	NA	NA	5.544e-18	100184	NA	GRASP
SIK3	rs718847	chr11:116863430	Triglycerides	GLGC	24097068	European	2013	-0.1073	0.0071	1.098e-49	91013	IVNT	GLGC_TG_EUR_2013
SIK3	rs718847	chr11:116863430	Triglycerides	GLGC	20686565	Mixed	2010	-0.1066	0.0073	2.637e-49	96598	ZNAscore	GLGC_TG_Mixed_2010
SIK3	rs718847	chr11:116863430	Triglycerides	Prins B	28887542	European	2017	-0.12	0.02	8.438e-07	9961	IVNT	Prins-B_TG_EUR_2017
SIK3	rs718847	chr11:116863430	Triglycerides	Spracklen CN	28334899	East Asian	2017	-0.0731	0.0103	7.43e-13	18860	IVNT	Spracklen-CN_Triglycerides_EAS_2017
SIK3	rs718847	chr11:116863430	Triglycerides	Kathiresan S	19060906	European	2008	NA	NA	3.89e-16	19840	NA	GRASP
SIK3	rs718847	chr11:116863430	Triglycerides	GLGC	20686565	Mixed	2010	NA	NA	2.637e-49	100184	NA	GRASP
SIK3	rs11216164	chr11:116863829	Triglycerides	GLGC	24097068	European	2013	-0.0335	0.0036	2.124e-17	177722	IVNT	GLGC_TG_EUR_2013
SIK3	rs11216164	chr11:116863829	Triglycerides	GLGC	20686565	Mixed	2010	-0.0304	0.0055	4.012e-09	96598	ZNAscore	GLGC_TG_Mixed_2010
SIK3	rs11216164	chr11:116863829	Triglycerides	GLGC	20686565	Mixed	2010	NA	NA	4.012e-09	100184	NA	GRASP
SIK3	rs17120099	chr11:116864744	Triglycerides	Spracklen CN	28334899	East Asian	2017	0.1442	0.0162	5.15e-19	24545	IVNT	Spracklen-CN_Triglycerides_EAS_2017
SIK3	rs6589576	chr11:116865072	Triglycerides	Prins B	28887542	European	2017	0.12	0.02	1.28e-06	9961	IVNT	Prins-B_TG_EUR_2017
SIK3	rs6589576	chr11:116865072	Triglycerides	Spracklen CN	28334899	East Asian	2017	0.0713	0.0108	2.06e-11	17091	IVNT	Spracklen-CN_Triglycerides_EAS_2017
SIK3	rs573549	chr11:116865963	Triglycerides	GLGC	24097068	European	2013	0.0574	0.0049	8.081e-30	91013	IVNT	GLGC_TG_EUR_2013
SIK3	rs573549	chr11:116865963	Triglycerides	GLGC	20686565	Mixed	2010	0.0571	0.0051	2.494e-32	96598	ZNAscore	GLGC_TG_Mixed_2010
SIK3	rs573549	chr11:116865963	Triglycerides	Spracklen CN	28334899	East Asian	2017	0.0763	0.0125	5.41e-10	18860	IVNT	Spracklen-CN_Triglycerides_EAS_2017
SIK3	rs573549	chr11:116865963	Triglycerides	Kathiresan S	19060906	European	2008	NA	NA	2.49e-10	19840	NA	GRASP
SIK3	rs573549	chr11:116865963	Triglycerides	GLGC	20686565	Mixed	2010	NA	NA	2.494e-32	100184	NA	GRASP
SIK3	rs548638	chr11:116866377	Triglycerides	GLGC	24097068	European	2013	0.0332	0.0042	7.836e-16	170110	IVNT	GLGC_TG_EUR_2013
SIK3	rs548638	chr11:116866377	Triglycerides	GLGC	20686565	Mixed	2010	0.0387	0.0059	6.709e-12	96598	ZNAscore	GLGC_TG_Mixed_2010
SIK3	rs548638	chr11:116866377	Triglycerides	GLGC	20686565	Mixed	2010	NA	NA	6.709e-12	100184	NA	GRASP
SIK3	rs548638	chr11:116866377	Triglycerides	Asselbergs	23063622	European	2012	NA	NA	5.91e-14	66240	NA	GRASP
SIK3	rs518547	chr11:116867330	Triglycerides	GLGC	24097068	European	2013	0.0368	0.0058	8.493e-11	91013	IVNT	GLGC_TG_EUR_2013
SIK3	rs518547	chr11:116867330	Triglycerides	GLGC	20686565	Mixed	2010	0.038	0.0059	1.239e-11	96598	ZNAscore	GLGC_TG_Mixed_2010
SIK3	rs518547	chr11:116867330	Triglycerides	GLGC	20686565	Mixed	2010	NA	NA	1.239e-11	100184	NA	GRASP
SIK3	rs11216168	chr11:116870837	Triglycerides	GLGC	20686565	Mixed	2010	0.0316	0.007	3.126e-06	96598	ZNAscore	GLGC_TG_Mixed_2010
SIK3	rs11216168	chr11:116870837	Triglycerides	Spracklen CN	28334899	East Asian	2017	0.1075	0.0193	7.43e-08	23602	IVNT	Spracklen-CN_Triglycerides_EAS_2017
SIK3	rs11216168	chr11:116870837	Triglycerides	GLGC	20686565	Mixed	2010	NA	NA	3.126e-06	100184	NA	GRASP
SIK3	rs533556	chr11:116870856	Triglycerides	GLGC	24097068	European	2013	0.0596	0.0035	1.611e-59	175877	IVNT	GLGC_TG_EUR_2013
SIK3	rs533556	chr11:116870856	Triglycerides	GLGC	20686565	Mixed	2010	0.0592	0.0051	1.08e-33	96598	ZNAscore	GLGC_TG_Mixed_2010
SIK3	rs533556	chr11:116870856	Triglycerides	Spracklen CN	28334899	East Asian	2017	0.0767	0.0124	4.48e-10	18857	IVNT	Spracklen-CN_Triglycerides_EAS_2017
SIK3	rs533556	chr11:116870856	Triglycerides	Kathiresan S	19060906	European	2008	NA	NA	1.9e-09	19840	NA	GRASP
SIK3	rs533556	chr11:116870856	Triglycerides	GLGC	20686565	Mixed	2010	NA	NA	1.08e-33	100184	NA	GRASP
SIK3	rs17120111	chr11:116873302	Triglycerides	GLGC	24097068	European	2013	0.0393	0.0071	8e-08	91013	IVNT	GLGC_TG_EUR_2013
SIK3	rs17120111	chr11:116873302	Triglycerides	GLGC	20686565	Mixed	2010	0.0414	0.0073	4.758e-09	96598	ZNAscore	GLGC_TG_Mixed_2010
SIK3	rs17120111	chr11:116873302	Triglycerides	Spracklen CN	28334899	East Asian	2017	0.1091	0.0199	8.2e-08	22390	IVNT	Spracklen-CN_Triglycerides_EAS_2017
SIK3	rs17120111	chr11:116873302	Triglycerides	GLGC	20686565	Mixed	2010	NA	NA	4.758e-09	100184	NA	GRASP
SIK3	rs11216169	chr11:116873673	Triglycerides	GLGC	24097068	European	2013	-0.0622	0.0079	1.924e-15	91013	IVNT	GLGC_TG_EUR_2013
SIK3	rs11216169	chr11:116873673	Triglycerides	GLGC	20686565	Mixed	2010	-0.0669	0.008	4.708e-18	96598	ZNAscore	GLGC_TG_Mixed_2010
SIK3	rs11216169	chr11:116873673	Triglycerides	Spracklen CN	28334899	East Asian	2017	-0.1199	0.0206	8.14e-09	20842	IVNT	Spracklen-CN_Triglycerides_EAS_2017
SIK3	rs11216169	chr11:116873673	Triglycerides	GLGC	20686565	Mixed	2010	NA	NA	4.708e-18	100184	NA	GRASP
SIK3	rs9919599	chr11:116874768	Triglycerides	GLGC	24097068	European	2013	0.108	0.0073	1.677e-48	91013	IVNT	GLGC_TG_EUR_2013
SIK3	rs9919599	chr11:116874768	Triglycerides	GLGC	20686565	Mixed	2010	0.105	0.0075	6.047e-46	96598	ZNAscore	GLGC_TG_Mixed_2010
SIK3	rs9919599	chr11:116874768	Triglycerides	Prins B	28887542	European	2017	0.12	0.03	2.231e-06	9961	IVNT	Prins-B_TG_EUR_2017
SIK3	rs9919599	chr11:116874768	Triglycerides	Spracklen CN	28334899	East Asian	2017	0.0746	0.0104	3.44e-13	18860	IVNT	Spracklen-CN_Triglycerides_EAS_2017
SIK3	rs9919599	chr11:116874768	Triglycerides	Kathiresan S	19060906	European	2008	NA	NA	5.1e-15	19840	NA	GRASP
SIK3	rs9919599	chr11:116874768	Triglycerides	GLGC	20686565	Mixed	2010	NA	NA	6.047e-46	100184	NA	GRASP
SIK3	rs17120119	chr11:116876566	Triglycerides	Spracklen CN	28334899	East Asian	2017	0.14	0.0155	2.32e-19	25435	IVNT	Spracklen-CN_Triglycerides_EAS_2017
SIK3	rs12279433	chr11:116877505	Triglycerides	Spracklen CN	28334899	East Asian	2017	-0.1449	0.0158	6.42e-20	25885	IVNT	Spracklen-CN_Triglycerides_EAS_2017
SIK3	rs112867178	chr11:116877768	Triglycerides	Prins B	28887542	European	2017	0.12	0.03	4.706e-06	9961	IVNT	Prins-B_TG_EUR_2017
SIK3	rs12292614	chr11:116877799	Triglycerides	Spracklen CN	28334899	East Asian	2017	0.1409	0.0159	1.03e-18	24594	IVNT	Spracklen-CN_Triglycerides_EAS_2017
SIK3	rs12286581	chr11:116878028	Triglycerides	Spracklen CN	28334899	East Asian	2017	0.1431	0.0156	4.54e-20	25883	IVNT	Spracklen-CN_Triglycerides_EAS_2017
SIK3	rs6589577	chr11:116879261	Triglycerides	GLGC	24097068	European	2013	-0.1056	0.0072	5.968e-47	91013	IVNT	GLGC_TG_EUR_2013
SIK3	rs6589577	chr11:116879261	Triglycerides	GLGC	20686565	Mixed	2010	-0.1042	0.0074	7.917e-46	96598	ZNAscore	GLGC_TG_Mixed_2010
SIK3	rs6589577	chr11:116879261	Triglycerides	Prins B	28887542	European	2017	-0.12	0.03	3.237e-06	9961	IVNT	Prins-B_TG_EUR_2017
SIK3	rs6589577	chr11:116879261	Triglycerides	Kathiresan S	19060906	European	2008	NA	NA	1.88e-15	19840	NA	GRASP
SIK3	rs6589577	chr11:116879261	Triglycerides	GLGC	20686565	Mixed	2010	NA	NA	7.917e-46	100184	NA	GRASP
SIK3	rs543819	chr11:116879357	Triglycerides	Spracklen CN	28334899	East Asian	2017	0.1335	0.0151	9.01e-19	25775	IVNT	Spracklen-CN_Triglycerides_EAS_2017
SIK3	rs482371	chr11:116881447	Triglycerides	GLGC	24097068	European	2013	0.0572	0.0034	2.563e-57	177763	IVNT	GLGC_TG_EUR_2013
SIK3	rs482371	chr11:116881447	Triglycerides	GLGC	20686565	Mixed	2010	0.0548	0.0049	1.858e-31	96598	ZNAscore	GLGC_TG_Mixed_2010
SIK3	rs482371	chr11:116881447	Triglycerides	Spracklen CN	28334899	East Asian	2017	0.0775	0.0129	1.59e-09	18860	IVNT	Spracklen-CN_Triglycerides_EAS_2017
SIK3	rs482371	chr11:116881447	Triglycerides	Kathiresan S	19060906	European	2008	NA	NA	9.1e-09	19840	NA	GRASP
SIK3	rs482371	chr11:116881447	Triglycerides	GLGC	20686565	Mixed	2010	NA	NA	1.858e-31	100184	NA	GRASP
SIK3	rs7124741	chr11:116881503	Triglycerides	GLGC	24097068	European	2013	0.1048	0.0051	1.262e-85	177760	IVNT	GLGC_TG_EUR_2013
SIK3	rs7124741	chr11:116881503	Triglycerides	GLGC	20686565	Mixed	2010	0.1043	0.0075	4.321e-45	96598	ZNAscore	GLGC_TG_Mixed_2010
SIK3	rs7124741	chr11:116881503	Triglycerides	Prins B	28887542	European	2017	0.12	0.03	4.232e-06	9961	IVNT	Prins-B_TG_EUR_2017
SIK3	rs7124741	chr11:116881503	Triglycerides	Spracklen CN	28334899	East Asian	2017	0.0757	0.0104	1.75e-13	18860	IVNT	Spracklen-CN_Triglycerides_EAS_2017
SIK3	rs7124741	chr11:116881503	Triglycerides	Kooner JS	18193046	Mixed	2008	NA	NA	8.6e-07	2011	NA	GRASP
SIK3	rs7124741	chr11:116881503	Triglycerides	Kathiresan S	19060906	European	2008	NA	NA	2.36e-15	19840	NA	GRASP
SIK3	rs7124741	chr11:116881503	Triglycerides	GLGC	20686565	Mixed	2010	NA	NA	4.321e-45	100184	NA	GRASP
SIK3	rs12275565	chr11:116882836	Triglycerides	Spracklen CN	28334899	East Asian	2017	0.1336	0.0148	1.21e-19	27621	IVNT	Spracklen-CN_Triglycerides_EAS_2017
SIK3	rs12416987	chr11:116883549	Triglycerides	Spracklen CN	28334899	East Asian	2017	0.143	0.0156	4.79e-20	25885	IVNT	Spracklen-CN_Triglycerides_EAS_2017
SIK3	rs11827828	chr11:116884868	Triglycerides	GLGC	24097068	European	2013	0.0313	0.0068	7.561e-06	91002	IVNT	GLGC_TG_EUR_2013
SIK3	rs11827828	chr11:116884868	Triglycerides	GLGC	20686565	Mixed	2010	0.0338	0.0069	5.638e-07	96598	ZNAscore	GLGC_TG_Mixed_2010
SIK3	rs11827828	chr11:116884868	Triglycerides	Spracklen CN	28334899	East Asian	2017	0.11	0.0199	6.37e-08	22399	IVNT	Spracklen-CN_Triglycerides_EAS_2017
SIK3	rs11827828	chr11:116884868	Triglycerides	GLGC	20686565	Mixed	2010	NA	NA	5.638e-07	100184	NA	GRASP
SIK3	rs2044426	chr11:116885467	Triglycerides	Spracklen CN	28334899	East Asian	2017	-0.1423	0.0156	7.57e-20	25887	IVNT	Spracklen-CN_Triglycerides_EAS_2017
SIK3	rs10892040	chr11:116886270	Triglycerides	Spracklen CN	28334899	East Asian	2017	-0.1429	0.0156	5.02e-20	25886	IVNT	Spracklen-CN_Triglycerides_EAS_2017
SIK3	rs11216174	chr11:116886532	Triglycerides	Spracklen CN	28334899	East Asian	2017	0.143	0.0156	4.88e-20	25886	IVNT	Spracklen-CN_Triglycerides_EAS_2017
SIK3	rs11216175	chr11:116886682	Triglycerides	Spracklen CN	28334899	East Asian	2017	-0.143	0.0156	4.88e-20	25886	IVNT	Spracklen-CN_Triglycerides_EAS_2017
SIK3	rs12284346	chr11:116887077	Triglycerides	Spracklen CN	28334899	East Asian	2017	0.1435	0.0156	3.95e-20	25885	IVNT	Spracklen-CN_Triglycerides_EAS_2017
SIK3	rs12292278	chr11:116887977	Triglycerides	Spracklen CN	28334899	East Asian	2017	0.1322	0.015	6.61e-19	25854	IVNT	Spracklen-CN_Triglycerides_EAS_2017
SIK3	rs1473177	chr11:116888616	Triglycerides	GLGC	24097068	European	2013	-0.0654	0.0074	9.363e-18	91013	IVNT	GLGC_TG_EUR_2013
SIK3	rs1473177	chr11:116888616	Triglycerides	GLGC	20686565	Mixed	2010	-0.0693	0.0076	2.727e-20	96598	ZNAscore	GLGC_TG_Mixed_2010
SIK3	rs1473177	chr11:116888616	Triglycerides	Spracklen CN	28334899	East Asian	2017	-0.1193	0.0206	1e-08	20840	IVNT	Spracklen-CN_Triglycerides_EAS_2017
SIK3	rs1473177	chr11:116888616	Triglycerides	GLGC	20686565	Mixed	2010	NA	NA	2.727e-20	100184	NA	GRASP
SIK3	rs17174502	chr11:116888939	Triglycerides	GLGC	24097068	European	2013	0.108	0.0072	6.981e-49	91013	IVNT	GLGC_TG_EUR_2013
SIK3	rs17174502	chr11:116888939	Triglycerides	GLGC	20686565	Mixed	2010	0.105	0.0074	2.463e-46	96598	ZNAscore	GLGC_TG_Mixed_2010
SIK3	rs17174502	chr11:116888939	Triglycerides	Spracklen CN	28334899	East Asian	2017	0.0763	0.0104	1.48e-13	18860	IVNT	Spracklen-CN_Triglycerides_EAS_2017
SIK3	rs17174502	chr11:116888939	Triglycerides	Kathiresan S	19060906	European	2008	NA	NA	3.83e-15	19840	NA	GRASP
SIK3	rs17174502	chr11:116888939	Triglycerides	GLGC	20686565	Mixed	2010	NA	NA	2.463e-46	100184	NA	GRASP
SIK3	rs12294191	chr11:116889108	Triglycerides	Spracklen CN	28334899	East Asian	2017	0.1292	0.015	3.79e-18	25818	IVNT	Spracklen-CN_Triglycerides_EAS_2017
SIK3	rs660443	chr11:116889977	Triglycerides	GLGC	24097068	European	2013	0.0541	0.0049	1.103e-27	91013	IVNT	GLGC_TG_EUR_2013
SIK3	rs660443	chr11:116889977	Triglycerides	GLGC	20686565	Mixed	2010	0.0537	0.005	1.277e-29	96598	ZNAscore	GLGC_TG_Mixed_2010
SIK3	rs660443	chr11:116889977	Triglycerides	Spracklen CN	28334899	East Asian	2017	0.078	0.0148	8.66e-08	16045	IVNT	Spracklen-CN_Triglycerides_EAS_2017
SIK3	rs660443	chr11:116889977	Triglycerides	Kathiresan S	19060906	European	2008	NA	NA	4.33e-09	19840	NA	GRASP
SIK3	rs660443	chr11:116889977	Triglycerides	GLGC	20686565	Mixed	2010	NA	NA	1.277e-29	100184	NA	GRASP
SIK3	rs499910	chr11:116892318	Triglycerides	GLGC	24097068	European	2013	-0.0517	0.0056	1.175e-19	91013	IVNT	GLGC_TG_EUR_2013
SIK3	rs499910	chr11:116892318	Triglycerides	GLGC	20686565	Mixed	2010	-0.0506	0.0057	2.25e-20	96598	ZNAscore	GLGC_TG_Mixed_2010
SIK3	rs499910	chr11:116892318	Triglycerides	Kathiresan S	19060906	European	2008	NA	NA	3.5e-09	19840	NA	GRASP
SIK3	rs499910	chr11:116892318	Triglycerides	GLGC	20686565	Mixed	2010	NA	NA	2.25e-20	100184	NA	GRASP
SIK3	rs672058	chr11:116893305	Triglycerides	GLGC	20686565	Mixed	2010	-0.0701	0.0112	1.323e-10	96598	ZNAscore	GLGC_TG_Mixed_2010
SIK3	rs672058	chr11:116893305	Triglycerides	Prins B	28887542	European	2017	-0.11	0.02	9.799e-07	9961	IVNT	Prins-B_TG_EUR_2017
SIK3	rs672058	chr11:116893305	Triglycerides	Spracklen CN	28334899	East Asian	2017	-0.0763	0.0092	1.25e-16	25453	IVNT	Spracklen-CN_Triglycerides_EAS_2017
SIK3	rs672058	chr11:116893305	Triglycerides	Kathiresan S	19060906	European	2008	NA	NA	1.12e-07	19840	NA	GRASP
SIK3	rs672058	chr11:116893305	Triglycerides	GLGC	20686565	Mixed	2010	NA	NA	1.323e-10	100184	NA	GRASP
SIK3	rs4938316	chr11:116893866	Triglycerides	GLGC	20686565	Mixed	2010	0.0268	0.0064	2.729e-06	96598	ZNAscore	GLGC_TG_Mixed_2010
SIK3	rs4938316	chr11:116893866	Triglycerides	GLGC	20686565	Mixed	2010	NA	NA	2.729e-06	100184	NA	GRASP
SIK3	rs11820814	chr11:116894984	Triglycerides	Spracklen CN	28334899	East Asian	2017	-0.1078	0.0199	1.27e-07	22388	IVNT	Spracklen-CN_Triglycerides_EAS_2017
SIK3	rs11216178	chr11:116895674	Triglycerides	Spracklen CN	28334899	East Asian	2017	0.108	0.0199	1.19e-07	22395	IVNT	Spracklen-CN_Triglycerides_EAS_2017
SIK3	rs10892044	chr11:116896183	Triglycerides	Spracklen CN	28334899	East Asian	2017	-0.1079	0.02	1.28e-07	22392	IVNT	Spracklen-CN_Triglycerides_EAS_2017
SIK3	rs609177	chr11:116899801	Triglycerides	GLGC	24097068	European	2013	0.0538	0.0049	3.092e-27	91013	IVNT	GLGC_TG_EUR_2013
SIK3	rs609177	chr11:116899801	Triglycerides	GLGC	20686565	Mixed	2010	0.0532	0.005	4.293e-29	96598	ZNAscore	GLGC_TG_Mixed_2010
SIK3	rs609177	chr11:116899801	Triglycerides	Spracklen CN	28334899	East Asian	2017	0.0693	0.0107	1.36e-10	27426	IVNT	Spracklen-CN_Triglycerides_EAS_2017
SIK3	rs609177	chr11:116899801	Triglycerides	Kathiresan S	19060906	European	2008	NA	NA	2.62e-09	19840	NA	GRASP
SIK3	rs609177	chr11:116899801	Triglycerides	GLGC	20686565	Mixed	2010	NA	NA	4.293e-29	100184	NA	GRASP
SIK3	rs72645460	chr11:116900659	Triglycerides	Prins B	28887542	European	2017	-0.11	0.03	6.67e-06	9961	IVNT	Prins-B_TG_EUR_2017
SIK3	rs1076485	chr11:116901725	Triglycerides	GLGC	24097068	European	2013	0.0773	0.0047	4.589e-58	177772	IVNT	GLGC_TG_EUR_2013
SIK3	rs1076485	chr11:116901725	Triglycerides	GLGC	20686565	Mixed	2010	0.0775	0.0068	7.345e-33	96598	ZNAscore	GLGC_TG_Mixed_2010
SIK3	rs1076485	chr11:116901725	Triglycerides	Spracklen CN	28334899	East Asian	2017	0.0677	0.0089	9.13e-15	27421	IVNT	Spracklen-CN_Triglycerides_EAS_2017
SIK3	rs1076485	chr11:116901725	Triglycerides	Kathiresan S	19060906	European	2008	NA	NA	1.17e-12	19840	NA	GRASP
SIK3	rs1076485	chr11:116901725	Triglycerides	GLGC	20686565	Mixed	2010	NA	NA	7.345e-33	100184	NA	GRASP
SIK3	rs17120131	chr11:116901770	Triglycerides	Spracklen CN	28334899	East Asian	2017	0.1308	0.0149	1.63e-18	25825	IVNT	Spracklen-CN_Triglycerides_EAS_2017
SIK3	rs518181	chr11:116902071	Triglycerides	GLGC	24097068	European	2013	-0.0582	0.0048	1.609e-32	91013	IVNT	GLGC_TG_EUR_2013
SIK3	rs518181	chr11:116902071	Triglycerides	GLGC	20686565	Mixed	2010	-0.0583	0.0049	1.89e-35	96598	ZNAscore	GLGC_TG_Mixed_2010
SIK3	rs518181	chr11:116902071	Triglycerides	Spracklen CN	28334899	East Asian	2017	-0.0732	0.0111	7.72e-11	27439	IVNT	Spracklen-CN_Triglycerides_EAS_2017
SIK3	rs518181	chr11:116902071	Triglycerides	Kathiresan S	19060906	European	2008	NA	NA	1.02e-10	19840	NA	GRASP
SIK3	rs518181	chr11:116902071	Triglycerides	GLGC	20686565	Mixed	2010	NA	NA	1.89e-35	100184	NA	GRASP
SIK3	rs17120132	chr11:116902602	Triglycerides	Spracklen CN	28334899	East Asian	2017	-0.1306	0.0149	1.92e-18	25815	IVNT	Spracklen-CN_Triglycerides_EAS_2017
SIK3	rs11216180	chr11:116902662	Triglycerides	GLGC	24097068	European	2013	-0.0651	0.0078	7.237e-17	91013	IVNT	GLGC_TG_EUR_2013
SIK3	rs11216180	chr11:116902662	Triglycerides	GLGC	20686565	Mixed	2010	-0.0691	0.0079	2.23e-19	96598	ZNAscore	GLGC_TG_Mixed_2010
SIK3	rs11216180	chr11:116902662	Triglycerides	Spracklen CN	28334899	East Asian	2017	-0.1225	0.0207	4.87e-09	20830	IVNT	Spracklen-CN_Triglycerides_EAS_2017
SIK3	rs11216180	chr11:116902662	Triglycerides	GLGC	20686565	Mixed	2010	NA	NA	2.23e-19	100184	NA	GRASP
SIK3	rs7943309	chr11:116902937	Triglycerides	GLGC	24097068	European	2013	-0.0605	0.0087	1.155e-11	172721	IVNT	GLGC_TG_EUR_2013
SIK3	rs7943309	chr11:116902937	Triglycerides	GLGC	20686565	Mixed	2010	-0.0663	0.0128	9.884e-08	96598	ZNAscore	GLGC_TG_Mixed_2010
SIK3	rs7943309	chr11:116902937	Triglycerides	GLGC	20686565	Mixed	2010	NA	NA	9.884e-08	100184	NA	GRASP
SIK3	rs17120136	chr11:116903045	Triglycerides	Spracklen CN	28334899	East Asian	2017	0.1318	0.015	1.04e-18	25814	IVNT	Spracklen-CN_Triglycerides_EAS_2017
SIK3	rs17120139	chr11:116903485	Triglycerides	GLGC	24097068	European	2013	0.1045	0.0074	3.164e-44	91013	IVNT	GLGC_TG_EUR_2013
SIK3	rs17120139	chr11:116903485	Triglycerides	GLGC	20686565	Mixed	2010	0.1017	0.0075	5.873e-42	96598	ZNAscore	GLGC_TG_Mixed_2010
SIK3	rs17120139	chr11:116903485	Triglycerides	Prins B	28887542	European	2017	0.11	0.03	7.479e-06	9961	IVNT	Prins-B_TG_EUR_2017
SIK3	rs17120139	chr11:116903485	Triglycerides	Spracklen CN	28334899	East Asian	2017	0.0765	0.0088	1.57e-18	27481	IVNT	Spracklen-CN_Triglycerides_EAS_2017
SIK3	rs17120139	chr11:116903485	Triglycerides	Kooner JS	18193046	Mixed	2008	NA	NA	6.2e-08	2011	NA	GRASP
SIK3	rs17120139	chr11:116903485	Triglycerides	Kathiresan S	19060906	European	2008	NA	NA	3.85e-15	19840	NA	GRASP
SIK3	rs17120139	chr11:116903485	Triglycerides	GLGC	20686565	Mixed	2010	NA	NA	5.873e-42	100184	NA	GRASP
SIK3	rs12280030	chr11:116904480	Triglycerides	Spracklen CN	28334899	East Asian	2017	-0.1301	0.0149	2.54e-18	25810	IVNT	Spracklen-CN_Triglycerides_EAS_2017
SIK3	rs7111854	chr11:116906110	Triglycerides	Spracklen CN	28334899	East Asian	2017	0.1085	0.0124	4.4e-18	27556	IVNT	Spracklen-CN_Triglycerides_EAS_2017
SIK3	rs79326407	chr11:116907577	Triglycerides	Prins B	28887542	European	2017	0.23	0.05	1.16e-06	9961	IVNT	Prins-B_TG_EUR_2017
SIK3	rs117050823	chr11:116911486	Triglycerides	Prins B	28887542	European	2017	-0.22	0.05	1.258e-06	9961	IVNT	Prins-B_TG_EUR_2017
SIK3	rs11216185	chr11:116912258	Triglycerides	Spracklen CN	28334899	East Asian	2017	0.1368	0.0159	1.07e-17	24389	IVNT	Spracklen-CN_Triglycerides_EAS_2017
SIK3	rs7115583	chr11:116913660	Triglycerides	Spracklen CN	28334899	East Asian	2017	-0.1102	0.0128	6.27e-17	26327	IVNT	Spracklen-CN_Triglycerides_EAS_2017
SIK3	rs1900198	chr11:116913770	Triglycerides	GLGC	24097068	European	2013	-0.0361	0.0065	1.975e-07	91013	IVNT	GLGC_TG_EUR_2013
SIK3	rs1900198	chr11:116913770	Triglycerides	GLGC	20686565	Mixed	2010	-0.0374	0.0066	1.064e-08	96598	ZNAscore	GLGC_TG_Mixed_2010
SIK3	rs1900198	chr11:116913770	Triglycerides	GLGC	20686565	Mixed	2010	NA	NA	1.064e-08	100184	NA	GRASP
SIK3	rs11216186	chr11:116913976	Triglycerides	Spracklen CN	28334899	East Asian	2017	0.1347	0.0142	2.32e-21	25886	IVNT	Spracklen-CN_Triglycerides_EAS_2017
SIK3	rs11216187	chr11:116916432	Triglycerides	GLGC	24097068	European	2013	0.0646	0.0076	5.359e-17	91013	IVNT	GLGC_TG_EUR_2013
SIK3	rs11216187	chr11:116916432	Triglycerides	GLGC	20686565	Mixed	2010	0.0685	0.0077	1.697e-19	96598	ZNAscore	GLGC_TG_Mixed_2010
SIK3	rs11216187	chr11:116916432	Triglycerides	Spracklen CN	28334899	East Asian	2017	0.1085	0.0203	1.89e-07	22327	IVNT	Spracklen-CN_Triglycerides_EAS_2017
SIK3	rs11216187	chr11:116916432	Triglycerides	GLGC	20686565	Mixed	2010	NA	NA	1.697e-19	100184	NA	GRASP
SIK3	rs1006176	chr11:116917417	Triglycerides	Spracklen CN	28334899	East Asian	2017	0.1324	0.0145	9.76e-20	24590	IVNT	Spracklen-CN_Triglycerides_EAS_2017
SIK3	rs7121898	chr11:116926130	Triglycerides	GLGC	24097068	European	2013	0.0539	0.0049	2.491e-26	91013	IVNT	GLGC_TG_EUR_2013
SIK3	rs7121898	chr11:116926130	Triglycerides	GLGC	20686565	Mixed	2010	0.0531	0.005	3.896e-28	96598	ZNAscore	GLGC_TG_Mixed_2010
SIK3	rs7121898	chr11:116926130	Triglycerides	Spracklen CN	28334899	East Asian	2017	0.0593	0.0111	1.93e-07	27615	IVNT	Spracklen-CN_Triglycerides_EAS_2017
SIK3	rs7121898	chr11:116926130	Triglycerides	Kathiresan S	19060906	European	2008	NA	NA	5.39e-09	19840	NA	GRASP
SIK3	rs7121898	chr11:116926130	Triglycerides	GLGC	20686565	Mixed	2010	NA	NA	3.896e-28	100184	NA	GRASP
SIK3	rs579890	chr11:116928247	Triglycerides	GLGC	24097068	European	2013	0.0993	0.0051	4.177e-79	177777	IVNT	GLGC_TG_EUR_2013
SIK3	rs579890	chr11:116928247	Triglycerides	GLGC	20686565	Mixed	2010	0.1011	0.0074	1.032e-43	96598	ZNAscore	GLGC_TG_Mixed_2010
SIK3	rs579890	chr11:116928247	Triglycerides	Prins B	28887542	European	2017	0.12	0.02	1.213e-06	9961	IVNT	Prins-B_TG_EUR_2017
SIK3	rs579890	chr11:116928247	Triglycerides	Spracklen CN	28334899	East Asian	2017	0.0792	0.0105	3.64e-14	18858	IVNT	Spracklen-CN_Triglycerides_EAS_2017
SIK3	rs579890	chr11:116928247	Triglycerides	Kathiresan S	19060906	European	2008	NA	NA	2.03e-15	19840	NA	GRASP
SIK3	rs579890	chr11:116928247	Triglycerides	GLGC	20686565	Mixed	2010	NA	NA	1.032e-43	100184	NA	GRASP
SIK3	rs645258	chr11:116930485	Triglycerides	Prins B	28887542	European	2017	0.15	0.03	1.059e-08	9961	IVNT	Prins-B_TG_EUR_2017
SIK3	rs562179	chr11:116934488	Triglycerides	Prins B	28887542	European	2017	0.12	0.02	1.13e-06	9961	IVNT	Prins-B_TG_EUR_2017
SIK3	rs562179	chr11:116934488	Triglycerides	Spracklen CN	28334899	East Asian	2017	0.0677	0.0151	6.25e-06	10135	IVNT	Spracklen-CN_Triglycerides_EAS_2017
SIK3	rs2513095	chr11:116935553	Triglycerides	Prins B	28887542	European	2017	0.12	0.02	1.275e-06	9961	IVNT	Prins-B_TG_EUR_2017
SIK3	rs2513094	chr11:116935696	Triglycerides	Spracklen CN	28334899	East Asian	2017	0.0454	0.0094	1.15e-06	27602	IVNT	Spracklen-CN_Triglycerides_EAS_2017
SIK3	rs2513093	chr11:116935971	Triglycerides	Prins B	28887542	European	2017	0.12	0.02	1.126e-06	9961	IVNT	Prins-B_TG_EUR_2017
SIK3	rs139961185	chr11:116936627	Triglycerides	Ko A	24886709	Hispanic	2014	0.3646	0.06297	7e-09	NA	log OR	NHGRI-EBI_GWAS_Catalog
SIK3	rs473172	chr11:116937254	Triglycerides	GLGC	24097068	European	2013	0.0796	0.0067	3.194e-30	91013	IVNT	GLGC_TG_EUR_2013
SIK3	rs473172	chr11:116937254	Triglycerides	GLGC	20686565	Mixed	2010	0.0753	0.0068	1.124e-28	96598	ZNAscore	GLGC_TG_Mixed_2010
SIK3	rs473172	chr11:116937254	Triglycerides	Prins B	28887542	European	2017	0.1	0.02	8.119e-06	9961	IVNT	Prins-B_TG_EUR_2017
SIK3	rs473172	chr11:116937254	Triglycerides	Spracklen CN	28334899	East Asian	2017	0.0763	0.0087	1.68e-18	27606	IVNT	Spracklen-CN_Triglycerides_EAS_2017
SIK3	rs473172	chr11:116937254	Triglycerides	Kathiresan S	19060906	European	2008	NA	NA	2.7e-09	19840	NA	GRASP
SIK3	rs473172	chr11:116937254	Triglycerides	GLGC	20686565	Mixed	2010	NA	NA	1.124e-28	100184	NA	GRASP
SIK3	rs473188	chr11:116941313	Triglycerides	Prins B	28887542	European	2017	0.12	0.02	9.973e-07	9961	IVNT	Prins-B_TG_EUR_2017
SIK3	rs17120157	chr11:116941912	Triglycerides	Spracklen CN	28334899	East Asian	2017	0.1346	0.0143	4.33e-21	25822	IVNT	Spracklen-CN_Triglycerides_EAS_2017
SIK3	rs510988	chr11:116943088	Triglycerides	Prins B	28887542	European	2017	-0.12	0.02	1.06e-06	9961	IVNT	Prins-B_TG_EUR_2017
SIK3	rs12292858	chr11:116943263	Triglycerides	Spracklen CN	28334899	East Asian	2017	0.111	0.0119	7.57e-20	27533	IVNT	Spracklen-CN_Triglycerides_EAS_2017
SIK3	rs113953746	chr11:116944465	Triglycerides	Prins B	28887542	European	2017	-0.12	0.02	7.577e-07	9961	IVNT	Prins-B_TG_EUR_2017
SIK3	rs10892050	chr11:116945678	Triglycerides	Spracklen CN	28334899	East Asian	2017	-0.1347	0.0142	2.48e-21	25887	IVNT	Spracklen-CN_Triglycerides_EAS_2017
SIK3	rs1241658	chr11:116948901	Triglycerides	Prins B	28887542	European	2017	-0.12	0.02	1.094e-06	9961	IVNT	Prins-B_TG_EUR_2017
SIK3	rs12420518	chr11:116949372	Triglycerides	Spracklen CN	28334899	East Asian	2017	0.1115	0.0119	5.06e-20	27655	IVNT	Spracklen-CN_Triglycerides_EAS_2017
SIK3	rs1473325	chr11:116951318	Triglycerides	GLGC	20686565	Mixed	2010	0.0319	0.0071	5.33e-06	96598	ZNAscore	GLGC_TG_Mixed_2010
SIK3	rs1473325	chr11:116951318	Triglycerides	Spracklen CN	28334899	East Asian	2017	0.0916	0.0189	3.3e-06	23681	IVNT	Spracklen-CN_Triglycerides_EAS_2017
SIK3	rs1473325	chr11:116951318	Triglycerides	GLGC	20686565	Mixed	2010	NA	NA	5.33e-06	100184	NA	GRASP
SIK3	rs2289890	chr11:116953904	Triglycerides	Spracklen CN	28334899	East Asian	2017	-0.134	0.0142	2.86e-21	25886	IVNT	Spracklen-CN_Triglycerides_EAS_2017
SIK3	rs511676	chr11:116954168	Triglycerides	GLGC	24097068	European	2013	0.1006	0.0051	1.233e-80	177778	IVNT	GLGC_TG_EUR_2013
SIK3	rs511676	chr11:116954168	Triglycerides	GLGC	20686565	Mixed	2010	0.1028	0.0074	2.058e-44	96598	ZNAscore	GLGC_TG_Mixed_2010
SIK3	rs511676	chr11:116954168	Triglycerides	Prins B	28887542	European	2017	0.12	0.02	1.128e-06	9961	IVNT	Prins-B_TG_EUR_2017
SIK3	rs511676	chr11:116954168	Triglycerides	Spracklen CN	28334899	East Asian	2017	0.0716	0.0091	1.89e-15	25944	IVNT	Spracklen-CN_Triglycerides_EAS_2017
SIK3	rs511676	chr11:116954168	Triglycerides	Kathiresan S	19060906	European	2008	NA	NA	1.25e-14	19840	NA	GRASP
SIK3	rs511676	chr11:116954168	Triglycerides	GLGC	20686565	Mixed	2010	NA	NA	2.058e-44	100184	NA	GRASP
SIK3	rs2289892	chr11:116954524	Triglycerides	Spracklen CN	28334899	East Asian	2017	-0.134	0.0142	2.81e-21	25886	IVNT	Spracklen-CN_Triglycerides_EAS_2017
SIK3	rs12291040	chr11:116955901	Triglycerides	Spracklen CN	28334899	East Asian	2017	0.1173	0.0176	1.81e-11	17091	IVNT	Spracklen-CN_Triglycerides_EAS_2017
SIK3	rs12270837	chr11:116955927	Triglycerides	GLGC	24097068	European	2013	0.0361	0.0069	1.494e-07	174728	IVNT	GLGC_TG_EUR_2013
SIK3	rs12270837	chr11:116955927	Triglycerides	Spracklen CN	28334899	East Asian	2017	0.1307	0.0145	1.86e-19	24597	IVNT	Spracklen-CN_Triglycerides_EAS_2017
SIK3	rs10502221	chr11:116956154	Triglycerides	GLGC	24097068	European	2013	-0.0322	0.0034	1.016e-18	174694	IVNT	GLGC_TG_EUR_2013
SIK3	rs10502221	chr11:116956154	Triglycerides	GLGC	20686565	Mixed	2010	-0.0267	0.0049	9.171e-09	96598	ZNAscore	GLGC_TG_Mixed_2010
SIK3	rs10502221	chr11:116956154	Triglycerides	Spracklen CN	28334899	East Asian	2017	-0.0564	0.0111	8.55e-07	27655	IVNT	Spracklen-CN_Triglycerides_EAS_2017
SIK3	rs10502221	chr11:116956154	Triglycerides	GLGC	20686565	Mixed	2010	NA	NA	9.171e-09	100184	NA	GRASP
SIK3	rs17120177	chr11:116956653	Triglycerides	Spracklen CN	28334899	East Asian	2017	0.1356	0.0144	5.23e-21	25882	IVNT	Spracklen-CN_Triglycerides_EAS_2017
SIK3	rs1940626	chr11:116957405	Triglycerides	Spracklen CN	28334899	East Asian	2017	0.0553	0.0105	9.09e-08	27633	IVNT	Spracklen-CN_Triglycerides_EAS_2017
SIK3	rs6589582	chr11:116958484	Triglycerides	GLGC	24097068	European	2013	0.0536	0.0049	4.975e-27	91013	IVNT	GLGC_TG_EUR_2013
SIK3	rs6589582	chr11:116958484	Triglycerides	GLGC	20686565	Mixed	2010	0.0528	0.005	9.335e-29	96598	ZNAscore	GLGC_TG_Mixed_2010
SIK3	rs6589582	chr11:116958484	Triglycerides	Spracklen CN	28334899	East Asian	2017	0.058	0.011	3.61e-07	27648	IVNT	Spracklen-CN_Triglycerides_EAS_2017
SIK3	rs6589582	chr11:116958484	Triglycerides	Kathiresan S	19060906	European	2008	NA	NA	3.85e-09	19840	NA	GRASP
SIK3	rs6589582	chr11:116958484	Triglycerides	GLGC	20686565	Mixed	2010	NA	NA	9.335e-29	100184	NA	GRASP
SIK3	rs12420857	chr11:116958726	Triglycerides	Spracklen CN	28334899	East Asian	2017	-0.128	0.0142	2.16e-19	25563	IVNT	Spracklen-CN_Triglycerides_EAS_2017
SIK3	rs7120173	chr11:116958937	Triglycerides	GLGC	24097068	European	2013	0.0308	0.0041	2.503e-14	174764	IVNT	GLGC_TG_EUR_2013
SIK3	rs7120173	chr11:116958937	Triglycerides	GLGC	20686565	Mixed	2010	0.0331	0.0058	6.24e-09	96598	ZNAscore	GLGC_TG_Mixed_2010
SIK3	rs7120173	chr11:116958937	Triglycerides	GLGC	20686565	Mixed	2010	NA	NA	6.24e-09	100184	NA	GRASP
SIK3	rs7120706	chr11:116959371	Triglycerides	GLGC	24097068	European	2013	0.0554	0.0048	2.874e-29	90971	IVNT	GLGC_TG_EUR_2013
SIK3	rs7120706	chr11:116959371	Triglycerides	GLGC	20686565	Mixed	2010	0.0545	0.0049	4.976e-31	96598	ZNAscore	GLGC_TG_Mixed_2010
SIK3	rs7120706	chr11:116959371	Triglycerides	Spracklen CN	28334899	East Asian	2017	0.0584	0.011	3.06e-07	27654	IVNT	Spracklen-CN_Triglycerides_EAS_2017
SIK3	rs7120706	chr11:116959371	Triglycerides	Kathiresan S	19060906	European	2008	NA	NA	2.39e-08	19840	NA	GRASP
SIK3	rs7120706	chr11:116959371	Triglycerides	GLGC	20686565	Mixed	2010	NA	NA	4.976e-31	100184	NA	GRASP
SIK3	rs7120963	chr11:116959545	Triglycerides	GLGC	24097068	European	2013	0.0547	0.0048	2.683e-28	91013	IVNT	GLGC_TG_EUR_2013
SIK3	rs7120963	chr11:116959545	Triglycerides	GLGC	20686565	Mixed	2010	0.0539	0.005	4.717e-30	96598	ZNAscore	GLGC_TG_Mixed_2010
SIK3	rs7120963	chr11:116959545	Triglycerides	Spracklen CN	28334899	East Asian	2017	0.0566	0.0113	1.26e-06	26360	IVNT	Spracklen-CN_Triglycerides_EAS_2017
SIK3	rs7120963	chr11:116959545	Triglycerides	Kathiresan S	19060906	European	2008	NA	NA	6.22e-09	19840	NA	GRASP
SIK3	rs7120963	chr11:116959545	Triglycerides	GLGC	20686565	Mixed	2010	NA	NA	4.717e-30	100184	NA	GRASP
SIK3	rs11216200	chr11:116961127	Triglycerides	Spracklen CN	28334899	East Asian	2017	-0.1111	0.012	6.6e-20	27639	IVNT	Spracklen-CN_Triglycerides_EAS_2017
SIK3	rs7112967	chr11:116961196	Triglycerides	GLGC	24097068	European	2013	0.0414	0.0071	3.048e-08	91013	IVNT	GLGC_TG_EUR_2013
SIK3	rs7112967	chr11:116961196	Triglycerides	GLGC	20686565	Mixed	2010	0.0426	0.0072	2.487e-09	96598	ZNAscore	GLGC_TG_Mixed_2010
SIK3	rs7112967	chr11:116961196	Triglycerides	Spracklen CN	28334899	East Asian	2017	0.1009	0.0195	6.67e-07	22395	IVNT	Spracklen-CN_Triglycerides_EAS_2017
SIK3	rs7112967	chr11:116961196	Triglycerides	GLGC	20686565	Mixed	2010	NA	NA	2.487e-09	100184	NA	GRASP
SIK3	rs10892051	chr11:116962002	Triglycerides	Spracklen CN	28334899	East Asian	2017	-0.1345	0.0142	1.87e-21	25881	IVNT	Spracklen-CN_Triglycerides_EAS_2017
SIK3	rs493134	chr11:116962963	Triglycerides	Prins B	28887542	European	2017	-0.12	0.02	1.258e-06	9961	IVNT	Prins-B_TG_EUR_2017
SIK3	rs493134	chr11:116962963	Triglycerides	Spracklen CN	28334899	East Asian	2017	-0.0741	0.009	1.51e-16	25849	IVNT	Spracklen-CN_Triglycerides_EAS_2017
SIK3	rs10502222	chr11:116963014	Triglycerides	GLGC	24097068	European	2013	-0.0537	0.0049	5.593e-27	91013	IVNT	GLGC_TG_EUR_2013
SIK3	rs10502222	chr11:116963014	Triglycerides	GLGC	20686565	Mixed	2010	-0.0543	0.005	3.944e-30	96598	ZNAscore	GLGC_TG_Mixed_2010
SIK3	rs10502222	chr11:116963014	Triglycerides	Spracklen CN	28334899	East Asian	2017	-0.0736	0.0136	7.68e-08	18859	IVNT	Spracklen-CN_Triglycerides_EAS_2017
SIK3	rs10502222	chr11:116963014	Triglycerides	Kathiresan S	19060906	European	2008	NA	NA	3.83e-09	19840	NA	GRASP
SIK3	rs10502222	chr11:116963014	Triglycerides	GLGC	20686565	Mixed	2010	NA	NA	3.944e-30	100184	NA	GRASP
SIK3	rs2513097	chr11:116965496	Triglycerides	Spracklen CN	28334899	East Asian	2017	0.042	0.0094	6.61e-06	27300	IVNT	Spracklen-CN_Triglycerides_EAS_2017
SIK3	rs201491176	chr11:116967014	Triglycerides	Prins B	28887542	European	2017	-0.12	0.02	2.078e-06	9961	IVNT	Prins-B_TG_EUR_2017
SIK3	rs1241655	chr11:116967092	Triglycerides	Spracklen CN	28334899	East Asian	2017	-0.0421	0.0094	6.55e-06	27300	IVNT	Spracklen-CN_Triglycerides_EAS_2017
SIK3	rs12281729	chr11:116967414	Triglycerides	GLGC	24097068	European	2013	0.0365	0.0068	6.107e-08	177779	IVNT	GLGC_TG_EUR_2013
SIK3	rs12281729	chr11:116967414	Triglycerides	Spracklen CN	28334899	East Asian	2017	0.1349	0.0238	2.41e-08	10134	IVNT	Spracklen-CN_Triglycerides_EAS_2017
SIK3	rs1241657	chr11:116969045	Triglycerides	Prins B	28887542	European	2017	0.15	0.03	6.562e-09	9961	IVNT	Prins-B_TG_EUR_2017
SIK3	rs11216206	chr11:116972709	Triglycerides	Spracklen CN	28334899	East Asian	2017	0.0804	0.0105	2.55e-14	25750	IVNT	Spracklen-CN_Triglycerides_EAS_2017
SIK3	rs17120197	chr11:116974388	Triglycerides	Spracklen CN	28334899	East Asian	2017	-0.0908	0.0189	4.54e-06	23688	IVNT	Spracklen-CN_Triglycerides_EAS_2017
SIK3	rs11216210	chr11:116977613	Triglycerides	Spracklen CN	28334899	East Asian	2017	-0.1095	0.0119	1.94e-19	27631	IVNT	Spracklen-CN_Triglycerides_EAS_2017
SIK3	rs7109876	chr11:116977932	Triglycerides	GLGC	24097068	European	2013	0.0656	0.0077	6.843e-17	91009	IVNT	GLGC_TG_EUR_2013
SIK3	rs7109876	chr11:116977932	Triglycerides	GLGC	20686565	Mixed	2010	0.0692	0.0079	2.4e-19	96598	ZNAscore	GLGC_TG_Mixed_2010
SIK3	rs7109876	chr11:116977932	Triglycerides	Spracklen CN	28334899	East Asian	2017	0.093	0.0191	2.69e-06	23688	IVNT	Spracklen-CN_Triglycerides_EAS_2017
SIK3	rs7109876	chr11:116977932	Triglycerides	GLGC	20686565	Mixed	2010	NA	NA	2.4e-19	100184	NA	GRASP
SIK3	rs11216215	chr11:116981971	Triglycerides	Spracklen CN	28334899	East Asian	2017	-0.1333	0.0142	3.42e-21	25874	IVNT	Spracklen-CN_Triglycerides_EAS_2017
SIK3	rs588918	chr11:116985926	Triglycerides	GLGC	24097068	European	2013	0.1004	0.005	1.089e-82	177726	IVNT	GLGC_TG_EUR_2013
SIK3	rs588918	chr11:116985926	Triglycerides	GLGC	20686565	Mixed	2010	0.1016	0.0072	3.385e-46	96598	ZNAscore	GLGC_TG_Mixed_2010
SIK3	rs588918	chr11:116985926	Triglycerides	Prins B	28887542	European	2017	0.12	0.02	1.158e-06	9961	IVNT	Prins-B_TG_EUR_2017
SIK3	rs588918	chr11:116985926	Triglycerides	Spracklen CN	28334899	East Asian	2017	0.0742	0.0087	1.05e-17	27638	IVNT	Spracklen-CN_Triglycerides_EAS_2017
SIK3	rs588918	chr11:116985926	Triglycerides	Kathiresan S	19060906	European	2008	NA	NA	1.74e-14	19840	NA	GRASP
SIK3	rs588918	chr11:116985926	Triglycerides	Aulchenko YS	19060911	European	2008	NA	NA	4.92e-08	22562	NA	GRASP
SIK3	rs588918	chr11:116985926	Triglycerides ln	Chasman	19802338	European	2008	NA	NA	1.3e-08	6382	NA	GRASP
SIK3	rs588918	chr11:116985926	Triglycerides	GLGC	20686565	Mixed	2010	NA	NA	3.385e-46	100184	NA	GRASP
SIK3	rs12274771	chr11:116985982	Triglycerides	Spracklen CN	28334899	East Asian	2017	0.1328	0.0142	5.96e-21	25859	IVNT	Spracklen-CN_Triglycerides_EAS_2017
SIK3	rs12274773	chr11:116985993	Triglycerides	Spracklen CN	28334899	East Asian	2017	-0.1328	0.0142	5.9e-21	25859	IVNT	Spracklen-CN_Triglycerides_EAS_2017
SIK3	rs10892053	chr11:116986287	Triglycerides	GLGC	24097068	European	2013	-0.0533	0.0049	8.1e-26	87977	IVNT	GLGC_TG_EUR_2013
SIK3	rs10892053	chr11:116986287	Triglycerides	GLGC	20686565	Mixed	2010	-0.0539	0.0051	4.368e-29	96598	ZNAscore	GLGC_TG_Mixed_2010
SIK3	rs10892053	chr11:116986287	Triglycerides	Spracklen CN	28334899	East Asian	2017	-0.0574	0.0111	5.03e-07	27615	IVNT	Spracklen-CN_Triglycerides_EAS_2017
SIK3	rs10892053	chr11:116986287	Triglycerides	Kathiresan S	19060906	European	2008	NA	NA	5.28e-09	19840	NA	GRASP
SIK3	rs10892053	chr11:116986287	Triglycerides	GLGC	20686565	Mixed	2010	NA	NA	4.368e-29	100184	NA	GRASP
SIK3	rs11216218	chr11:116991945	Triglycerides	Spracklen CN	28334899	East Asian	2017	-0.1327	0.0142	6.92e-21	25861	IVNT	Spracklen-CN_Triglycerides_EAS_2017
SIK3	rs11216219	chr11:116992039	Triglycerides	Spracklen CN	28334899	East Asian	2017	-0.1327	0.0142	6.99e-21	25861	IVNT	Spracklen-CN_Triglycerides_EAS_2017
SIK3	rs607273	chr11:116992102	Triglycerides	Prins B	28887542	European	2017	0.15	0.03	9.127e-09	9961	IVNT	Prins-B_TG_EUR_2017
SIK3	rs7130531	chr11:116993117	Triglycerides	GLGC	20686565	Mixed	2010	0.0313	0.0071	9.098e-06	96598	ZNAscore	GLGC_TG_Mixed_2010
SIK3	rs7130531	chr11:116993117	Triglycerides	Spracklen CN	28334899	East Asian	2017	0.0918	0.019	3.58e-06	23686	IVNT	Spracklen-CN_Triglycerides_EAS_2017
SIK3	rs7130531	chr11:116993117	Triglycerides	GLGC	20686565	Mixed	2010	NA	NA	9.098e-06	100184	NA	GRASP
SIK3	rs7931770	chr11:116995574	Triglycerides	Prins B	28887542	European	2017	-0.12	0.02	1.503e-06	9961	IVNT	Prins-B_TG_EUR_2017
SIK3	rs7121347	chr11:116996493	Triglycerides	Prins B	28887542	European	2017	-0.12	0.02	1.615e-06	9961	IVNT	Prins-B_TG_EUR_2017
SIK3	rs10502224	chr11:116999764	Triglycerides	Spracklen CN	28334899	East Asian	2017	0.1053	0.0119	7.58e-18	27524	IVNT	Spracklen-CN_Triglycerides_EAS_2017
SIK3	rs7930264	chr11:117000050	Triglycerides	Spracklen CN	28334899	East Asian	2017	-0.0437	0.0094	2.4e-06	27621	IVNT	Spracklen-CN_Triglycerides_EAS_2017
SIK3	rs17120233	chr11:117000507	Triglycerides	GLGC	20686565	Mixed	2010	-0.0341	0.0071	1.111e-06	96598	ZNAscore	GLGC_TG_Mixed_2010
SIK3	rs17120233	chr11:117000507	Triglycerides	Spracklen CN	28334899	East Asian	2017	-0.0924	0.019	3.29e-06	23687	IVNT	Spracklen-CN_Triglycerides_EAS_2017
SIK3	rs17120233	chr11:117000507	Triglycerides	GLGC	20686565	Mixed	2010	NA	NA	1.111e-06	100184	NA	GRASP
SIK3	rs6589587	chr11:117004622	Triglycerides	Spracklen CN	28334899	East Asian	2017	0.0534	0.0105	2.99e-07	27631	IVNT	Spracklen-CN_Triglycerides_EAS_2017
SIK3	rs7114963	chr11:117005267	Triglycerides	Prins B	28887542	European	2017	0.12	0.02	1.34e-06	9961	IVNT	Prins-B_TG_EUR_2017
SIK3	rs1940625	chr11:117005726	Triglycerides	Spracklen CN	28334899	East Asian	2017	0.11	0.02	3.63e-08	10548	IVNT	Spracklen-CN_Triglycerides_EAS_2017
SIK3	rs10790169	chr11:117006443	Triglycerides	Prins B	28887542	European	2017	0.12	0.02	1.016e-06	9961	IVNT	Prins-B_TG_EUR_2017
SIK3	rs12271319	chr11:117008508	Triglycerides	Spracklen CN	28334899	East Asian	2017	-0.1101	0.02	3.63e-08	10548	IVNT	Spracklen-CN_Triglycerides_EAS_2017
SIK3	rs7112937	chr11:117009740	Triglycerides	GLGC	24097068	European	2013	0.0317	0.0057	1.044e-07	174479	IVNT	GLGC_TG_EUR_2013
SIK3	rs7112937	chr11:117009740	Triglycerides	Spracklen CN	28334899	East Asian	2017	0.109	0.012	4.12e-19	27631	IVNT	Spracklen-CN_Triglycerides_EAS_2017
SIK3	rs4245168	chr11:117011922	Triglycerides	Prins B	28887542	European	2017	-0.12	0.02	1.302e-06	9961	IVNT	Prins-B_TG_EUR_2017
SIK3	rs7125788	chr11:117012680	Triglycerides	GLGC	20686565	Mixed	2010	-0.0343	0.0071	1.233e-06	96598	ZNAscore	GLGC_TG_Mixed_2010
SIK3	rs7125788	chr11:117012680	Triglycerides	Spracklen CN	28334899	East Asian	2017	-0.0925	0.0191	3.24e-06	23687	IVNT	Spracklen-CN_Triglycerides_EAS_2017
SIK3	rs7125788	chr11:117012680	Triglycerides	GLGC	20686565	Mixed	2010	NA	NA	1.233e-06	100184	NA	GRASP
SIK3	rs4936359	chr11:117023008	Triglycerides	GLGC	20686565	Mixed	2010	0.0334	0.0071	1.754e-06	96598	ZNAscore	GLGC_TG_Mixed_2010
SIK3	rs4936359	chr11:117023008	Triglycerides	Spracklen CN	28334899	East Asian	2017	0.0937	0.0184	8.51e-07	25742	IVNT	Spracklen-CN_Triglycerides_EAS_2017
SIK3	rs4936359	chr11:117023008	Triglycerides	GLGC	20686565	Mixed	2010	NA	NA	1.754e-06	100184	NA	GRASP
SIK3	rs4936360	chr11:117023053	Triglycerides	GLGC	20686565	Mixed	2010	0.0328	0.0071	2.899e-06	96598	ZNAscore	GLGC_TG_Mixed_2010
SIK3	rs4936360	chr11:117023053	Triglycerides	Spracklen CN	28334899	East Asian	2017	0.0928	0.019	3.02e-06	23687	IVNT	Spracklen-CN_Triglycerides_EAS_2017
SIK3	rs4936360	chr11:117023053	Triglycerides	GLGC	20686565	Mixed	2010	NA	NA	2.899e-06	100184	NA	GRASP
SIK3	rs10892063	chr11:117025439	Triglycerides	GLGC	24097068	European	2013	0.0608	0.0035	3.521e-61	177767	IVNT	GLGC_TG_EUR_2013
SIK3	rs10892063	chr11:117025439	Triglycerides	GLGC	20686565	Mixed	2010	0.0604	0.0051	8.97e-34	96598	ZNAscore	GLGC_TG_Mixed_2010
SIK3	rs10892063	chr11:117025439	Triglycerides	Spracklen CN	28334899	East Asian	2017	0.0656	0.0128	3.41e-07	18860	IVNT	Spracklen-CN_Triglycerides_EAS_2017
SIK3	rs10892063	chr11:117025439	Triglycerides	Kathiresan S	19060906	European	2008	NA	NA	1.68e-09	19840	NA	GRASP
SIK3	rs10892063	chr11:117025439	Triglycerides	GLGC	20686565	Mixed	2010	NA	NA	8.97e-34	100184	NA	GRASP
SIK3	rs10892064	chr11:117025837	Triglycerides	GLGC	24097068	European	2013	-0.0529	0.0049	6.964e-26	90793	IVNT	GLGC_TG_EUR_2013
SIK3	rs10892064	chr11:117025837	Triglycerides	GLGC	20686565	Mixed	2010	-0.0535	0.005	5.052e-29	96598	ZNAscore	GLGC_TG_Mixed_2010
SIK3	rs10892064	chr11:117025837	Triglycerides	Spracklen CN	28334899	East Asian	2017	-0.0558	0.0109	6.57e-07	27439	IVNT	Spracklen-CN_Triglycerides_EAS_2017
SIK3	rs10892064	chr11:117025837	Triglycerides	Kathiresan S	19060906	European	2008	NA	NA	8.46e-09	19840	NA	GRASP
SIK3	rs10892064	chr11:117025837	Triglycerides	GLGC	20686565	Mixed	2010	NA	NA	5.052e-29	100184	NA	GRASP
SIK3	rs2186844	chr11:117026197	Triglycerides	Spracklen CN	28334899	East Asian	2017	-0.1325	0.0143	1.46e-20	25749	IVNT	Spracklen-CN_Triglycerides_EAS_2017
SIK3	rs4938325	chr11:117027763	Triglycerides	GLGC	20686565	Mixed	2010	0.0339	0.007	1.117e-06	96598	ZNAscore	GLGC_TG_Mixed_2010
SIK3	rs4938325	chr11:117027763	Triglycerides	Spracklen CN	28334899	East Asian	2017	0.0917	0.019	4.04e-06	23682	IVNT	Spracklen-CN_Triglycerides_EAS_2017
SIK3	rs4938325	chr11:117027763	Triglycerides	GLGC	20686565	Mixed	2010	NA	NA	1.117e-06	100184	NA	GRASP
SIK3	rs7950364	chr11:117028170	Triglycerides	GLGC	24097068	European	2013	0.1048	0.0072	1.767e-46	87977	IVNT	GLGC_TG_EUR_2013
SIK3	rs7950364	chr11:117028170	Triglycerides	GLGC	20686565	Mixed	2010	0.1021	0.0074	4.183e-44	96598	ZNAscore	GLGC_TG_Mixed_2010
SIK3	rs7950364	chr11:117028170	Triglycerides	Prins B	28887542	European	2017	0.12	0.02	1.186e-06	9961	IVNT	Prins-B_TG_EUR_2017
SIK3	rs7950364	chr11:117028170	Triglycerides	Spracklen CN	28334899	East Asian	2017	0.0728	0.0086	2.17e-17	27593	IVNT	Spracklen-CN_Triglycerides_EAS_2017
SIK3	rs7950364	chr11:117028170	Triglycerides	Kathiresan S	19060906	European	2008	NA	NA	5.39e-15	19840	NA	GRASP
SIK3	rs7950364	chr11:117028170	Triglycerides	GLGC	20686565	Mixed	2010	NA	NA	4.183e-44	100184	NA	GRASP
SIK3	rs4938326	chr11:117034748	Triglycerides	GLGC	24097068	European	2013	0.0647	0.0079	9.385e-16	87977	IVNT	GLGC_TG_EUR_2013
SIK3	rs4938326	chr11:117034748	Triglycerides	GLGC	20686565	Mixed	2010	0.0683	0.008	4.058e-18	96598	ZNAscore	GLGC_TG_Mixed_2010
SIK3	rs4938326	chr11:117034748	Triglycerides	Spracklen CN	28334899	East Asian	2017	0.0925	0.0191	3.55e-06	23683	IVNT	Spracklen-CN_Triglycerides_EAS_2017
SIK3	rs4938326	chr11:117034748	Triglycerides	GLGC	20686565	Mixed	2010	NA	NA	4.058e-18	100184	NA	GRASP
SIK3	rs3181	chr11:117036327	Triglycerides	Spracklen CN	28334899	East Asian	2017	-0.054	0.0105	1.94e-07	27656	IVNT	Spracklen-CN_Triglycerides_EAS_2017
SIK3	rs10732856	chr11:117036397	Triglycerides	GLGC	24097068	European	2013	0.1068	0.0073	9.369e-47	87968	IVNT	GLGC_TG_EUR_2013
SIK3	rs10732856	chr11:117036397	Triglycerides	GLGC	20686565	Mixed	2010	0.1039	0.0075	2.204e-44	96598	ZNAscore	GLGC_TG_Mixed_2010
SIK3	rs10732856	chr11:117036397	Triglycerides	Prins B	28887542	European	2017	0.12	0.02	1.112e-06	9961	IVNT	Prins-B_TG_EUR_2017
SIK3	rs10732856	chr11:117036397	Triglycerides	Spracklen CN	28334899	East Asian	2017	0.0741	0.0103	3.27e-13	18848	IVNT	Spracklen-CN_Triglycerides_EAS_2017
SIK3	rs10732856	chr11:117036397	Triglycerides	Kathiresan S	19060906	European	2008	NA	NA	4.01e-14	19840	NA	GRASP
SIK3	rs10732856	chr11:117036397	Triglycerides	GLGC	20686565	Mixed	2010	NA	NA	2.204e-44	100184	NA	GRASP
SIK3	rs7115242	chr11:117037567	Triglycerides	GLGC	24097068	European	2013	0.1077	0.0073	8.097e-48	90996	IVNT	GLGC_TG_EUR_2013
SIK3	rs7115242	chr11:117037567	Triglycerides	GLGC	20686565	Mixed	2010	0.1048	0.0075	3.334e-45	96598	ZNAscore	GLGC_TG_Mixed_2010
SIK3	rs7115242	chr11:117037567	Triglycerides	Prins B	28887542	European	2017	0.15	0.03	5.768e-09	9961	IVNT	Prins-B_TG_EUR_2017
SIK3	rs7115242	chr11:117037567	Triglycerides	Spracklen CN	28334899	East Asian	2017	0.1059	0.0101	8.88e-26	27165	IVNT	Spracklen-CN_Triglycerides_EAS_2017
SIK3	rs7115242	chr11:117037567	Triglycerides	Kathiresan S	19060906	European	2008	NA	NA	5.21e-14	19840	NA	GRASP
SIK3	rs7115242	chr11:117037567	Triglycerides	GLGC	20686565	Mixed	2010	NA	NA	3.334e-45	100184	NA	GRASP
SIK3	rs12273536	chr11:117040255	Triglycerides	Spracklen CN	28334899	East Asian	2017	-0.1342	0.0142	3.59e-21	25878	IVNT	Spracklen-CN_Triglycerides_EAS_2017
SIK3	rs12273545	chr11:117040296	Triglycerides	Spracklen CN	28334899	East Asian	2017	-0.1339	0.0142	4.37e-21	25878	IVNT	Spracklen-CN_Triglycerides_EAS_2017
SIK3	rs11216244	chr11:117042014	Triglycerides	Spracklen CN	28334899	East Asian	2017	-0.0442	0.0093	1.67e-06	27642	IVNT	Spracklen-CN_Triglycerides_EAS_2017
SIK3	rs11216245	chr11:117042486	Triglycerides	Spracklen CN	28334899	East Asian	2017	-0.0442	0.0094	1.62e-06	27643	IVNT	Spracklen-CN_Triglycerides_EAS_2017
SIK3	rs17120241	chr11:117044304	Triglycerides	GLGC	20686565	Mixed	2010	-0.0321	0.0071	5.732e-06	96598	ZNAscore	GLGC_TG_Mixed_2010
SIK3	rs17120241	chr11:117044304	Triglycerides	Spracklen CN	28334899	East Asian	2017	-0.0989	0.0197	1.31e-06	22391	IVNT	Spracklen-CN_Triglycerides_EAS_2017
SIK3	rs17120241	chr11:117044304	Triglycerides	GLGC	20686565	Mixed	2010	NA	NA	5.732e-06	100184	NA	GRASP
SIK3	rs2155583	chr11:117044501	Triglycerides	GLGC	24097068	European	2013	0.1036	0.0073	1.815e-44	91013	IVNT	GLGC_TG_EUR_2013
SIK3	rs2155583	chr11:117044501	Triglycerides	GLGC	20686565	Mixed	2010	0.1009	0.0075	2.668e-42	96598	ZNAscore	GLGC_TG_Mixed_2010
SIK3	rs2155583	chr11:117044501	Triglycerides	Prins B	28887542	European	2017	0.12	0.02	9.746e-07	9961	IVNT	Prins-B_TG_EUR_2017
SIK3	rs2155583	chr11:117044501	Triglycerides	Spracklen CN	28334899	East Asian	2017	0.0728	0.0086	1.77e-17	27613	IVNT	Spracklen-CN_Triglycerides_EAS_2017
SIK3	rs2155583	chr11:117044501	Triglycerides	Kathiresan S	19060906	European	2008	NA	NA	4.84e-15	19840	NA	GRASP
SIK3	rs2155583	chr11:117044501	Triglycerides	GLGC	20686565	Mixed	2010	NA	NA	2.668e-42	100184	NA	GRASP
SIK3	rs2000614	chr11:117045026	Triglycerides	GLGC	24097068	European	2013	-0.1009	0.0072	2.362e-43	91013	IVNT	GLGC_TG_EUR_2013
SIK3	rs2000614	chr11:117045026	Triglycerides	GLGC	20686565	Mixed	2010	-0.1004	0.0073	2.654e-43	96598	ZNAscore	GLGC_TG_Mixed_2010
SIK3	rs2000614	chr11:117045026	Triglycerides	Prins B	28887542	European	2017	-0.12	0.02	9.078e-07	9961	IVNT	Prins-B_TG_EUR_2017
SIK3	rs2000614	chr11:117045026	Triglycerides	Spracklen CN	28334899	East Asian	2017	-0.0728	0.0086	1.74e-17	27613	IVNT	Spracklen-CN_Triglycerides_EAS_2017
SIK3	rs2000614	chr11:117045026	Triglycerides	Kathiresan S	19060906	European	2008	NA	NA	4.69e-15	19840	NA	GRASP
SIK3	rs2000614	chr11:117045026	Triglycerides	GLGC	20686565	Mixed	2010	NA	NA	2.654e-43	100184	NA	GRASP
SIK3	rs2000615	chr11:117045103	Triglycerides	GLGC	24097068	European	2013	-0.1018	0.0073	1.241e-42	91013	IVNT	GLGC_TG_EUR_2013
SIK3	rs2000615	chr11:117045103	Triglycerides	GLGC	20686565	Mixed	2010	-0.1012	0.0075	1.407e-42	96598	ZNAscore	GLGC_TG_Mixed_2010
SIK3	rs2000615	chr11:117045103	Triglycerides	Prins B	28887542	European	2017	-0.12	0.02	9.808e-07	9961	IVNT	Prins-B_TG_EUR_2017
SIK3	rs2000615	chr11:117045103	Triglycerides	Spracklen CN	28334899	East Asian	2017	-0.0729	0.0086	1.67e-17	27613	IVNT	Spracklen-CN_Triglycerides_EAS_2017
SIK3	rs2000615	chr11:117045103	Triglycerides	Kathiresan S	19060906	European	2008	NA	NA	4.69e-15	19840	NA	GRASP
SIK3	rs2000615	chr11:117045103	Triglycerides	GLGC	20686565	Mixed	2010	NA	NA	1.407e-42	100184	NA	GRASP
SIK3	rs2000616	chr11:117045813	Triglycerides	GLGC	24097068	European	2013	-0.0982	0.0051	3.806e-77	177775	IVNT	GLGC_TG_EUR_2013
SIK3	rs2000616	chr11:117045813	Triglycerides	GLGC	20686565	Mixed	2010	-0.1004	0.0073	3.379e-43	96598	ZNAscore	GLGC_TG_Mixed_2010
SIK3	rs2000616	chr11:117045813	Triglycerides	Prins B	28887542	European	2017	-0.12	0.02	9.551e-07	9961	IVNT	Prins-B_TG_EUR_2017
SIK3	rs2000616	chr11:117045813	Triglycerides	Kathiresan S	19060906	European	2008	NA	NA	4.6e-15	19840	NA	GRASP
SIK3	rs2000616	chr11:117045813	Triglycerides	GLGC	20686565	Mixed	2010	NA	NA	3.379e-43	100184	NA	GRASP
SIK3	rs10750100	chr11:117046528	Triglycerides	GLGC	24097068	European	2013	0.1047	0.0071	1.591e-47	91013	IVNT	GLGC_TG_EUR_2013
SIK3	rs10750100	chr11:117046528	Triglycerides	GLGC	20686565	Mixed	2010	0.1021	0.0073	3.273e-45	96598	ZNAscore	GLGC_TG_Mixed_2010
SIK3	rs10750100	chr11:117046528	Triglycerides	Prins B	28887542	European	2017	0.12	0.02	9.163e-07	9961	IVNT	Prins-B_TG_EUR_2017
SIK3	rs10750100	chr11:117046528	Triglycerides	Spracklen CN	28334899	East Asian	2017	0.0728	0.0086	1.77e-17	27614	IVNT	Spracklen-CN_Triglycerides_EAS_2017
SIK3	rs10750100	chr11:117046528	Triglycerides	Kathiresan S	19060906	European	2008	NA	NA	2.4e-14	19840	NA	GRASP
SIK3	rs10750100	chr11:117046528	Triglycerides	GLGC	20686565	Mixed	2010	NA	NA	3.273e-45	100184	NA	GRASP
SIK3	rs17120244	chr11:117048795	Triglycerides	GLGC	24097068	European	2013	0.0305	0.0044	2.745e-10	177724	IVNT	GLGC_TG_EUR_2013
SIK3	rs1815786	chr11:117050674	Triglycerides	Prins B	28887542	European	2017	0.15	0.03	7.028e-09	9961	IVNT	Prins-B_TG_EUR_2017
SIK3	rs1815787	chr11:117050681	Triglycerides	Prins B	28887542	European	2017	0.12	0.02	1.286e-06	9961	IVNT	Prins-B_TG_EUR_2017
SIK3	rs17120251	chr11:117052772	Triglycerides	GLGC	20686565	Mixed	2010	-0.0321	0.0069	3.559e-06	96598	ZNAscore	GLGC_TG_Mixed_2010
SIK3	rs17120251	chr11:117052772	Triglycerides	GLGC	20686565	Mixed	2010	NA	NA	3.559e-06	100184	NA	GRASP
SIK3	rs7130297	chr11:117053154	Triglycerides	Prins B	28887542	European	2017	-0.12	0.02	9.1e-07	9961	IVNT	Prins-B_TG_EUR_2017
SIK3	rs723953	chr11:117054262	Triglycerides	GLGC	24097068	European	2013	-0.0326	0.0065	5.489e-06	87977	IVNT	GLGC_TG_EUR_2013
SIK3	rs723953	chr11:117054262	Triglycerides	GLGC	20686565	Mixed	2010	-0.0333	0.0067	6.569e-07	96598	ZNAscore	GLGC_TG_Mixed_2010
SIK3	rs723953	chr11:117054262	Triglycerides	GLGC	20686565	Mixed	2010	NA	NA	6.569e-07	100184	NA	GRASP
SIK3	rs3886960	chr11:117054274	Triglycerides	Spracklen CN	28334899	East Asian	2017	-0.0447	0.0093	1.26e-06	27656	IVNT	Spracklen-CN_Triglycerides_EAS_2017
SIK3	rs723955	chr11:117054326	Triglycerides	Spracklen CN	28334899	East Asian	2017	-0.0447	0.0093	1.26e-06	27656	IVNT	Spracklen-CN_Triglycerides_EAS_2017
SIK3	rs10790172	chr11:117057024	Triglycerides	Prins B	28887542	European	2017	-0.12	0.02	1.058e-06	9961	IVNT	Prins-B_TG_EUR_2017
SIK3	rs7124872	chr11:117057235	Triglycerides	Spracklen CN	28334899	East Asian	2017	0.0447	0.0094	1.29e-06	27648	IVNT	Spracklen-CN_Triglycerides_EAS_2017
SIK3	rs7124996	chr11:117057290	Triglycerides	Spracklen CN	28334899	East Asian	2017	-0.0435	0.0096	3.85e-06	26368	IVNT	Spracklen-CN_Triglycerides_EAS_2017
SIK3	rs4938329	chr11:117057396	Triglycerides	Spracklen CN	28334899	East Asian	2017	-0.0435	0.0096	3.85e-06	26368	IVNT	Spracklen-CN_Triglycerides_EAS_2017
SIK3	rs10892068	chr11:117057830	Triglycerides	Spracklen CN	28334899	East Asian	2017	-0.1329	0.0142	8.04e-21	25883	IVNT	Spracklen-CN_Triglycerides_EAS_2017
SIK3	rs17581874	chr11:117058668	Triglycerides	GLGC	24097068	European	2013	0.0608	0.0088	1.818e-11	169680	IVNT	GLGC_TG_EUR_2013
SIK3	rs17581874	chr11:117058668	Triglycerides	GLGC	20686565	Mixed	2010	0.0681	0.0131	8.245e-08	96598	ZNAscore	GLGC_TG_Mixed_2010
SIK3	rs17581874	chr11:117058668	Triglycerides	GLGC	20686565	Mixed	2010	NA	NA	8.245e-08	100184	NA	GRASP
SIK3	rs11216255	chr11:117059279	Triglycerides	Spracklen CN	28334899	East Asian	2017	0.0444	0.0093	1.5e-06	27631	IVNT	Spracklen-CN_Triglycerides_EAS_2017
SIK3	rs4938332	chr11:117060082	Triglycerides	GLGC	24097068	European	2013	0.0545	0.0048	5.221e-28	91013	IVNT	GLGC_TG_EUR_2013
SIK3	rs4938332	chr11:117060082	Triglycerides	GLGC	20686565	Mixed	2010	0.0537	0.005	1.05e-29	96598	ZNAscore	GLGC_TG_Mixed_2010
SIK3	rs4938332	chr11:117060082	Triglycerides	Spracklen CN	28334899	East Asian	2017	0.056	0.0109	6.74e-07	27617	IVNT	Spracklen-CN_Triglycerides_EAS_2017
SIK3	rs4938332	chr11:117060082	Triglycerides	Kathiresan S	19060906	European	2008	NA	NA	6.15e-09	19840	NA	GRASP
SIK3	rs4938332	chr11:117060082	Triglycerides	GLGC	20686565	Mixed	2010	NA	NA	1.05e-29	100184	NA	GRASP
SIK3	rs6589589	chr11:117061712	Triglycerides	GLGC	24097068	European	2013	0.1006	0.0051	4.615e-81	177775	IVNT	GLGC_TG_EUR_2013
SIK3	rs6589589	chr11:117061712	Triglycerides	GLGC	20686565	Mixed	2010	0.1025	0.0074	1.03e-44	96598	ZNAscore	GLGC_TG_Mixed_2010
SIK3	rs6589589	chr11:117061712	Triglycerides	Prins B	28887542	European	2017	0.12	0.02	8.81e-07	9961	IVNT	Prins-B_TG_EUR_2017
SIK3	rs6589589	chr11:117061712	Triglycerides	Spracklen CN	28334899	East Asian	2017	0.0729	0.0086	2.1e-17	27614	IVNT	Spracklen-CN_Triglycerides_EAS_2017
SIK3	rs6589589	chr11:117061712	Triglycerides	Kathiresan S	19060906	European	2008	NA	NA	3.12e-14	19840	NA	GRASP
SIK3	rs6589589	chr11:117061712	Triglycerides	GLGC	20686565	Mixed	2010	NA	NA	1.03e-44	100184	NA	GRASP
SIK3	rs11216257	chr11:117061845	Triglycerides	GLGC	24097068	European	2013	-0.057	0.0043	2.456e-36	177753	IVNT	GLGC_TG_EUR_2013
SIK3	rs11216257	chr11:117061845	Triglycerides	GLGC	20686565	Mixed	2010	-0.0613	0.0062	7.189e-24	96598	ZNAscore	GLGC_TG_Mixed_2010
SIK3	rs11216257	chr11:117061845	Triglycerides	Prins B	28887542	European	2017	-0.09	0.02	4.957e-06	9961	IVNT	Prins-B_TG_EUR_2017
SIK3	rs11216257	chr11:117061845	Triglycerides	Kathiresan S	19060906	European	2008	NA	NA	3.79e-10	19840	NA	GRASP
SIK3	rs11216257	chr11:117061845	Triglycerides	GLGC	20686565	Mixed	2010	NA	NA	7.189e-24	100184	NA	GRASP
SIK3	rs6589590	chr11:117065365	Triglycerides	GLGC	24097068	European	2013	0.0549	0.0048	2.4e-28	91013	IVNT	GLGC_TG_EUR_2013
SIK3	rs6589590	chr11:117065365	Triglycerides	GLGC	20686565	Mixed	2010	0.054	0.005	4.755e-30	96598	ZNAscore	GLGC_TG_Mixed_2010
SIK3	rs6589590	chr11:117065365	Triglycerides	Spracklen CN	28334899	East Asian	2017	0.0561	0.0109	6.21e-07	27619	IVNT	Spracklen-CN_Triglycerides_EAS_2017
SIK3	rs6589590	chr11:117065365	Triglycerides	Kathiresan S	19060906	European	2008	NA	NA	5.99e-09	19840	NA	GRASP
SIK3	rs6589590	chr11:117065365	Triglycerides	GLGC	20686565	Mixed	2010	NA	NA	4.755e-30	100184	NA	GRASP
SIK3	rs11216261	chr11:117069494	Triglycerides	Spracklen CN	28334899	East Asian	2017	0.1336	0.0142	5.18e-21	25882	IVNT	Spracklen-CN_Triglycerides_EAS_2017
SIK3	rs12280210	chr11:117069733	Triglycerides	Spracklen CN	28334899	East Asian	2017	0.1107	0.012	9.94e-20	27614	IVNT	Spracklen-CN_Triglycerides_EAS_2017
SIK3	rs7101763	chr11:117071269	Triglycerides	Spracklen CN	28334899	East Asian	2017	-0.0541	0.0105	1.59e-07	27579	IVNT	Spracklen-CN_Triglycerides_EAS_2017
SIK3	rs17120280	chr11:117071416	Triglycerides	GLGC	24097068	European	2013	0.0534	0.0068	2.777e-14	91013	IVNT	GLGC_TG_EUR_2013
SIK3	rs17120280	chr11:117071416	Triglycerides	GLGC	20686565	Mixed	2010	0.0542	0.0069	1.331e-15	96598	ZNAscore	GLGC_TG_Mixed_2010
SIK3	rs17120280	chr11:117071416	Triglycerides	Spracklen CN	28334899	East Asian	2017	0.0981	0.0186	3.65e-07	24813	IVNT	Spracklen-CN_Triglycerides_EAS_2017
SIK3	rs17120280	chr11:117071416	Triglycerides	GLGC	20686565	Mixed	2010	NA	NA	1.331e-15	100184	NA	GRASP
SIK3	rs1351452	chr11:117072638	Triglycerides	GLGC	24097068	European	2013	0.0997	0.0051	1.641e-80	174730	IVNT	GLGC_TG_EUR_2013
SIK3	rs1351452	chr11:117072638	Triglycerides	GLGC	20686565	Mixed	2010	0.1013	0.0073	1.537e-44	96598	ZNAscore	GLGC_TG_Mixed_2010
SIK3	rs1351452	chr11:117072638	Triglycerides	Prins B	28887542	European	2017	0.12	0.02	8.881e-07	9961	IVNT	Prins-B_TG_EUR_2017
SIK3	rs1351452	chr11:117072638	Triglycerides	Spracklen CN	28334899	East Asian	2017	0.0723	0.0087	3.99e-17	27647	IVNT	Spracklen-CN_Triglycerides_EAS_2017
SIK3	rs1351452	chr11:117072638	Triglycerides	Kathiresan S	19060906	European	2008	NA	NA	4.08e-15	19840	NA	GRASP
SIK3	rs1351452	chr11:117072638	Triglycerides	Aulchenko YS	19060911	European	2008	NA	NA	7.41e-10	22562	NA	GRASP
SIK3	rs1351452	chr11:117072638	Triglycerides ln	Chasman	19802338	European	2008	NA	NA	5.9e-09	6382	NA	GRASP
SIK3	rs1351452	chr11:117072638	Triglycerides	GLGC	20686565	Mixed	2010	NA	NA	1.537e-44	100184	NA	GRASP
SIK3	rs7109649	chr11:117072828	Triglycerides	Spracklen CN	28334899	East Asian	2017	-0.0437	0.0093	2.1e-06	27637	IVNT	Spracklen-CN_Triglycerides_EAS_2017
SIK3	rs7935913	chr11:117073632	Triglycerides	Spracklen CN	28334899	East Asian	2017	-0.0429	0.0093	3.05e-06	27653	IVNT	Spracklen-CN_Triglycerides_EAS_2017
SIK3	rs7935834	chr11:117073721	Triglycerides	Spracklen CN	28334899	East Asian	2017	0.043	0.0093	2.97e-06	27649	IVNT	Spracklen-CN_Triglycerides_EAS_2017
SIK3	rs17120293	chr11:117074130	Triglycerides	GLGC	24097068	European	2013	0.0351	0.0069	3.871e-07	177748	IVNT	GLGC_TG_EUR_2013
SIK3	rs17120293	chr11:117074130	Triglycerides	Spracklen CN	28334899	East Asian	2017	0.1343	0.0142	4.02e-21	25888	IVNT	Spracklen-CN_Triglycerides_EAS_2017
SIK3	rs4620758	chr11:117075002	Triglycerides	Spracklen CN	28334899	East Asian	2017	-0.0537	0.0105	1.91e-07	27614	IVNT	Spracklen-CN_Triglycerides_EAS_2017
SIK3	rs12274388	chr11:117075522	Triglycerides	Spracklen CN	28334899	East Asian	2017	-0.0433	0.0093	2.6e-06	27657	IVNT	Spracklen-CN_Triglycerides_EAS_2017
SIK3	rs7484045	chr11:117076174	Triglycerides	Spracklen CN	28334899	East Asian	2017	-0.043	0.0094	3.12e-06	27657	IVNT	Spracklen-CN_Triglycerides_EAS_2017
SIK3	rs11216265	chr11:117076464	Triglycerides	Spracklen CN	28334899	East Asian	2017	0.1342	0.0142	4.99e-21	25886	IVNT	Spracklen-CN_Triglycerides_EAS_2017
SIK3	rs4938335	chr11:117076645	Triglycerides	Prins B	28887542	European	2017	0.12	0.02	9.385e-07	9961	IVNT	Prins-B_TG_EUR_2017
SIK3	rs4938336	chr11:117077726	Triglycerides	GLGC	20686565	Mixed	2010	-0.0322	0.007	3.328e-06	96598	ZNAscore	GLGC_TG_Mixed_2010
SIK3	rs4938336	chr11:117077726	Triglycerides	Spracklen CN	28334899	East Asian	2017	-0.1028	0.0197	4.78e-07	22388	IVNT	Spracklen-CN_Triglycerides_EAS_2017
SIK3	rs4938336	chr11:117077726	Triglycerides	GLGC	20686565	Mixed	2010	NA	NA	3.328e-06	100184	NA	GRASP
SIK3	rs10082609	chr11:117078358	Triglycerides	Spracklen CN	28334899	East Asian	2017	-0.0426	0.0094	4.4e-06	27588	IVNT	Spracklen-CN_Triglycerides_EAS_2017
SIK3	rs11216266	chr11:117079434	Triglycerides	Spracklen CN	28334899	East Asian	2017	0.0435	0.0094	2.55e-06	27656	IVNT	Spracklen-CN_Triglycerides_EAS_2017
SIK3	rs10736487	chr11:117079516	Triglycerides	GLGC	24097068	European	2013	0.1016	0.006	1.404e-60	133194	IVNT	GLGC_TG_EUR_2013
SIK3	rs10736487	chr11:117079516	Triglycerides	GLGC	20686565	Mixed	2010	0.0991	0.0075	3.317e-41	96598	ZNAscore	GLGC_TG_Mixed_2010
SIK3	rs10736487	chr11:117079516	Triglycerides	Prins B	28887542	European	2017	0.12	0.02	6.717e-07	9961	IVNT	Prins-B_TG_EUR_2017
SIK3	rs10736487	chr11:117079516	Triglycerides	Spracklen CN	28334899	East Asian	2017	0.0726	0.0087	3.51e-17	27610	IVNT	Spracklen-CN_Triglycerides_EAS_2017
SIK3	rs10736487	chr11:117079516	Triglycerides	Kathiresan S	19060906	European	2008	NA	NA	5.79e-15	19840	NA	GRASP
SIK3	rs10736487	chr11:117079516	Triglycerides	GLGC	20686565	Mixed	2010	NA	NA	3.317e-41	100184	NA	GRASP
SIK3	rs11216267	chr11:117081676	Triglycerides	GLGC	24097068	European	2013	-0.0575	0.0034	8.351e-58	177757	IVNT	GLGC_TG_EUR_2013
SIK3	rs11216267	chr11:117081676	Triglycerides	GLGC	20686565	Mixed	2010	-0.0548	0.0049	2.334e-31	96598	ZNAscore	GLGC_TG_Mixed_2010
SIK3	rs11216267	chr11:117081676	Triglycerides	Spracklen CN	28334899	East Asian	2017	-0.0576	0.011	3.79e-07	27610	IVNT	Spracklen-CN_Triglycerides_EAS_2017
SIK3	rs11216267	chr11:117081676	Triglycerides	Kathiresan S	19060906	European	2008	NA	NA	6.9e-09	19840	NA	GRASP
SIK3	rs11216267	chr11:117081676	Triglycerides	GLGC	20686565	Mixed	2010	NA	NA	2.334e-31	100184	NA	GRASP
SIK3	rs1871756	chr11:117082929	Triglycerides	Spracklen CN	28334899	East Asian	2017	-0.0523	0.0105	8.51e-07	27610	IVNT	Spracklen-CN_Triglycerides_EAS_2017
SIK3	rs10892071	chr11:117083849	Triglycerides	Spracklen CN	28334899	East Asian	2017	-0.0434	0.0094	2.65e-06	27655	IVNT	Spracklen-CN_Triglycerides_EAS_2017
SIK3	rs12281358	chr11:117086274	Triglycerides	Spracklen CN	28334899	East Asian	2017	0.1327	0.0146	1.19e-19	24483	IVNT	Spracklen-CN_Triglycerides_EAS_2017
SIK3	rs6589592	chr11:117087191	Triglycerides	Prins B	28887542	European	2017	0.16	0.03	4.001e-09	9961	IVNT	Prins-B_TG_EUR_2017
SIK3	rs12277910	chr11:117087817	Triglycerides	Spracklen CN	28334899	East Asian	2017	-0.0777	0.0163	1.7e-06	18397	IVNT	Spracklen-CN_Triglycerides_EAS_2017
SIK3	rs10892072	chr11:117089597	Triglycerides	GLGC	24097068	European	2013	-0.0568	0.0034	2.369e-55	177755	IVNT	GLGC_TG_EUR_2013
SIK3	rs10892072	chr11:117089597	Triglycerides	GLGC	20686565	Mixed	2010	-0.0533	0.005	7.62e-29	96598	ZNAscore	GLGC_TG_Mixed_2010
SIK3	rs10892072	chr11:117089597	Triglycerides	Spracklen CN	28334899	East Asian	2017	-0.0544	0.011	2.39e-06	27421	IVNT	Spracklen-CN_Triglycerides_EAS_2017
SIK3	rs10892072	chr11:117089597	Triglycerides	Kathiresan S	19060906	European	2008	NA	NA	1.58e-08	19840	NA	GRASP
SIK3	rs10892072	chr11:117089597	Triglycerides	GLGC	20686565	Mixed	2010	NA	NA	7.62e-29	100184	NA	GRASP
SIK3	rs11823918	chr11:117089781	Triglycerides	GLGC	24097068	European	2013	0.0334	0.007	7.44e-06	87977	IVNT	GLGC_TG_EUR_2013
SIK3	rs11823918	chr11:117089781	Triglycerides	GLGC	20686565	Mixed	2010	0.0353	0.0071	5.563e-07	96598	ZNAscore	GLGC_TG_Mixed_2010
SIK3	rs11823918	chr11:117089781	Triglycerides	Spracklen CN	28334899	East Asian	2017	0.0912	0.0192	4.65e-06	23569	IVNT	Spracklen-CN_Triglycerides_EAS_2017
SIK3	rs11823918	chr11:117089781	Triglycerides	GLGC	20686565	Mixed	2010	NA	NA	5.563e-07	100184	NA	GRASP
SIK3	rs900012	chr11:117095719	Triglycerides	GLGC	24097068	European	2013	-0.0985	0.0051	6.524e-76	177586	IVNT	GLGC_TG_EUR_2013
[truncated: 11 more rows]
