# Supplementary material for: Genome-Wide Identification of Rare and Common Variants Driving Triglyceride Levels in a Nevada Population
Source: Front Genet. 2021 Mar 2;12:639418. doi: 10.3389/fgene.2021.639418 (PMC7982958; doi:10.3389/fgene.2021.639418)
Supplement: Supplementary file 8 [file Table_7.xlsx]

## Sheet: UKB_Combined_Validation_Feb5202
Table S7: UKB Validation of Variants Found on Chromsome 8 and 11
Chromsome	rsID	GRCh37 BP	GRCh38 BP	Tested Allele	Num Tested	UKB β	UKB Transformed β	p-value
11	rs114881680	4610254	4589024	T	35319	-0.4437	-39.2985	0.009173
11	rs16926380	4681819	4660589	A	35309	-0.221	-19.574	0.1664
11	rs75184648	101211768	101341037	T	35315	-0.1914	-16.9523	0.7176
11	rs543413529	104893763	105023036	G	35301	0.414	36.668	0.06276
11	rs111244182	113941710	114070988	T	35306	1.292	114.432	0.001154
11	rs55776558	116527521	116656804	C	35149	0.1726	15.2872	5.112e-26
11	rs74444640	116528544	116657827	T	35167	0.1754	15.5352	8.515e-28
11	rs61906078	116529313	116658596	A	35224	0.1706	15.11	6.405e-26
11	rs17119878	116531479	116660762	A	35250	0.1733	15.3492	1.341e-27
11	rs61906079	116533660	116662943	G	35259	0.1679	14.8709	2.614e-25
11	rs56289161	116535703	116664986	T	35265	0.169	14.9683	1.05e-25
11	rs61209319	116537880	116667163	A	35264	0.169	14.9683	1.063e-25
11	rs61906084	116539025	116668308	G	35263	0.169	14.9683	1.048e-25
11	rs61906085	116539090	116668373	G	35262	0.1702	15.0746	1.034e-25
11	rs61906086	116539637	116668920	G	35263	0.169	14.9683	1.048e-25
11	rs56060233	116540310	116669593	T	35261	0.1701	15.0658	1.048e-25
11	rs58208536	116540785	116670068	C	35263	0.169	14.9683	1.048e-25
11	rs58346469	116540916	116670199	T	35263	0.169	14.9683	1.048e-25
11	rs56196414	116541268	116670551	A	35263	0.169	14.9683	1.048e-25
11	rs61906100	116541656	116670939	A	35262	0.169	14.9683	1.061e-25
11	rs58950690	116543098	116672381	C	35246	0.1696	15.0215	1.107e-25
11	rs573100887	116544335	116673618	T	34935	0.165	14.614	1.455e-22
11	rs190529145	116544808	116674091	C	34865	0.1677	14.8532	1.704e-21
11	rs80068772	116546161	116675444	T	35260	0.1694	15.0038	8.437e-26
11	rs61906103	116547004	116676287	G	35260	0.1671	14.8	1.907e-25
11	rs61906105	116550528	116679811	G	35242	0.1706	15.11	2.932e-26
11	rs61906106	116550548	116679831	A	35242	0.1709	15.1366	2.456e-26
11	rs61906107	116552062	116681345	T	35239	0.1709	15.1366	2.591e-26
11	rs7952043	116552562	116681845	T	35237	0.1708	15.1278	2.771e-26
11	rs61906109	116554228	116683512	A	35236	0.1708	15.1278	2.772e-26
11	rs61906113	116556912	116686196	T	35243	0.1702	15.0746	4.443e-26
11	rs61906114	116557044	116686328	C	35246	0.1711	15.1543	1.907e-26
11	rs12800424	116558782	116688066	A	35236	0.1713	15.172	1.178e-26
11	rs56182713	116558828	116688112	A	35215	0.1707	15.1189	3.342e-26
11	rs11824135	116559553	116688837	T	35221	0.2026	17.9443	5.231e-48
11	rs61905060	116561628	116690912	A	35259	0.1819	16.1109	1.085e-29
11	rs61905066	116571608	116700892	G	35200	0.1976	17.5014	1.206e-43
11	rs1892948	116572089	116701373	T	35202	0.1977	17.5103	9.883e-44
11	rs61905072	116581259	116710543	T	35147	0.1946	17.2357	8.039e-39
11	rs74849419	116583685	116712969	A	35173	0.1971	17.4571	7.557e-40
11	rs4938303	116584987	116714271	C	35321	0.1255	11.1155	7.54e-59
11	rs7350481	116586283	116715567	T	35185	0.2712	24.0202	1.735e-78
11	rs6589563	116590787	116720071	A	35175	0.2025	17.9354	1.724e-55
11	rs11216117	116596129	116725413	A	35207	0.2204	19.5208	3.095e-62
11	rs60583202	116596464	116725748	A	35205	0.2209	19.5651	1.996e-62
11	rs12279373	116600400	116729684	G	35207	0.2213	19.6005	1.727e-62
11	rs61905081	116600564	116729848	A	35214	0.2221	19.6714	9.116e-63
11	rs12272004	116603724	116733008	A	35205	0.2219	19.6537	1.118e-62
11	rs12274046	116605070	116734354	T	35223	0.2244	19.8751	1.182e-60
11	rs12274146	116605076	116734360	A	35230	0.2255	19.9725	5.722e-61
11	rs1974718	116606766	116736050	G	35320	0.2739	24.2593	9.353e-90
11	rs1558861	116607437	116736721	C	35321	0.2738	24.2505	1.045e-89
11	rs59455853	116607874	116737158	T	35242	0.223	19.7511	4.732e-60
11	rs10466588	116610249	116739533	G	35277	0.2057	18.2188	3.939e-56
11	rs57232565	116611457	116740741	T	35199	0.2078	18.4048	8.681e-43
11	rs9326246	116611733	116741017	C	35282	0.2738	24.2505	9.922e-90
11	rs12280753	116613660	116742944	T	35321	0.2156	19.0957	3.046e-60
11	rs61905086	116614863	116744147	C	35315	0.2224	19.698	9.805e-62
11	rs28927680	116619073	116748357	G	35321	0.2306	20.4242	6.728e-64
11	rs61905088	116619867	116749151	A	35319	0.2294	20.318	4.233e-64
11	rs55713675	116622722	116752006	T	35316	0.231	20.4597	4.377e-64
11	rs57200947	116623674	116752958	T	35319	0.2312	20.4774	3.467e-64
11	rs61905108	116624601	116753885	A	35239	0.2261	20.0257	4.208e-43
11	rs180326	116624703	116753987	G	35211	0.09681	8.57446	7.215e-41
11	rs7930786	116624727	116754011	C	35275	0.2762	24.463	9.269e-91
11	rs56225305	116625362	116754646	A	35318	0.2356	20.8671	1.257e-65
11	rs11825181	116626258	116755542	A	35321	0.2313	20.4862	2.987e-64
11	rs56143464	116627056	116756340	A	35317	0.2297	20.3445	3.277e-64
11	rs56224630	116627097	116756381	A	35318	0.2356	20.8671	1.31e-65
11	rs10488699	116632500	116761784	T	35318	0.2349	20.8051	1.787e-65
11	rs57641217	116632956	116762240	T	35317	0.2345	20.7697	5.587e-66
11	rs11820589	116633862	116763146	A	35321	0.2338	20.7077	1.146e-64
11	rs60972755	116635613	116764897	A	35296	0.2417	21.4074	1.626e-67
11	rs12294259	116637146	116766430	T	35299	0.2408	21.3277	4.547e-67
11	rs10790162	116639104	116768388	A	35289	0.2753	24.3833	2.414e-90
11	rs6589565	116640237	116769521	A	35296	0.2752	24.3745	2.171e-90
11	rs664059	116642137	116771421	C	35237	0.06464	5.72516	8.475e-21
11	rs2160669	116647607	116776891	C	35316	0.2738	24.2505	1.242e-90
11	rs964184	116648917	116778201	G	35321	0.2781	24.6313	1.236e-167
11	rs11823543	116649135	116778419	A	35321	0.2367	20.9645	5.399e-66
11	rs17120029	116650118	116779402	T	35312	0.2368	20.9734	6.075e-66
11	rs12286037	116652207	116781491	T	35321	0.2349	20.8051	4.399e-65
11	rs12274192	116652351	116781635	G	35318	0.2374	21.0265	2.432e-66
11	rs6589566	116652423	116781707	G	35321	0.2753	24.3833	1.985e-81
11	rs7483863	116652491	116781775	A	35321	0.2753	24.3833	1.515e-90
11	rs2075290	116653296	116782580	C	35321	0.2699	23.905	8.555e-89
11	rs35120633	116655600	116784884	A	35321	0.2473	21.9034	7.09e-69
11	rs3741298	116657561	116786845	C	35252	0.1981	17.5457	1.192e-113
11	rs140050044	116657590	116786874	CA	35310	0.2422	21.4517	3.094e-67
11	rs2266788	116660686	116789970	G	35321	0.2764	24.4807	2.273e-91
11	rs2072560	116661826	116791110	T	35305	0.2836	25.1185	1.506e-83
11	rs12287066	116662331	116791615	T	35312	0.2439	21.6022	1.846e-68
11	rs3135506	116662407	116791691	C	35321	0.247	21.8768	3.592e-69
11	rs662799	116663707	116792991	G	35321	0.2851	25.2513	9.167e-86
11	rs138326449	116701354	116830638	A	35249	-0.7606	-67.3663	1.143e-11
11	rs5141	116702123	116831407	T	35223	0.1787	15.8275	1.243e-46
11	rs5128	116703640	116832924	G	35321	0.1777	15.7389	1.13e-46
11	rs10750098	116705568	116834852	G	35230	0.1801	15.9515	2.671e-47
11	rs5072	116707583	116836867	A	35131	0.1749	15.4909	1.385e-39
11	rs2070665	116707684	116836968	A	35181	0.1761	15.5972	4.856e-40
11	rs184090774	116712615	116841899	A	34428	0.08553	7.57539	2.57e-14
11	rs888246	116724232	116853516	T	35243	0.07672	6.79509	5.541e-12
11	rs6589574	116730638	116859922	A	35304	0.1455	12.8869	1.345e-31
11	rs2080586	116733316	116862600	C	35272	0.07736	6.85178	2.795e-12
11	rs74341458	116751549	116880833	A	35202	0.07513	6.65426	1.346e-11
11	rs1473177	116759332	116888616	C	35195	0.07929	7.02272	5.924e-13
11	rs75158858	116762829	116892113	A	35212	0.07369	6.52672	4.347e-11
11	rs10892045	116784824	116914108	A	35051	0.07727	6.8438	6.413e-12
11	rs11216187	116787148	116916432	T	35207	0.07553	6.68969	9.677e-12
11	rs76136280	116788491	116917775	T	35178	0.0743	6.58075	2.88e-11
11	rs79530380	116789188	116918472	A	34722	0.08035	7.1166	2.44e-12
11	rs117287138	116794879	116924163	A	35220	0.07243	6.41513	1.153e-10
11	rs645258	116801201	116930485	A	35230	0.14	12.3998	6.513e-31
11	rs76690043	116801529	116930813	G	35224	0.08017	7.10066	2.023e-12
11	rs144015791	116805874	116935158	T	35223	0.08023	7.10597	2.187e-12
11	rs1473326	116823672	116952956	C	35222	0.07966	7.05549	2.953e-12
11	rs77320801	116836349	116965633	T	35231	0.07962	7.05194	3.229e-12
11	rs1241657	116839761	116969045	T	35211	0.1372	12.1518	6.41e-30
11	rs607273	116862818	116992102	A	35265	0.1381	12.2315	2.304e-30
11	rs112120205	116899786	117029070	A	35280	0.07632	6.75966	1.861e-11
11	rs4938326	116905464	117034748	C	35286	0.07825	6.9306	5.355e-12
11	rs7115242	116908283	117037567	A	35321	0.1387	12.2847	1.188e-30
11	rs76972960	116916678	117045962	C	35268	0.077	6.81989	1.243e-11
11	rs74328581	116918046	117047330	A	35235	0.07828	6.93326	7.04e-12
11	rs78442878	116922854	117052138	G	35131	0.07965	7.0546	1.631e-13
11	rs80259223	116924318	117053602	A	35218	0.0779	6.8996	8.671e-12
11	rs4938338	116972894	117102178	A	35240	0.07744	6.85886	1.066e-11
11	rs111560312	116983556	117112840	A	35110	0.0782	6.92617	1.022e-11
11	rs55703909	116984866	117114150	A	35128	0.07937	7.0298	4.321e-12
11	rs74428560	116989982	117119266	T	35125	0.07831	6.93592	8.733e-12
11	rs17120347	116996539	117125823	A	35137	0.07958	7.0484	4.201e-12
11	rs508487	117075566	117204850	T	34895	0.1671	14.8	3.954e-30
11	rs143843795	118375572	118504857	A	35315	-0.2131	-18.8743	0.2549
11	rs113646040	127789989	127920094	T	35320	0.2486	22.0185	0.2185
11	rs117065004	130934501	131064606	T	35321	-0.4338	-38.4217	0.2934
11	rs117971498	130935582	131065687	T	35321	-0.327	-28.9624	0.537
11	rs78306149	130937219	131067324	G	35321	-0.4338	-38.4217	0.2934
11	rs117439389	130937291	131067396	T	35321	-0.4338	-38.4217	0.2934
11	rs80171200	130937877	131067982	A	35321	-0.4338	-38.4217	0.2934
11	rs79325450	130939035	131069140	A	35321	-0.327	-28.9624	0.537
11	rs117713367	130939539	131069644	T	35321	-0.327	-28.9624	0.537
11	rs75202391	130940215	131070320	A	35321	-0.327	-28.9624	0.537
11	rs80266660	130941102	131071207	T	35321	-0.4338	-38.4217	0.2934
11	rs117363235	130941233	131071338	G	35321	-0.4338	-38.4217	0.2934
11	rs535998677	130941354	131071459	ATT	35319	-0.2316	-20.5128	0.7213
11	rs75888446	130941481	131071586	T	35320	-0.4338	-38.4217	0.2934
11	rs117379682	130941871	131071976	C	35321	-0.4338	-38.4217	0.2934
11	rs118133342	130941950	131072055	T	35321	-0.4338	-38.4217	0.2934
11	rs79072879	130942864	131072969	A	35321	-0.4338	-38.4217	0.2934
11	rs118161736	130944591	131074696	A	35320	-0.4338	-38.4217	0.2934
11	rs74967299	130944720	131074825	T	35320	-0.4338	-38.4217	0.2934
11	rs77246658	130944827	131074932	C	35320	-0.327	-28.9624	0.537
11	rs75720430	130944835	131074940	G	35320	-0.327	-28.9624	0.537
11	rs75124308	130945356	131075461	G	35320	-0.4338	-38.4217	0.2934
11	rs79850624	130949657	131079762	T	35320	-0.327	-28.9624	0.537
11	rs75031987	130953363	131083468	A	35320	-0.327	-28.9624	0.537
11	rs76805648	130955589	131085694	C	35320	-0.327	-28.9624	0.537
11	rs77530923	130958900	131089005	T	35319	-0.4126	-36.544	0.3724
8	rs35087026	10247613	10390103	T	35308	-0.431	-38.1737	0.2159
8	rs10435696	17233890	17376381	G	35304	-0.1845	-16.3412	0.6224
8	rs117026536	19818773	19961262	T	35238	-0.1705	-15.1012	3.729e-50
8	rs325	19819328	19961817	C	35321	-0.1703	-15.0835	1.768e-50
8	rs328	19819724	19962213	G	35321	-0.1707	-15.1189	1.259e-50
8	rs12679834	19820433	19962922	C	35309	-0.1704	-15.0923	2.011e-50
8	rs117199990	19820916	19963405	T	35299	-0.1705	-15.1012	2.016e-50
8	rs145391587	19820933	19963422	C	35306	-0.1703	-15.0835	2.244e-50
8	rs75278536	19821425	19963914	G	35289	-0.159	-14.0826	7.279e-46
8	rs77069344	19821782	19964271	G	35286	-0.1589	-14.0738	7.723e-46
8	rs11570891	19822810	19965299	T	35290	-0.1584	-14.0295	1.334e-45
8	rs1803924	19823674	19966163	T	35293	-0.159	-14.0826	6.715e-46
8	rs3735964	19824045	19966534	A	35305	-0.1586	-14.0472	1.179e-45
8	rs13702	19824492	19966981	C	35321	-0.09531	-8.44161	7.3e-36
8	rs1059611	19824563	19967052	C	35289	-0.1564	-13.8523	1.151e-44
8	rs10645926	19824626	19967115	CTT	35219	-0.1576	-13.9586	3.489e-45
8	rs79108221	19826701	19969190	T	35301	-0.1578	-13.9763	3.699e-45
8	rs10096633	19830921	19973410	T	35321	-0.1555	-13.7726	2.539e-50
8	rs17482753	19832646	19975135	T	35321	-0.1691	-14.9772	1.432e-49
8	rs78963197	19836646	19979135	C	35281	-0.1686	-14.9329	5.422e-48
8	rs74855321	19836984	19979473	T	35284	-0.1681	-14.8886	1.087e-47
8	rs117779442	19839709	19982198	T	35202	-0.1573	-13.9321	1.283e-32
8	rs58946909	19840341	19982830	A	35278	-0.1677	-14.8532	1.519e-47
8	rs75551077	19840408	19982897	C	35280	-0.1678	-14.862	1.516e-47
8	rs113988682	19842768	19985257	G	35289	-0.1699	-15.048	1.234e-48
8	rs17410914	19843462	19985951	A	35291	-0.1692	-14.986	2.706e-48
8	rs75802599	19843579	19986068	C	35231	-0.1642	-14.5432	7.403e-42
8	rs117227752	19843861	19986350	A	35181	-0.1657	-14.676	4.066e-42
8	rs12678919	19844222	19986711	G	35321	-0.1694	-15.0038	1.657e-48
8	rs78458743	19846314	19988803	G	35316	-0.1698	-15.0392	9.886e-49
8	rs114566157	19846489	19988978	G	35316	-0.1699	-15.048	8.999e-49
8	rs12682115	19847060	19989549	A	35316	-0.1698	-15.0392	9.548e-49
8	rs78013771	19847223	19989712	C	35317	-0.1701	-15.0658	6.463e-49
8	rs76496571	19847441	19989930	A	35317	-0.1697	-15.0303	1.283e-48
8	rs10503669	19847690	19990179	A	35321	-0.1697	-15.0303	1.111e-48
8	rs17410983	19848693	19991182	T	35306	-0.1695	-15.0126	1.529e-48
8	rs17489226	19848878	19991367	T	35318	-0.1693	-14.9949	1.834e-48
8	rs17410996	19849272	19991761	G	35318	-0.1694	-15.0038	1.713e-48
8	rs114964604	19849989	19992478	G	35309	-0.1702	-15.0746	6.58e-49
8	rs79407615	19850099	19992588	G	35313	-0.1704	-15.0923	4.69e-49
8	rs76975037	19851508	19993997	A	35311	-0.1695	-15.0126	1.801e-48
8	rs17411113	19855006	19997495	G	35318	-0.1701	-15.0658	4.216e-50
8	rs79236614	19860460	20002949	G	35309	-0.1711	-15.1543	1.311e-50
8	rs6586884	19863358	20005847	C	35304	-0.171	-15.1455	1.639e-50
8	rs6999813	19863471	20005960	A	35304	-0.171	-15.1455	1.639e-50
8	rs1441762	19864687	20007176	A	35301	-0.09485	-8.40086	4.703e-34
8	rs1441758	19866878	20009367	T	35291	-0.09552	-8.46021	2.251e-34
8	rs1441753	19869064	20011553	A	35285	-0.09564	-8.47083	1.914e-34
8	rs1919484	19869676	20012165	A	35277	-0.09533	-8.44338	3.328e-34
8	rs78810414	19871113	20013602	T	35302	-0.1706	-15.11	8.213e-50
8	rs28675909	19876234	20018723	T	35307	-0.1671	-14.8	1.849e-48
8	rs79198716	19876264	20018753	T	35318	-0.1679	-14.8709	9.722e-49
8	rs7016880	19876746	20019235	C	35321	-0.1682	-14.8975	6.011e-49
8	rs77219697	19877461	20019950	C	35317	-0.1679	-14.8709	1.027e-48
8	rs12678603	19877732	20020221	T	35280	-0.1666	-14.7558	2.036e-48
8	rs12678604	19877773	20020262	G	35314	-0.1678	-14.862	1.194e-48
8	rs112994260	19878704	20021193	A	35310	-0.1675	-14.8355	1.889e-48
8	rs142117848	19878870	20021359	A	35310	-0.1683	-14.9063	7.417e-49
8	rs75082673	19879809	20022298	A	35307	-0.1688	-14.9506	3.089e-49
8	rs11989309	19880330	20022819	T	35307	-0.1689	-14.9595	2.963e-49
8	rs75675187	19880726	20023215	T	35305	-0.1691	-14.9772	2.094e-49
8	rs74511360	19881040	20023529	A	35300	-0.1678	-14.862	9.551e-49
8	rs78404258	19881058	20023547	G	35305	-0.1682	-14.8975	5.45e-49
8	rs74615535	19881236	20023725	A	35300	-0.168	-14.8798	7.496e-49
8	rs60223219	19881801	20024290	G	35278	-0.1723	-15.2606	4.33e-51
8	rs7816447	19882950	20025439	C	35291	-0.1692	-14.986	9.684e-50
8	rs114650503	19884257	20026746	A	35289	-0.1689	-14.9595	2.532e-49
8	rs9644639	19884947	20027436	G	35291	-0.1689	-14.9595	2.529e-49
8	rs11984636	19885726	20028215	C	35289	-0.1692	-14.986	1.801e-49
8	rs11984698	19885934	20028423	C	35289	-0.1692	-14.986	1.801e-49
8	rs11995475	19886688	20029177	T	35288	-0.1697	-15.0303	5.013e-50
8	rs75469215	19887162	20029651	T	35286	-0.1702	-15.0746	2.765e-50
8	rs139315015	19893297	20035786	G	35250	-0.17	-15.0569	6.753e-52
8	rs6993414	19902918	20045407	G	35283	-0.1706	-15.11	3.644e-52
8	rs74983646	19903250	20045739	A	35282	-0.1701	-15.0658	1.401e-51
8	rs11991231	19907912	20050401	C	35321	-0.1693	-14.9949	5.887e-51
8	rs4128744	19919655	20062144	T	35076	-0.1391	-12.3201	8.028e-43
8	rs9644568	19928582	20071071	A	34922	-0.1388	-12.2935	4.951e-42
8	rs114254836	84707044	83794809	A	35319	-0.3113	-27.5718	0.7343
8	rs200834327	84707074	83794839	CA	35309	-0.3114	-27.5807	0.7342
8	rs28825091	84707941	83795706	C	35318	-0.3111	-27.5541	0.7344
8	rs75878792	84708894	83796659	C	35318	-0.3111	-27.5541	0.7344
8	rs115246148	84709044	83796809	A	35318	-0.3111	-27.5541	0.7344
8	rs28892436	84709298	83797063	T	35319	-0.3113	-27.5718	0.7343
8	rs116485130	84709901	83797666	C	35319	-0.3113	-27.5718	0.7343
8	rs116095279	84710037	83797802	C	35307	0.1102	9.76041	0.865
8	rs114499640	84710241	83798006	A	35318	-0.3111	-27.5541	0.7344
8	rs116174057	84715409	83803174	A	35173	-0.06677	-5.91382	0.6948
8	rs2001945	126477978	125465736	G	35321	0.088	7.79416	2.171e-37
8	rs6982636	126479315	125467073	A	35321	-0.08689	-7.69585	1.491e-36
8	rs6982502	126479362	125467120	C	35321	0.08832	7.8225	1.128e-37
8	rs2954022	126482621	125470379	A	35296	-0.08782	-7.77822	2.804e-37
8	rs2954022	126482621	125470379	T	35291	-0.2072	-18.3517	0.4153
8	rs2954027	126485294	125473052	A	35258	-0.08922	-7.90222	2.273e-38
8	rs17321515	126486409	125474167	G	35321	-0.08788	-7.78353	2.411e-37
