# Supplementary material for: Genome-Wide Identification of Rare and Common Variants Driving Triglyceride Levels in a Nevada Population
Source: Front Genet. 2021 Mar 2;12:639418. doi: 10.3389/fgene.2021.639418 (PMC7982958; doi:10.3389/fgene.2021.639418)
Supplement: Supplementary file 9 [file Table_8.xlsx]

## Sheet: Sheet1
Table S8. Column Identifiers for GWAS Results
Column name	Definition
CHR	Chromosome
SNP	Individual SNP identifier
BP	Location of SNP on relative chromosome
A1	Alternative Allele
TEST	Selected statistical test – ADD represents the additive effect
NMISS	Indicates the number of observations – non-missing genotypes
BETA	The effect size for this variant, defined per copy of the A1 allele
SE	The standard error of the effect size
LE	Lower end of the 95% confidence interval for the effect size
UE	Upper end of the 95% confidence interval for the effect size
STAT	The value of the test statistic
P	The p-value for the association test
Table describing the column headers for the results file of our genome-wide associations. This summary results file only lists the top 10,000 SNPs in order to prevent a re-identification attack.
